# Supplementary material for: Colorectal Cancer and the Human Gut Microbiome: Reproducibility with Whole-Genome Shotgun Sequencing
Source: PLoS One. 2016 May 12;11(5):e0155362. doi: 10.1371/journal.pone.0155362 (PMC4865240; doi:10.1371/journal.pone.0155362)
Supplement: S1 Table — Each tab represents a specific taxonomic level or gene assignment. The mean relative abundance or average detection (presence/absence) is presented for cases and controls, and the p value from a Wald test adjusting for age, sex and body mass index (BMI) is provided. (XLS) [file pone.0155362.s001.xls]

## Sheet: Phylum
	WGSS DC Relative Abundance			Population F Relative Abundance			WGSS DC Presence/Absence			Population F Presence/Absence
	meanCase	meanControl	pWald	meanCase	meanControl	pWald	meanCase	meanControl	pWald	meanCase	meanControl	pWald
Acidobacteria	0	0	NA	0	6.19922e-08	0.988198	0	0	NA	0	0.0227273	0.988223
Actinobacteria	0.0152512	0.0233744	0.315203	0.0309452	0.0655628	0.0115291	1	1	NA	1	1	NA
Aquificae	0	0	NA	0	0	NA	0	0	NA	0	0	NA
Bacteroidetes	0.533981	0.517114	0.588024	0.392469	0.305168	0.00831351	1	1	NA	1	1	NA
Chlamydiae	0	0	NA	0	0	NA	0	0	NA	0	0	NA
Chlorobi	2.21899e-07	0	0.987803	4.48898e-07	5.41198e-08	0.270884	0.0384615	0	0.98781	0.0566038	0.0113636	0.118753
Chloroflexi	0	0	NA	1.46437e-07	6.75787e-08	0.332587	0	0	NA	0.0188679	0.0113636	0.478379
Chrysiogenetes	0	0	NA	0	0	NA	0	0	NA	0	0	NA
Crenarchaeota	0	0	NA	0	0	NA	0	0	NA	0	0	NA
Cyanobacteria	3.98427e-07	2.35357e-07	0.63158	1.53043e-06	8.89759e-07	0.628617	0.0769231	0.0192308	0.20463	0.0943396	0.0909091	0.628671
Deferribacteres	0	0	NA	0	0	NA	0	0	NA	0	0	NA
Deinococcus-Thermus	1.01023e-07	3.98387e-07	0.220199	4.34259e-07	5.01261e-07	0.782022	0.0192308	0.0769231	0.193829	0.0377358	0.0681818	0.446614
Dictyoglomi	0	0	NA	0	0	NA	0	0	NA	0	0	NA
Elusimicrobia	0	0	NA	0	0	NA	0	0	NA	0	0	NA
Euryarchaeota	0.00892238	0.00509519	0.427036	0.0363679	0.0185075	0.135649	0.730769	0.673077	0.545355	0.830189	0.897727	0.389307
Fibrobacteres	0	0	NA	1.83942e-07	0	0.986433	0	0	NA	0.0188679	0	0.986433
Firmicutes	0.39783	0.425395	0.328728	0.453028	0.576237	0.00139282	1	1	NA	1	1	NA
Fusobacteria	0.00165214	0.000538634	0.196703	0.0142301	0.000593143	0.177765	0.769231	0.480769	0.00263458	0.773585	0.534091	0.00883383
Gemmatimonadetes	0	0	NA	0	0	NA	0	0	NA	0	0	NA
Korarchaeota	0	0	NA	0	0	NA	0	0	NA	0	0	NA
Lentisphaerae	0.00015034	0.000306514	0.338118	0.000177372	0.000161729	0.94547	0.346154	0.346154	0.989622	0.358491	0.363636	0.962625
Nanoarchaeota	0	0	NA	0	0	NA	0	0	NA	0	0	NA
Nitrospirae	0	0	NA	0	0	NA	0	0	NA	0	0	NA
Planctomycetes	0	0	NA	0	0	NA	0	0	NA	0	0	NA
Proteobacteria	0.0326294	0.017876	0.166716	0.0507609	0.0244426	0.160968	1	1	NA	1	1	NA
Spirochaetes	3.29926e-05	4.20807e-07	0.863959	3.36643e-06	3.08207e-07	0.477276	0.0769231	0.0576923	0.732141	0.0566038	0.0568182	0.922675
Synergistetes	7.0436e-05	9.96111e-07	0.475917	0.000255138	3.47971e-05	0.562117	0.115385	0.0576923	0.31195	0.132075	0.102273	0.425561
Tenericutes	0	0	NA	5.11821e-08	1.96398e-07	0.37761	0	0	NA	0.0188679	0.0340909	0.524344
Thaumarchaeota	0	0	NA	0	0	NA	0	0	NA	0	0	NA
Thermodesulfobacteria	0	0	NA	0	0	NA	0	0	NA	0	0	NA
Thermotogae	0	0	NA	0	0	NA	0	0	NA	0	0	NA
Verrucomicrobia	0.00947994	0.0102987	0.834103	0.0217606	0.0092904	0.0749481	0.884615	0.923077	0.582293	0.849057	0.840909	0.750349
undef	0	0	NA	0	0	NA	0	0	NA	0	0	NA

## Sheet: Class
	WGSS DC Relative Abundance			Population F Relative Abundance			WGSS DC Presence/Absence			Population F Presence/Absence
	meanCase	meanControl	pWald	meanCase	meanControl	pWald	meanCase	meanControl	pWald	meanCase	meanControl	pWald
Acidobacteriia	0	0	NA	0	6.19922e-08	0.988198	0	0	NA	0	0.0227273	0.988223
Actinobacteria	0.0152515	0.0233749	0.315195	0.0309458	0.0655631	0.0115301	1	1	NA	1	1	NA
Alphaproteobacteria	1.44571e-06	4.25889e-06	0.0430026	3.97777e-06	2.6507e-06	0.408243	0.269231	0.403846	0.137118	0.283019	0.261364	0.746831
Anaerolineae	0	0	NA	0	0	NA	0	0	NA	0	0	NA
Aquificae	0	0	NA	0	0	NA	0	0	NA	0	0	NA
Archaeoglobi	0	0	NA	0	0	NA	0	0	NA	0	0	NA
Bacilli	0.0240222	0.00710202	0.250044	0.0256468	0.0505377	0.0512544	1	1	NA	1	1	NA
Bacteroidia	0.531795	0.508729	0.47163	0.390629	0.302971	0.00774228	1	1	NA	1	1	NA
Betaproteobacteria	0.00227113	0.00360577	0.132483	0.00192358	0.00230473	0.74375	0.961538	0.942308	0.641942	0.924528	0.965909	0.154345
Chlamydiia	0	0	NA	0	0	NA	0	0	NA	0	0	NA
Chlorobia	2.21899e-07	0	0.987803	4.48898e-07	5.41198e-08	0.270884	0.0384615	0	0.98781	0.0566038	0.0113636	0.118753
Chloroflexi	0	0	NA	0	0	NA	0	0	NA	0	0	NA
Chrysiogenetes	0	0	NA	0	0	NA	0	0	NA	0	0	NA
Clostridia	0.338901	0.389587	0.0825971	0.384528	0.498115	0.00141091	1	1	NA	1	1	NA
Cytophagia	1.44111e-07	0	0.987841	0	3.09593e-07	0.98754	0.0384615	0	0.987771	0	0.0454545	0.988483
Deferribacteres	0	0	NA	0	0	NA	0	0	NA	0	0	NA
Dehalococcoidia	0	0	NA	0	0	NA	0	0	NA	0	0	NA
Deinococci	1.01023e-07	3.98389e-07	0.220199	4.3426e-07	5.01262e-07	0.782023	0.0192308	0.0769231	0.193829	0.0377358	0.0681818	0.446614
Deltaproteobacteria	0.00492529	0.00533436	0.71355	0.0099766	0.00613161	0.637537	1	0.961538	0.987854	0.981132	0.943182	0.288353
Dictyoglomia	0	0	NA	0	0	NA	0	0	NA	0	0	NA
Elusimicrobia	0	0	NA	0	0	NA	0	0	NA	0	0	NA
Epsilonproteobacteria	0.000112399	1.88681e-05	0.397928	0.000556596	1.42322e-05	0.247356	0.461538	0.365385	0.265306	0.415094	0.215909	0.0182704
Erysipelotrichia	0.0144078	0.0099802	0.218222	0.0115524	0.00741831	0.33276	1	1	NA	1	1	NA
Fibrobacteria	0	0	NA	1.83942e-07	0	0.986433	0	0	NA	0.0188679	0	0.986433
Flavobacteriia	0.00218523	0.00838341	0.0473971	0.00183921	0.00219566	0.33936	0.711538	0.653846	0.508344	0.622642	0.465909	0.13357
Fusobacteriia	0.00165214	0.000538635	0.196703	0.0142301	0.000593143	0.177765	0.769231	0.480769	0.00263458	0.773585	0.534091	0.00883383
Gammaproteobacteria	0.0253193	0.00891296	0.137795	0.0382999	0.0159894	0.187996	1	0.980769	0.991454	0.981132	0.977273	0.690728
Gemmatimonadetes	0	0	NA	0	0	NA	0	0	NA	0	0	NA
Gloeobacteria	0	0	NA	0	0	NA	0	0	NA	0	0	NA
Halobacteria	0	0	NA	7.46065e-08	4.53787e-08	0.563138	0	0	NA	0.0188679	0.0113636	0.55809
Ktedonobacteria	0	0	NA	1.46437e-07	0	0.985159	0	0	NA	0.0188679	0	0.985159
Lentisphaeria	0.00015034	0.000306516	0.338118	0.000177372	0.000161729	0.945469	0.346154	0.346154	0.989622	0.358491	0.363636	0.962625
Methanobacteria	0.00892239	0.00509521	0.427037	0.0363679	0.0185074	0.13565	0.730769	0.673077	0.545355	0.811321	0.886364	0.301605
Methanococci	0	0	NA	0	0	NA	0	0	NA	0	0	NA
Methanomicrobia	0	0	NA	0	0	NA	0	0	NA	0	0	NA
Methanopyri	0	0	NA	0	0	NA	0	0	NA	0	0	NA
Mollicutes	0	0	NA	5.11821e-08	1.96398e-07	0.37761	0	0	NA	0.0188679	0.0340909	0.524344
Negativicutes	0.0204992	0.0187255	0.707223	0.0313006	0.0201665	0.141354	1	1	NA	1	0.988636	0.987797
Nitrospira	0	0	NA	0	0	NA	0	0	NA	0	0	NA
Opitutae	0	0	NA	0	0	NA	0	0	NA	0	0	NA
Planctomycetia	0	0	NA	0	0	NA	0	0	NA	0	0	NA
Solibacteres	0	0	NA	0	0	NA	0	0	NA	0	0	NA
Spartobacteria	0	0	NA	3.23194e-08	1.64405e-07	0.362478	0	0	NA	0.0188679	0.0113636	0.768306
Sphingobacteriia	0	0	NA	0	0	NA	0	0	NA	0	0	NA
Spirochaetia	3.29928e-05	4.20807e-07	0.863958	3.36643e-06	3.08207e-07	0.477276	0.0769231	0.0576923	0.732141	0.0566038	0.0568182	0.922675
Synergistia	7.0436e-05	9.96112e-07	0.475917	0.000255138	3.47971e-05	0.562117	0.115385	0.0576923	0.31195	0.132075	0.102273	0.425561
Thermococci	0	0	NA	0	0	NA	0	0	NA	0	0	NA
Thermodesulfobacteria	0	0	NA	0	0	NA	0	0	NA	0	0	NA
Thermomicrobia	0	0	NA	0	6.75787e-08	0.987197	0	0	NA	0	0.0113636	0.987197
Thermoplasmata	0	0	NA	0	0	NA	0	0	NA	0	0	NA
Thermoprotei	0	0	NA	0	0	NA	0	0	NA	0	0	NA
Thermotogae	0	0	NA	0	0	NA	0	0	NA	0	0	NA
Verrucomicrobiae	0.00947985	0.0102987	0.834079	0.0217605	0.00929025	0.0749443	0.884615	0.923077	0.582293	0.849057	0.840909	0.750349
Zetaproteobacteria	0	0	NA	0	0	NA	0	0	NA	0	0	NA
undef	5.12361e-07	3.88878e-07	0.74095	2.00714e-06	1.26983e-06	0.448809	0.0961538	0.0576923	0.464616	0.150943	0.113636	0.332734

## Sheet: Order
	WGSS DC Relative Abundance			Population F Relative Abundance			WGSS DC Presence/Absence			Population F Presence/Absence
	meanCase	meanControl	pWald	meanCase	meanControl	pWald	meanCase	meanControl	pWald	meanCase	meanControl	pWald
Acholeplasmatales	0	0	NA	0	0	NA	0	0	NA	0	0	NA
Acidilobales	0	0	NA	0	0	NA	0	0	NA	0	0	NA
Acidimicrobiales	0	0	NA	0	0	NA	0	0	NA	0	0	NA
Acidithiobacillales	0	0	NA	0	0	NA	0	0	NA	0	0	NA
Acidobacteriales	0	0	NA	0	6.19922e-08	0.988198	0	0	NA	0	0.0227273	0.988223
Actinomycetales	0.000353873	0.000198757	0.290249	0.000551761	0.000809966	0.149896	1	1	NA	0.981132	0.988636	0.828051
Aeromonadales	0.000112454	7.60919e-06	0.584051	3.75179e-05	5.87863e-05	0.765513	0.134615	0.115385	0.748991	0.113208	0.125	0.75091
Alteromonadales	0	0	NA	0	0	NA	0	0	NA	0	0	NA
Anaerolineales	0	0	NA	0	0	NA	0	0	NA	0	0	NA
Aquificales	0	0	NA	0	0	NA	0	0	NA	0	0	NA
Archaeoglobales	0	0	NA	0	0	NA	0	0	NA	0	0	NA
Bacillales	0.000609655	6.57862e-05	0.125422	0.0016031	0.000224297	0.0272982	0.865385	0.615385	0.00352468	0.867925	0.920455	0.594412
Bacteroidales	0.531795	0.508729	0.471631	0.390629	0.302971	0.0077422	1	1	NA	1	1	NA
Bacteroidetes Order II. Incertae sedis	1.13934e-07	9.38623e-08	0.862287	4.76707e-07	4.05399e-07	0.418988	0.0192308	0.0384615	0.57379	0.0754717	0.0568182	0.584008
Bdellovibrionales	0	0	NA	0	0	NA	0	0	NA	0	0	NA
Bifidobacteriales	0.00898604	0.0176107	0.270645	0.0237718	0.0555713	0.0128124	0.980769	0.980769	0.959079	1	0.977273	0.988193
Burkholderiales	0.00224474	0.00358486	0.130966	0.00188705	0.00229365	0.721359	0.942308	0.923077	0.729485	0.924528	0.954545	0.363398
Campylobacterales	0.000112399	1.88681e-05	0.397928	0.000556596	1.42322e-05	0.247356	0.461538	0.365385	0.265306	0.415094	0.215909	0.0182704
Cardiobacteriales	0	2.34789e-07	0.991892	1.48324e-06	7.29045e-08	0.366607	0	0.0384615	0.98766	0.0566038	0.0113636	0.278165
Caulobacterales	1.16804e-07	0	0.99119	4.82172e-07	6.37809e-07	0.696288	0.0192308	0	0.99119	0.0377358	0.0454545	0.880292
Chlamydiales	0	0	NA	0	0	NA	0	0	NA	0	0	NA
Chlorobiales	2.21899e-07	0	0.987803	4.48898e-07	5.41198e-08	0.270884	0.0384615	0	0.98781	0.0566038	0.0113636	0.118753
Chloroflexales	0	0	NA	0	0	NA	0	0	NA	0	0	NA
Chromatiales	2.98852e-08	1.0369e-07	0.500102	4.63023e-08	5.22647e-08	0.753685	0.0192308	0.0192308	0.9824	0.0188679	0.0113636	0.880933
Chroococcales	3.98428e-07	2.92996e-07	0.76782	1.6609e-06	9.00367e-07	0.52788	0.0769231	0.0384615	0.408128	0.113208	0.102273	0.560865
Chrysiogenales	0	0	NA	0	0	NA	0	0	NA	0	0	NA
Clostridiales	0.3389	0.389587	0.0825962	0.384528	0.498115	0.00141089	1	1	NA	1	1	NA
Coriobacteriales	0.00591138	0.0055651	0.715108	0.00662214	0.00918175	0.557807	1	1	NA	1	1	NA
Cytophagales	1.44111e-07	0	0.987841	0	3.09593e-07	0.98754	0.0384615	0	0.987771	0	0.0454545	0.988483
Deferribacterales	0	0	NA	0	0	NA	0	0	NA	0	0	NA
Dehalococcoidales	0	0	NA	0	0	NA	0	0	NA	0	0	NA
Deinococcales	1.01023e-07	1.02758e-07	0.965358	0	3.25513e-07	0.988145	0.0192308	0.0192308	0.975211	0	0.0568182	0.987926
Desulfarculales	0	0	NA	0	3.67503e-08	0.988358	0	0	NA	0	0.0113636	0.988358
Desulfobacterales	1.70464e-07	0	0.989399	2.33642e-07	2.48592e-08	0.256371	0.0384615	0	0.987912	0.0377358	0.0113636	0.418398
Desulfovibrionales	0.00492298	0.00533219	0.713371	0.00997143	0.00612831	0.637737	1	0.961538	0.987854	0.962264	0.931818	0.444501
Desulfurellales	0	0	NA	0	0	NA	0	0	NA	0	0	NA
Desulfurococcales	0	0	NA	0	0	NA	0	0	NA	0	0	NA
Desulfuromonadales	4.80875e-07	4.16825e-07	0.827511	4.97872e-07	7.35064e-07	0.865319	0.0961538	0.0576923	0.461294	0.0566038	0.125	0.325346
Dictyoglomales	0	0	NA	0	0	NA	0	0	NA	0	0	NA
Elusimicrobiales	0	0	NA	0	0	NA	0	0	NA	0	0	NA
Enterobacteriales	0.0247469	0.0082578	0.135444	0.0374078	0.0152752	0.191205	1	0.961538	0.98785	0.962264	0.954545	0.882588
Entomoplasmatales	0	0	NA	0	0	NA	0	0	NA	0	0	NA
Erysipelotrichales	0.0144078	0.0099802	0.218222	0.0115524	0.00741833	0.332762	1	1	NA	1	1	NA
Fibrobacterales	0	0	NA	1.83942e-07	0	0.986433	0	0	NA	0.0188679	0	0.986433
Flavobacteriales	0.00218523	0.00838341	0.0473971	0.00183921	0.00219566	0.33936	0.711538	0.653846	0.508344	0.622642	0.465909	0.13357
Fusobacteriales	0.00165214	0.000538635	0.196703	0.0142301	0.000593143	0.177765	0.769231	0.480769	0.00263458	0.773585	0.534091	0.00883383
Gallionellales	0	0	NA	0	0	NA	0	0	NA	0	0	NA
Gemmatimonadales	0	0	NA	0	0	NA	0	0	NA	0	0	NA
Gloeobacterales	0	0	NA	0	0	NA	0	0	NA	0	0	NA
Halanaerobiales	1.61531e-07	8.79443e-08	0.633011	0	0	NA	0.0384615	0.0192308	0.588665	0	0	NA
Halobacteriales	0	0	NA	7.46065e-08	4.53787e-08	0.563138	0	0	NA	0.0188679	0.0113636	0.55809
Haloplasmatales	0	0	NA	0	0	NA	0	0	NA	0	0	NA
Herpetosiphonales	0	0	NA	0	0	NA	0	0	NA	0	0	NA
Hydrogenophilales	0	0	NA	7.98894e-08	0	0.98702	0	0	NA	0.0188679	0	0.98702
Ktedonobacterales	0	0	NA	1.46437e-07	0	0.985159	0	0	NA	0.0188679	0	0.985159
Lactobacillales	0.0234127	0.00703641	0.262599	0.0240441	0.0503134	0.0401957	1	1	NA	1	1	NA
Legionellales	0	0	NA	0	0	NA	0	0	NA	0	0	NA
Lentisphaerales	0	0	NA	0	0	NA	0	0	NA	0	0	NA
Magnetococcales	0	0	NA	0	0	NA	0	0	NA	0	0	NA
Mariprofundales	0	0	NA	0	0	NA	0	0	NA	0	0	NA
Methanobacteriales	0.00892239	0.00509521	0.427037	0.0363679	0.0185074	0.13565	0.730769	0.673077	0.545355	0.811321	0.886364	0.301605
Methanocellales	0	0	NA	0	0	NA	0	0	NA	0	0	NA
Methanococcales	0	0	NA	0	0	NA	0	0	NA	0	0	NA
Methanomicrobiales	0	0	NA	0	0	NA	0	0	NA	0	0	NA
Methanopyrales	0	0	NA	0	0	NA	0	0	NA	0	0	NA
Methanosarcinales	0	0	NA	0	0	NA	0	0	NA	0	0	NA
Methylacidiphilales	0	0	NA	0	0	NA	0	0	NA	0	0	NA
Methylococcales	7.6031e-08	0	0.991412	0	0	NA	0.0192308	0	0.991412	0	0	NA
Methylophilales	0	0	NA	0	0	NA	0	0	NA	0	0	NA
Mycoplasmatales	0	0	NA	5.11821e-08	1.96398e-07	0.37761	0	0	NA	0.0188679	0.0340909	0.524344
Myxococcales	1.33726e-06	1.72084e-06	0.602806	4.07763e-06	2.47407e-06	0.344902	0.192308	0.192308	0.978293	0.358491	0.238636	0.136814
Natranaerobiales	0	0	NA	0	0	NA	0	0	NA	0	0	NA
Nautiliales	0	0	NA	0	0	NA	0	0	NA	0	0	NA
Neisseriales	2.64368e-05	2.08618e-05	0.764905	3.60452e-05	1.09011e-05	0.196118	0.288462	0.269231	0.837319	0.509434	0.329545	0.148204
Nitrosomonadales	0	0	NA	0	0	NA	0	0	NA	0	0	NA
Nitrosopumilales	0	0	NA	0	0	NA	0	0	NA	0	0	NA
Nitrospirales	0	0	NA	0	0	NA	0	0	NA	0	0	NA
Nostocales	0	0	NA	0	0	NA	0	0	NA	0	0	NA
Oceanospirillales	4.37919e-08	0	0.991422	2.14836e-07	1.51656e-07	0.965587	0.0192308	0	0.991422	0.0188679	0.0227273	0.831716
Oscillatoriales	0	0	NA	0	0	NA	0	0	NA	0	0	NA
Parvularculales	0	0	NA	0	0	NA	0	0	NA	0	0	NA
Pasteurellales	0.000440321	0.000601672	0.368397	0.000835522	0.000564566	0.529505	0.769231	0.884615	0.0992062	0.773585	0.784091	0.823672
Planctomycetales	0	0	NA	0	0	NA	0	0	NA	0	0	NA
Prochlorales	0	0	NA	0	0	NA	0	0	NA	0	0	NA
Pseudomonadales	1.90273e-05	4.42132e-05	0.356578	1.47804e-05	7.93933e-05	0.43082	0.326923	0.288462	0.728516	0.245283	0.340909	0.204881
Puniceicoccales	0	0	NA	0	0	NA	0	0	NA	0	0	NA
Rhizobiales	8.70432e-07	1.54069e-06	0.188186	2.00026e-06	1.33057e-06	0.436	0.173077	0.288462	0.163603	0.169811	0.193182	0.664805
Rhodobacterales	4.9204e-07	2.50744e-06	0.204142	1.4169e-06	6.41191e-07	0.282249	0.115385	0.192308	0.260054	0.132075	0.0909091	0.408125
Rhodocyclales	2.75812e-07	4.44385e-07	0.471093	6.35173e-07	1.9091e-07	0.140228	0.0384615	0.0961538	0.214923	0.0754717	0.0568182	0.644316
Rhodospirillales	0	0	NA	1.21408e-07	0	0.985784	0	0	NA	0.0188679	0	0.985784
Rickettsiales	0	1.24647e-07	0.991439	0	0	NA	0	0.0192308	0.991439	0	0	NA
Rubrobacterales	0	0	NA	0	0	NA	0	0	NA	0	0	NA
Salinisphaerales	0	7.52759e-08	0.991433	0	0	NA	0	0.0192308	0.991433	0	0	NA
Selenomonadales	0.0204994	0.0187256	0.707216	0.0313006	0.0201666	0.141354	1	1	NA	1	0.988636	0.987797
Solibacterales	0	0	NA	0	0	NA	0	0	NA	0	0	NA
Solirubrobacterales	0	1.72061e-07	0.991489	0	0	NA	0	0.0192308	0.991489	0	0	NA
Sphaerobacterales	0	0	NA	0	6.75787e-08	0.987197	0	0	NA	0	0.0113636	0.987197
Sphingobacteriales	0	0	NA	0	0	NA	0	0	NA	0	0	NA
Sphingomonadales	0	0	NA	0	1.23178e-07	0.987118	0	0	NA	0	0.0113636	0.987118
Spirochaetales	3.29928e-05	4.20807e-07	0.863959	3.36643e-06	3.08207e-07	0.477276	0.0769231	0.0576923	0.732141	0.0566038	0.0568182	0.922675
Sulfolobales	0	0	NA	0	0	NA	0	0	NA	0	0	NA
Synergistales	7.0436e-05	9.96112e-07	0.475917	0.000255138	3.47971e-05	0.562117	0.115385	0.0576923	0.31195	0.132075	0.102273	0.425561
Syntrophobacterales	0	0	NA	1.83439e-07	0	0.986433	0	0	NA	0.0188679	0	0.986433
Thermales	0	2.95632e-07	0.990849	4.34261e-07	1.75749e-07	0.540983	0	0.0576923	0.990367	0.0377358	0.0113636	0.439625
Thermoanaerobacterales	5.84024e-08	0	0.991503	7.44639e-08	0	0.985344	0.0192308	0	0.991503	0.0188679	0	0.985344
Thermococcales	0	0	NA	0	0	NA	0	0	NA	0	0	NA
Thermodesulfobacteriales	0	0	NA	0	0	NA	0	0	NA	0	0	NA
Thermomicrobiales	0	0	NA	0	0	NA	0	0	NA	0	0	NA
Thermoplasmatales	0	0	NA	0	0	NA	0	0	NA	0	0	NA
Thermoproteales	0	0	NA	0	0	NA	0	0	NA	0	0	NA
Thermotogales	0	0	NA	0	0	NA	0	0	NA	0	0	NA
Thiotrichales	0	0	NA	0	0	NA	0	0	NA	0	0	NA
Verrucomicrobiales	0.00947985	0.0102987	0.834075	0.0217606	0.00929025	0.0749441	0.884615	0.923077	0.582293	0.849057	0.840909	0.750349
Vibrionales	1.46651e-07	4.95617e-07	0.372749	5.3227e-07	1.41539e-06	0.538709	0.0192308	0.0384615	0.50403	0.0566038	0.0568182	0.930661
Xanthomonadales	0	1.74792e-07	0.991351	1.052e-06	9.53155e-06	0.697952	0	0.0192308	0.991351	0.0943396	0.102273	0.76706
undef	0.000150467	0.0003066	0.338207	0.000177404	0.000161927	0.947524	0.384615	0.365385	0.837782	0.377358	0.363636	0.714382

## Sheet: Family
	WGSS DC Relative Abundance			Population F Relative Abundance			WGSS DC Presence/Absence			Population F Presence/Absence
	meanCase	meanControl	pWald	meanCase	meanControl	pWald	meanCase	meanControl	pWald	meanCase	meanControl	pWald
Acetobacteraceae	0	0	NA	0	0	NA	0	0	NA	0	0	NA
Acholeplasmataceae	0	0	NA	0	0	NA	0	0	NA	0	0	NA
Acidaminococcaceae	0.0118653	0.00611261	0.0633282	0.0173085	0.0083673	0.213395	0.846154	0.826923	0.853071	0.716981	0.795455	0.285685
Acidilobaceae	0	0	NA	0	0	NA	0	0	NA	0	0	NA
Acidimicrobiaceae	0	0	NA	0	0	NA	0	0	NA	0	0	NA
Acidithiobacillaceae	0	9.27418e-08	0.989557	0	0	NA	0	0.0576923	0.990395	0	0	NA
Acidobacteriaceae	0	0	NA	0	6.20532e-08	0.9882	0	0	NA	0	0.0227273	0.988223
Acidothermaceae	0	8.13456e-08	0.991331	2.07313e-07	3.0187e-08	0.628801	0	0.0192308	0.991331	0.0188679	0.0113636	0.809915
Actinomycetaceae	0.000184347	0.000122282	0.145366	0.00034373	0.000400594	0.328812	0.961538	1	0.987854	0.962264	0.988636	0.537092
Aerococcaceae	0	7.74485e-08	0.991448	7.22068e-06	1.7104e-07	0.587052	0	0.0192308	0.991448	0.0566038	0.0227273	0.170515
Aeromonadaceae	1.22216e-05	2.18926e-06	0.201907	2.66052e-05	6.12502e-07	0.261514	0.115385	0.0961538	0.714289	0.0943396	0.0568182	0.554809
Alcaligenaceae	5.94761e-06	1.89596e-06	0.268642	2.14441e-06	2.19187e-06	0.901167	0.211538	0.173077	0.570662	0.113208	0.147727	0.650611
Alcanivoracaceae	0	0	NA	0	0	NA	0	0	NA	0	0	NA
Alicyclobacillaceae	4.34976e-08	1.873e-07	0.380331	5.51675e-08	1.64744e-07	0.769704	0.0192308	0.0384615	0.604075	0.0188679	0.0340909	0.985629
Alteromonadaceae	0	0	NA	0	0	NA	0	0	NA	0	0	NA
Anaerolineaceae	0	0	NA	0	0	NA	0	0	NA	0	0	NA
Anaplasmataceae	0	1.24652e-07	0.991439	0	0	NA	0	0.0192308	0.991439	0	0	NA
Aquificaceae	0	0	NA	0	0	NA	0	0	NA	0	0	NA
Archaeoglobaceae	0	0	NA	0	0	NA	0	0	NA	0	0	NA
Aurantimonadaceae	0	0	NA	0	0	NA	0	0	NA	0	0	NA
Bacillaceae	7.26146e-07	1.39789e-07	0.310171	0.000121459	2.30496e-06	0.648546	0.0576923	0.0192308	0.280575	0.113208	0.0795455	0.453534
Bacteriovoracaceae	0	0	NA	0	0	NA	0	0	NA	0	0	NA
Bacteroidaceae	0.390245	0.378393	0.752377	0.292243	0.218729	0.0160257	1	1	NA	1	1	NA
Bartonellaceae	0	0	NA	0	0	NA	0	0	NA	0	0	NA
Bdellovibrionaceae	0	0	NA	0	0	NA	0	0	NA	0	0	NA
Beijerinckiaceae	0	0	NA	0	0	NA	0	0	NA	0	0	NA
Beutenbergiaceae	0	1.0554e-07	0.991415	0	0	NA	0	0.0192308	0.991415	0	0	NA
Bifidobacteriaceae	0.00898864	0.0176243	0.270335	0.0237846	0.0556112	0.012781	0.980769	0.980769	0.959079	1	0.977273	0.988193
Blattabacteriaceae	0	0	NA	0	0	NA	0	0	NA	0	0	NA
Brachyspiraceae	0	1.74343e-07	0.987602	6.77108e-08	1.22157e-07	0.575167	0	0.0384615	0.987611	0.0188679	0.0227273	0.847454
Bradyrhizobiaceae	4.02667e-07	1.16366e-06	0.135209	5.6018e-07	7.21802e-07	0.907165	0.0769231	0.134615	0.331556	0.0754717	0.0681818	0.738129
Brevibacteriaceae	0	0	NA	2.62389e-06	1.12479e-05	0.597786	0	0	NA	0.0754717	0.0681818	0.804901
Brucellaceae	0	0	NA	3.18944e-07	7.36518e-08	0.632919	0	0	NA	0.0188679	0.0113636	0.982851
Burkholderiaceae	8.47857e-06	1.44353e-05	0.296771	4.87184e-06	7.19623e-06	0.309634	0.384615	0.480769	0.281844	0.226415	0.306818	0.31712
Campylobacteraceae	0.000112022	1.88087e-05	0.395368	0.000554011	1.20802e-05	0.23961	0.423077	0.365385	0.475517	0.396226	0.215909	0.0303636
Candidatus Midichloriaceae	0	0	NA	0	0	NA	0	0	NA	0	0	NA
Cardiobacteriaceae	0	2.3484e-07	0.991891	1.48391e-06	7.2985e-08	0.366793	0	0.0384615	0.98766	0.0566038	0.0113636	0.278165
Carnobacteriaceae	8.97766e-05	2.96219e-05	0.123266	0.000297375	7.36952e-05	0.0655049	0.807692	0.692308	0.150596	0.679245	0.829545	0.0400743
Catenulisporaceae	1.09898e-07	0	0.991382	1.11228e-07	2.32427e-07	0.709048	0.0192308	0	0.991382	0.0188679	0.0568182	0.362261
Caulobacteraceae	1.16815e-07	0	0.99119	4.82568e-07	5.78975e-07	0.723137	0.0192308	0	0.99119	0.0377358	0.0454545	0.752471
Cellulomonadaceae	0	9.86631e-08	0.991427	1.77225e-07	4.35642e-07	0.340794	0	0.0192308	0.991427	0.0377358	0.0681818	0.424739
Chlamydiaceae	0	0	NA	0	0	NA	0	0	NA	0	0	NA
Chlorobiaceae	2.21913e-07	0	0.987803	4.48955e-07	5.41769e-08	0.270817	0.0384615	0	0.98781	0.0566038	0.0113636	0.118753
Chloroflexaceae	0	0	NA	0	0	NA	0	0	NA	0	0	NA
Chromatiaceae	0	0	NA	0	5.22663e-08	0.986767	0	0	NA	0	0.0113636	0.986767
Chrysiogenaceae	0	0	NA	0	0	NA	0	0	NA	0	0	NA
Clostridiaceae	0.0170504	0.0126007	0.396462	0.0243475	0.0192577	0.456821	1	1	NA	1	1	NA
Clostridiales Family XI. Incertae Sedis	0.00154863	6.02035e-05	0.114837	0.00817079	0.000185333	0.010345	0.769231	0.480769	0.00217224	0.849057	0.818182	0.692028
Clostridiales Family XVII. Incertae Sedis	1.03263e-06	1.34821e-06	0.608463	1.75236e-06	1.05366e-06	0.518697	0.134615	0.173077	0.585554	0.169811	0.136364	0.728429
Clostridiales Family XVIII. Incertae Sedis	1.14879e-07	9.18957e-08	0.882184	1.97314e-07	2.56845e-07	0.821254	0.0192308	0.0384615	0.534879	0.0377358	0.0340909	0.855497
Colwelliaceae	0	0	NA	0	0	NA	0	0	NA	0	0	NA
Comamonadaceae	1.19892e-07	4.33219e-07	0.362691	8.06173e-07	9.4837e-07	0.727408	0.0192308	0.0576923	0.352832	0.0754717	0.136364	0.229293
Conexibacteraceae	0	1.72136e-07	0.991489	1.65505e-07	0	0.986044	0	0.0192308	0.991489	0.0188679	0	0.986044
Coriobacteriaceae	0.00591299	0.00556722	0.715555	0.00662483	0.00918774	0.557094	1	1	NA	1	1	NA
Corynebacteriaceae	3.49798e-07	2.14401e-06	0.215634	1.15154e-05	4.60235e-05	0.469779	0.0192308	0.134615	0.0485586	0.339623	0.329545	0.854755
Coxiellaceae	0	0	NA	0	0	NA	0	0	NA	0	0	NA
Cryomorphaceae	0	0	NA	0	0	NA	0	0	NA	0	0	NA
Cyclobacteriaceae	1.04441e-07	0	0.991378	0	0	NA	0.0192308	0	0.991378	0	0	NA
Cystobacteraceae	0	1.1192e-07	0.988988	3.66878e-07	1.26041e-07	0.4029	0	0.0384615	0.987765	0.0566038	0.0227273	0.163373
Cytophagaceae	3.97746e-08	0	0.99138	0	3.09694e-07	0.987541	0.0192308	0	0.99138	0	0.0454545	0.988483
Deferribacteraceae	0	0	NA	0	0	NA	0	0	NA	0	0	NA
Dehalococcoidaceae	0	0	NA	0	0	NA	0	0	NA	0	0	NA
Deinococcaceae	1.01035e-07	1.029e-07	0.964625	0	3.25618e-07	0.988144	0.0192308	0.0192308	0.975211	0	0.0568182	0.987926
Dermabacteraceae	0	0	NA	3.55223e-08	3.84499e-07	0.333687	0	0	NA	0.0377358	0.0681818	0.390155
Dermacoccaceae	0	0	NA	0	1.43296e-07	0.990097	0	0	NA	0	0.0227273	0.987738
Desulfarculaceae	0	0	NA	0	3.67714e-08	0.988358	0	0	NA	0	0.0113636	0.988358
Desulfobacteraceae	0	0	NA	0	0	NA	0	0	NA	0	0	NA
Desulfobulbaceae	1.70189e-07	0	0.989347	2.33662e-07	2.46006e-08	0.256552	0.0384615	0	0.987912	0.0377358	0.0113636	0.418398
Desulfohalobiaceae	0	0	NA	5.66782e-07	0	0.990316	0	0	NA	0.0377358	0	0.987412
Desulfomicrobiaceae	9.43805e-08	1.03814e-07	0.952465	0	0	NA	0.0192308	0.0192308	0.991315	0	0	NA
Desulfovibrionaceae	0.00492376	0.00533376	0.713004	0.00997328	0.00613012	0.637752	1	0.961538	0.987854	0.962264	0.931818	0.444501
Desulfurellaceae	0	0	NA	0	0	NA	0	0	NA	0	0	NA
Desulfurobacteriaceae	0	0	NA	0	0	NA	0	0	NA	0	0	NA
Desulfurococcaceae	0	0	NA	0	0	NA	0	0	NA	0	0	NA
Desulfuromonadaceae	0	0	NA	0	0	NA	0	0	NA	0	0	NA
Dictyoglomaceae	0	0	NA	0	0	NA	0	0	NA	0	0	NA
Ectothiorhodospiraceae	3.04285e-08	1.03821e-07	0.502289	0	0	NA	0.0192308	0.0192308	0.9824	0	0	NA
Elusimicrobiaceae	0	0	NA	0	0	NA	0	0	NA	0	0	NA
Enterobacteriaceae	0.0247474	0.0082564	0.135424	0.0374122	0.0152876	0.19157	1	0.961538	0.98785	0.962264	0.954545	0.882588
Enterococcaceae	2.52467e-05	9.00943e-05	0.41882	0.00468173	0.00372117	0.986858	0.115385	0.211538	0.170378	0.698113	0.715909	0.456841
Entomoplasmataceae	0	0	NA	0	0	NA	0	0	NA	0	0	NA
Erysipelotrichaceae	0.0144109	0.00998278	0.218215	0.0115579	0.00742297	0.333042	1	1	NA	1	1	NA
Erythrobacteraceae	0	0	NA	0	0	NA	0	0	NA	0	0	NA
Eubacteriaceae	0.0884874	0.116096	0.102203	0.0578557	0.115061	0.000250891	1	1	NA	1	1	NA
Ferrimonadaceae	0	0	NA	0	0	NA	0	0	NA	0	0	NA
Ferroplasmaceae	0	0	NA	0	0	NA	0	0	NA	0	0	NA
Fibrobacteraceae	0	0	NA	1.83967e-07	0	0.986433	0	0	NA	0.0188679	0	0.986433
Flammeovirgaceae	0	0	NA	0	0	NA	0	0	NA	0	0	NA
Flavobacteriaceae	0.00221127	0.00861587	0.0466337	0.00186757	0.00223559	0.339633	0.711538	0.653846	0.508344	0.622642	0.465909	0.13357
Francisellaceae	0	0	NA	0	0	NA	0	0	NA	0	0	NA
Frankiaceae	0	0	NA	6.29414e-07	2.61792e-08	0.438648	0	0	NA	0.0377358	0.0113636	0.412871
Fusobacteriaceae	0.00164812	0.000537464	0.197434	0.0142049	0.000593139	0.181681	0.75	0.480769	0.00501943	0.773585	0.534091	0.00883383
Gallionellaceae	0	0	NA	0	0	NA	0	0	NA	0	0	NA
Gemmatimonadaceae	0	0	NA	0	0	NA	0	0	NA	0	0	NA
Geobacteraceae	2.75032e-07	4.64816e-07	0.514644	2.11902e-07	5.87596e-07	0.296093	0.0576923	0.0769231	0.698536	0.0377358	0.102273	0.273385
Geodermatophilaceae	7.46767e-08	6.17588e-08	0.891786	1.65604e-07	5.47239e-08	0.5309	0.0192308	0.0192308	0.990184	0.0188679	0.0227273	0.920831
Glycomycetaceae	1.83275e-07	5.23538e-08	0.376035	0	1.67588e-07	0.987818	0.0384615	0.0192308	0.549595	0	0.0113636	0.987818
Gordoniaceae	0	5.72453e-08	0.99145	5.04468e-07	4.57029e-08	0.54656	0	0.0192308	0.99145	0.0566038	0.0227273	0.500942
Hahellaceae	0	0	NA	0	0	NA	0	0	NA	0	0	NA
Halanaerobiaceae	0	0	NA	0	0	NA	0	0	NA	0	0	NA
Halobacteriaceae	0	0	NA	7.46116e-08	4.53827e-08	0.563148	0	0	NA	0.0188679	0.0113636	0.55809
Halobacteroidaceae	1.61542e-07	8.79696e-08	0.63313	0	0	NA	0.0384615	0.0192308	0.588665	0	0	NA
Halomonadaceae	0	0	NA	0	1.51679e-07	0.989421	0	0	NA	0	0.0227273	0.988212
Haloplasmataceae	0	0	NA	0	0	NA	0	0	NA	0	0	NA
Halothiobacillaceae	0	0	NA	0	0	NA	0	0	NA	0	0	NA
Helicobacteraceae	3.93691e-07	6.6081e-08	0.315647	2.60395e-06	2.15753e-06	0.922041	0.0384615	0.0192308	0.561313	0.0566038	0.0113636	0.332942
Heliobacteriaceae	0	0	NA	0	6.91666e-08	0.987197	0	0	NA	0	0.0113636	0.987197
Herpetosiphonaceae	0	0	NA	0	0	NA	0	0	NA	0	0	NA
Hydrogenophilaceae	0	0	NA	7.98988e-08	0	0.98702	0	0	NA	0.0188679	0	0.98702
Hydrogenothermaceae	0	0	NA	0	0	NA	0	0	NA	0	0	NA
Hyphomicrobiaceae	0	0	NA	1.22917e-07	0	0.987893	0	0	NA	0.0377358	0	0.98674
Hyphomonadaceae	0	0	NA	0	0	NA	0	0	NA	0	0	NA
Idiomarinaceae	0	0	NA	0	0	NA	0	0	NA	0	0	NA
Intrasporangiaceae	6.08487e-08	8.84217e-08	0.704663	4.41523e-08	0	0.98848	0.0384615	0.0192308	0.596233	0.0377358	0	0.986004
Jonesiaceae	0	0	NA	0	0	NA	0	0	NA	0	0	NA
Kineosporiaceae	0	0	NA	0	0	NA	0	0	NA	0	0	NA
Kofleriaceae	0	0	NA	0	0	NA	0	0	NA	0	0	NA
Ktedonobacteraceae	0	0	NA	1.46446e-07	0	0.985159	0	0	NA	0.0188679	0	0.985159
Lachnospiraceae	0.105589	0.105719	0.910085	0.1338	0.157634	0.122018	1	1	NA	1	1	NA
Lactobacillaceae	0.00114696	0.000364834	0.346693	0.00197817	0.00903377	0.560173	0.807692	0.788462	0.693684	0.90566	0.931818	0.524973
Legionellaceae	0	0	NA	0	0	NA	0	0	NA	0	0	NA
Lentisphaeraceae	0	0	NA	0	0	NA	0	0	NA	0	0	NA
Leptospiraceae	0	0	NA	0	0	NA	0	0	NA	0	0	NA
Leptotrichiaceae	4.38559e-06	1.2961e-06	0.244193	2.61783e-05	1.77884e-07	0.157043	0.0961538	0.0384615	0.256477	0.150943	0.0113636	0.0216172
Leuconostocaceae	2.23688e-05	3.55815e-05	0.310125	0.000120349	0.000215267	0.319177	0.403846	0.538462	0.191859	0.603774	0.704545	0.304422
Listeriaceae	0	0	NA	0	3.50215e-08	0.987375	0	0	NA	0	0.0113636	0.987375
Magnetococcaceae	0	0	NA	0	0	NA	0	0	NA	0	0	NA
Mariprofundaceae	0	0	NA	0	0	NA	0	0	NA	0	0	NA
Methanobacteriaceae	0.00892422	0.00509722	0.427178	0.0363853	0.0185153	0.135573	0.730769	0.673077	0.545355	0.811321	0.886364	0.301605
Methanocaldococcaceae	0	0	NA	0	0	NA	0	0	NA	0	0	NA
Methanocellaceae	0	0	NA	0	0	NA	0	0	NA	0	0	NA
Methanococcaceae	0	0	NA	0	0	NA	0	0	NA	0	0	NA
Methanocorpusculaceae	0	0	NA	0	0	NA	0	0	NA	0	0	NA
Methanomicrobiaceae	0	0	NA	0	0	NA	0	0	NA	0	0	NA
Methanopyraceae	0	0	NA	0	0	NA	0	0	NA	0	0	NA
Methanoregulaceae	0	0	NA	0	0	NA	0	0	NA	0	0	NA
Methanosaetaceae	0	0	NA	0	0	NA	0	0	NA	0	0	NA
Methanosarcinaceae	0	0	NA	0	0	NA	0	0	NA	0	0	NA
Methanospirillaceae	0	0	NA	0	0	NA	0	0	NA	0	0	NA
Methanothermaceae	0	0	NA	0	0	NA	0	0	NA	0	0	NA
Methylacidiphilaceae	0	0	NA	0	0	NA	0	0	NA	0	0	NA
Methylobacteriaceae	1.52598e-07	8.89079e-08	0.749729	3.37219e-07	9.06417e-08	0.257962	0.0192308	0.0192308	0.958344	0.0377358	0.0227273	0.606531
Methylococcaceae	7.60329e-08	0	0.991412	0	0	NA	0.0192308	0	0.991412	0	0	NA
Methylocystaceae	0	0	NA	0	0	NA	0	0	NA	0	0	NA
Methylophilaceae	0	0	NA	0	0	NA	0	0	NA	0	0	NA
Microbacteriaceae	7.84662e-08	8.44938e-08	0.949969	6.01243e-07	2.14926e-07	0.153797	0.0192308	0.0192308	0.990952	0.0754717	0.0340909	0.238245
Micrococcaceae	0.000160361	5.6405e-05	0.369824	0.000142023	0.000162836	0.435171	0.730769	0.673077	0.52228	0.773585	0.863636	0.0737332
Micromonosporaceae	1.92562e-07	0	0.991774	2.6266e-07	1.71947e-07	0.413548	0.0384615	0	0.987903	0.0566038	0.0113636	0.0590402
Moraxellaceae	2.98562e-07	6.05561e-06	0.536476	0	1.06972e-05	0.991205	0.0192308	0.0192308	0.982749	0	0.0795455	0.985276
Moritellaceae	0	0	NA	0	0	NA	0	0	NA	0	0	NA
Mycobacteriaceae	5.40803e-08	5.87695e-07	0.113913	2.07961e-06	6.45418e-07	0.60779	0.0192308	0.0961538	0.110596	0.0566038	0.0909091	0.674775
Mycoplasmataceae	0	0	NA	5.12507e-08	1.96419e-07	0.377772	0	0	NA	0.0188679	0.0340909	0.524344
Myxococcaceae	1.10941e-07	0	0.991488	5.56119e-07	5.6712e-07	0.881079	0.0192308	0	0.991488	0.0943396	0.0568182	0.30306
Nakamurellaceae	5.28128e-07	4.82299e-07	0.957784	3.02811e-07	1.29381e-08	0.419678	0.134615	0.0769231	0.369138	0.0377358	0.0113636	0.560105
Nannocystaceae	0	0	NA	0	0	NA	0	0	NA	0	0	NA
Natranaerobiaceae	0	0	NA	0	0	NA	0	0	NA	0	0	NA
Nautiliaceae	0	0	NA	0	0	NA	0	0	NA	0	0	NA
Neisseriaceae	2.65342e-05	2.10738e-05	0.769796	3.64673e-05	1.09696e-05	0.180002	0.307692	0.365385	0.504941	0.490566	0.329545	0.221413
Nitrosomonadaceae	0	0	NA	0	0	NA	0	0	NA	0	0	NA
Nitrosopumilaceae	0	0	NA	0	0	NA	0	0	NA	0	0	NA
Nitrospiraceae	0	0	NA	0	0	NA	0	0	NA	0	0	NA
Nocardiaceae	5.28077e-07	7.10612e-07	0.638086	1.39607e-06	9.97953e-07	0.340869	0.115385	0.0961538	0.774169	0.226415	0.125	0.0605802
Nocardioidaceae	0	0	NA	0	2.72383e-08	0.988047	0	0	NA	0	0.0113636	0.988047
Nocardiopsaceae	0	0	NA	0	5.49602e-08	0.98727	0	0	NA	0	0.0113636	0.98727
Nostocaceae	0	0	NA	0	0	NA	0	0	NA	0	0	NA
Oceanospirillaceae	4.38011e-08	0	0.991422	2.14847e-07	0	0.986743	0.0192308	0	0.991422	0.0188679	0	0.986743
Opitutaceae	0	0	NA	0	0	NA	0	0	NA	0	0	NA
Oscillochloridaceae	0	0	NA	0	0	NA	0	0	NA	0	0	NA
Oscillospiraceae	6.25206e-06	1.03446e-05	0.169339	1.97433e-05	1.25374e-05	0.179484	0.596154	0.634615	0.674609	0.735849	0.590909	0.132751
Oxalobacteraceae	8.17697e-05	0.00016626	0.269696	2.39749e-05	3.7989e-05	0.908449	0.173077	0.25	0.29165	0.0754717	0.0340909	0.398918
Paenibacillaceae	0	8.79201e-08	0.991454	4.4549e-07	4.24919e-07	0.944885	0	0.0192308	0.991454	0.0754717	0.0454545	0.573169
Parachlamydiaceae	0	0	NA	0	0	NA	0	0	NA	0	0	NA
Parvularculaceae	0	0	NA	0	0	NA	0	0	NA	0	0	NA
Pasteurellaceae	0.00044043	0.000601843	0.368332	0.000836112	0.000564765	0.528885	0.769231	0.884615	0.0992062	0.773585	0.784091	0.823672
Pelobacteraceae	2.1793e-07	0	0.988215	2.86084e-07	1.47617e-07	0.430719	0.0576923	0	0.990382	0.0188679	0.0227273	0.987413
Peptococcaceae	3.26672e-07	4.1696e-07	0.681246	2.23857e-07	1.09709e-07	0.979407	0.0576923	0.0576923	0.918764	0.0188679	0.0227273	0.576554
Peptostreptococcaceae	0.00113509	0.00103137	0.8313	0.00575252	0.00175529	0.00667688	0.846154	0.788462	0.465508	0.924528	0.897727	0.359621
Phyllobacteriaceae	0	1.51648e-07	0.991351	0	1.65119e-07	0.990833	0	0.0192308	0.991351	0	0.0340909	0.990684
Picrophilaceae	0	0	NA	0	0	NA	0	0	NA	0	0	NA
Piscirickettsiaceae	0	0	NA	0	0	NA	0	0	NA	0	0	NA
Planctomycetaceae	0	0	NA	0	0	NA	0	0	NA	0	0	NA
Planococcaceae	0	0	NA	0	0	NA	0	0	NA	0	0	NA
Polyangiaceae	1.1946e-06	1.64518e-06	0.545698	3.15474e-06	1.83791e-06	0.357067	0.173077	0.192308	0.790202	0.301887	0.204545	0.210611
Porphyromonadaceae	0.0346741	0.0276261	0.433091	0.0261393	0.0144426	0.000730931	1	1	NA	1	1	NA
Prevotellaceae	0.0494701	0.0513629	0.960622	0.0320488	0.0454485	0.585886	0.980769	1	0.991422	0.943396	0.931818	0.692574
Prochlorococcaceae	0	0	NA	0	0	NA	0	0	NA	0	0	NA
Promicromonosporaceae	4.7149e-07	3.9432e-07	0.762155	6.11082e-07	3.3855e-07	0.226489	0.0769231	0.0769231	0.95309	0.150943	0.0909091	0.220567
Propionibacteriaceae	5.46414e-06	1.30077e-05	0.3216	3.97399e-05	0.000174828	0.53072	0.0961538	0.153846	0.392623	0.490566	0.488636	0.832697
Pseudoalteromonadaceae	0	0	NA	0	0	NA	0	0	NA	0	0	NA
Pseudomonadaceae	1.8776e-05	3.82702e-05	0.447626	1.47377e-05	6.86572e-05	0.440417	0.307692	0.365385	0.463663	0.226415	0.272727	0.445881
Pseudonocardiaceae	8.58955e-08	1.641e-07	0.581338	1.47077e-06	1.34763e-06	0.624325	0.0192308	0.0384615	0.557781	0.169811	0.147727	0.458111
Psychromonadaceae	0	0	NA	0	0	NA	0	0	NA	0	0	NA
Puniceicoccaceae	0	0	NA	0	0	NA	0	0	NA	0	0	NA
Pyrodictiaceae	0	0	NA	0	0	NA	0	0	NA	0	0	NA
Rhizobiaceae	0	6.03289e-08	0.991439	1.0483e-07	6.76205e-08	0.991386	0	0.0192308	0.991439	0.0188679	0.0113636	0.958238
Rhodobacteraceae	2.82867e-07	1.509e-06	0.153968	5.14556e-07	2.70426e-07	0.206243	0.0576923	0.153846	0.110408	0.0566038	0.0454545	0.473145
Rhodobiaceae	0	1.1787e-07	0.99143	0	0	NA	0	0.0192308	0.99143	0	0	NA
Rhodocyclaceae	7.85001e-07	8.24866e-07	0.905041	6.35231e-07	2.37753e-07	0.174143	0.0961538	0.134615	0.485155	0.0754717	0.0909091	0.895124
Rhodospirillaceae	0	0	NA	1.58926e-07	3.40529e-09	0.149521	0	0	NA	0.0566038	0.0113636	0.0965695
Rhodothermaceae	1.14024e-07	6.0867e-08	0.669522	4.76886e-07	4.05889e-07	0.419496	0.0192308	0.0192308	0.997373	0.0754717	0.0568182	0.584008
Rickettsiaceae	0	0	NA	0	0	NA	0	0	NA	0	0	NA
Rikenellaceae	0.0574808	0.0512823	0.470335	0.0402811	0.024496	0.0474731	1	1	NA	1	0.988636	0.987797
Rubrobacteraceae	0	0	NA	0	0	NA	0	0	NA	0	0	NA
Ruminococcaceae	0.119178	0.139809	0.243027	0.149278	0.195504	0.0216595	1	1	NA	1	1	NA
Salinisphaeraceae	0	7.52818e-08	0.991433	0	0	NA	0	0.0192308	0.991433	0	0	NA
Sanguibacteraceae	0	0	NA	0	9.54963e-08	0.988608	0	0	NA	0	0.0227273	0.988775
Saprospiraceae	0	0	NA	0	0	NA	0	0	NA	0	0	NA
Segniliparaceae	0	1.08768e-07	0.99153	0	0	NA	0	0.0192308	0.99153	0	0	NA
Shewanellaceae	0	0	NA	0	0	NA	0	0	NA	0	0	NA
Simkaniaceae	0	0	NA	0	0	NA	0	0	NA	0	0	NA
Solibacteraceae	0	0	NA	0	0	NA	0	0	NA	0	0	NA
Sphaerobacteraceae	0	0	NA	0	6.76243e-08	0.987197	0	0	NA	0	0.0113636	0.987197
Sphingobacteriaceae	0	0	NA	0	0	NA	0	0	NA	0	0	NA
Sphingomonadaceae	0	0	NA	0	1.23197e-07	0.987118	0	0	NA	0	0.0113636	0.987118
Spirochaetaceae	3.30044e-05	2.46593e-07	0.534167	3.29901e-06	1.86159e-07	0.442779	0.0769231	0.0192308	0.200234	0.0566038	0.0340909	0.49983
Staphylococcaceae	1.26603e-05	3.73863e-06	0.328612	8.92086e-06	1.2083e-05	0.742969	0.115385	0.115385	0.9056	0.245283	0.261364	0.911816
Streptococcaceae	0.0221319	0.00651795	0.293863	0.0169679	0.0373017	0.0474691	1	1	NA	1	1	NA
Streptomycetaceae	9.38251e-07	1.76979e-06	0.188195	2.43086e-06	1.49332e-06	0.191359	0.192308	0.230769	0.638245	0.320755	0.215909	0.147975
Streptosporangiaceae	0	8.72222e-08	0.991383	1.30167e-07	3.93931e-07	0.620251	0	0.0192308	0.991383	0.0188679	0.0227273	0.964259
Succinivibrionaceae	0.000100243	5.42542e-06	0.535409	1.09221e-05	5.8177e-05	0.57278	0.0384615	0.0192308	0.572401	0.0377358	0.0681818	0.565431
Sulfolobaceae	0	0	NA	0	0	NA	0	0	NA	0	0	NA
Sutterellaceae	0.00124918	0.00179491	0.45505	0.00119656	0.00123782	0.84448	0.711538	0.711538	0.988955	0.679245	0.761364	0.736708
Synergistaceae	7.04536e-05	9.9639e-07	0.475878	0.000255189	3.48053e-05	0.562112	0.115385	0.0576923	0.31195	0.132075	0.102273	0.425561
Syntrophaceae	0	0	NA	1.83464e-07	0	0.986433	0	0	NA	0.0188679	0	0.986433
Syntrophobacteraceae	0	0	NA	0	0	NA	0	0	NA	0	0	NA
Syntrophomonadaceae	0	0	NA	0	0	NA	0	0	NA	0	0	NA
Thermaceae	0	2.95867e-07	0.990848	4.34342e-07	1.75941e-07	0.541342	0	0.0576923	0.990367	0.0377358	0.0113636	0.439625
Thermoactinomycetaceae	0	0	NA	0	0	NA	0	0	NA	0	0	NA
Thermoanaerobacteraceae	0	0	NA	7.44762e-08	0	0.985344	0	0	NA	0.0188679	0	0.985344
Thermoanaerobacterales Family III. Incertae Sedis	5.841e-08	0	0.991503	0	0	NA	0.0192308	0	0.991503	0	0	NA
Thermoanaerobacterales Family IV. Incertae Sedis	0	0	NA	0	0	NA	0	0	NA	0	0	NA
Thermococcaceae	0	0	NA	0	0	NA	0	0	NA	0	0	NA
Thermodesulfobacteriaceae	0	0	NA	0	0	NA	0	0	NA	0	0	NA
Thermodesulfobiaceae	0	0	NA	0	0	NA	0	0	NA	0	0	NA
Thermofilaceae	0	0	NA	0	0	NA	0	0	NA	0	0	NA
Thermomicrobiaceae	0	0	NA	0	0	NA	0	0	NA	0	0	NA
Thermomonosporaceae	0	9.98983e-08	0.987765	2.94818e-07	1.08909e-07	0.517004	0	0.0384615	0.987734	0.0377358	0.0227273	0.294111
Thermoplasmataceae	0	0	NA	0	0	NA	0	0	NA	0	0	NA
Thermoproteaceae	0	0	NA	0	0	NA	0	0	NA	0	0	NA
Thermotogaceae	0	0	NA	0	0	NA	0	0	NA	0	0	NA
Trueperaceae	0	0	NA	0	0	NA	0	0	NA	0	0	NA
Tsukamurellaceae	0	5.18342e-08	0.99141	4.10282e-07	0	0.987207	0	0.0192308	0.99141	0.0188679	0	0.987207
Veillonellaceae	0.00863826	0.0126211	0.386061	0.014003	0.0118096	0.331503	1	1	NA	1	0.943182	0.988151
Verrucomicrobia subdivision 3	0	0	NA	0	0	NA	0	0	NA	0	0	NA
Verrucomicrobiaceae	0.00948165	0.0103027	0.833667	0.0217682	0.00929439	0.074934	0.884615	0.923077	0.582293	0.849057	0.829545	0.729046
Vibrionaceae	4.08226e-07	4.95817e-07	0.761611	6.24837e-07	1.44618e-06	0.5716	0.0769231	0.0384615	0.441096	0.0754717	0.0681818	0.810625
Victivallaceae	0.000150438	0.000306623	0.338143	0.000177425	0.00016177	0.945416	0.365385	0.346154	0.842212	0.358491	0.363636	0.962625
Waddliaceae	0	0	NA	0	0	NA	0	0	NA	0	0	NA
Xanthobacteraceae	3.14918e-07	1.00279e-07	0.228134	5.49853e-07	2.03108e-07	0.435178	0.0769231	0.0961538	0.778998	0.0943396	0.0568182	0.71222
Xanthomonadaceae	0	1.74831e-07	0.991351	9.07618e-07	9.49439e-06	0.747859	0	0.0192308	0.991351	0.0754717	0.102273	0.459502
undef	0.00727787	0.0157246	0.0349263	0.00724974	0.00962384	0.415546	1	1	NA	1	1	NA

## Sheet: Genus
	WGSS DC Relative Abundance			Population F Relative Abundance			WGSS DC Presence/Absence			Population F Presence/Absence
	meanCase	meanControl	pWald	meanCase	meanControl	pWald	meanCase	meanControl	pWald	meanCase	meanControl	pWald
Abiotrophia	0	7.74908e-08	0.991448	3.12404e-06	1.71164e-07	0.585361	0	0.0192308	0.991448	0.0377358	0.0227273	0.393423
Acaryochloris	0	0	NA	0	0	NA	0	0	NA	0	0	NA
Acetivibrio	0	0	NA	0	6.99615e-08	0.987758	0	0	NA	0	0.0113636	0.987758
Acetobacter	0	0	NA	0	0	NA	0	0	NA	0	0	NA
Acetobacterium	0	0	NA	0	0	NA	0	0	NA	0	0	NA
Acetohalobium	1.61739e-07	8.79752e-08	0.632492	0	0	NA	0.0384615	0.0192308	0.588665	0	0	NA
Acetonema	0	0	NA	0	0	NA	0	0	NA	0	0	NA
Acholeplasma	0	0	NA	0	0	NA	0	0	NA	0	0	NA
Achromobacter	6.68361e-07	1.03505e-07	0.111833	1.15769e-07	1.41833e-07	0.969517	0.134615	0.0192308	0.0410706	0.0377358	0.0340909	0.745247
Acidaminococcus	0.00555046	0.00212719	0.184186	0.0117795	0.0018633	0.263718	0.634615	0.634615	0.984071	0.509434	0.465909	0.807953
Acidianus	0	0	NA	0	0	NA	0	0	NA	0	0	NA
Acidilobus	0	0	NA	0	0	NA	0	0	NA	0	0	NA
Acidimicrobium	0	0	NA	0	0	NA	0	0	NA	0	0	NA
Acidiphilium	0	0	NA	0	0	NA	0	0	NA	0	0	NA
Acidithiobacillus	2.64627e-08	1.07347e-07	0.258311	0	0	NA	0.0192308	0.0576923	0.328841	0	0	NA
Acidobacterium	0	0	NA	0	0	NA	0	0	NA	0	0	NA
Acidothermus	0	8.14684e-08	0.991331	2.07431e-07	3.01728e-08	0.628634	0	0.0192308	0.991331	0.0188679	0.0113636	0.809915
Acidovorax	1.20033e-07	1.78276e-07	0.768813	2.01383e-07	3.18161e-07	0.585867	0.0192308	0.0384615	0.599406	0.0377358	0.0227273	0.921928
Aciduliprofundum	0	0	NA	0	0	NA	0	0	NA	0	0	NA
Acinetobacter	2.98448e-07	6.05722e-06	0.536535	0	1.07069e-05	0.991207	0.0192308	0.0192308	0.982749	0	0.0795455	0.985276
Actinobacillus	1.08685e-06	6.61078e-07	0.655089	1.24396e-06	3.50229e-07	0.332536	0.0576923	0.0576923	0.969256	0.0754717	0.0227273	0.18378
Actinomyces	0.000184611	0.000122137	0.143571	0.000343229	0.000400889	0.324304	0.961538	1	0.987854	0.962264	0.988636	0.537092
Actinoplanes	0	0	NA	0	0	NA	0	0	NA	0	0	NA
Actinosynnema	2.76742e-08	8.42279e-08	0.532354	3.32856e-07	6.39049e-07	0.736389	0.0192308	0.0192308	0.994771	0.0566038	0.0795455	0.582658
Aerococcus	0	0	NA	0	0	NA	0	0	NA	0	0	NA
Aeromicrobium	0	0	NA	0	0	NA	0	0	NA	0	0	NA
Aeromonas	1.22298e-05	2.19125e-06	0.201963	2.65942e-05	6.12822e-07	0.261387	0.115385	0.0961538	0.714289	0.0943396	0.0568182	0.554809
Aeropyrum	0	0	NA	0	0	NA	0	0	NA	0	0	NA
Afipia	0	4.08067e-09	0.991377	0	0	NA	0	0.0192308	0.991377	0	0	NA
Aggregatibacter	1.21453e-05	1.09663e-05	0.867582	2.2484e-05	7.6603e-06	0.208363	0.25	0.365385	0.202416	0.283019	0.215909	0.826766
Agrobacterium	0	6.03259e-08	0.991439	0	0	NA	0	0.0192308	0.991439	0	0	NA
Ahrensia	1.26895e-07	8.83375e-07	0.303486	1.68241e-07	0	0.986177	0.0384615	0.0769231	0.35284	0.0188679	0	0.986177
Akkermansia	0.00949293	0.010306	0.835574	0.0217908	0.00929898	0.0748355	0.884615	0.923077	0.582293	0.849057	0.829545	0.729046
Albidiferax	0	0	NA	0	0	NA	0	0	NA	0	0	NA
Alcanivorax	0	0	NA	0	0	NA	0	0	NA	0	0	NA
Algoriphagus	1.04527e-07	0	0.991378	0	0	NA	0.0192308	0	0.991378	0	0	NA
Alicycliphilus	1.24425e-08	8.7836e-08	0.485706	0	7.65747e-08	0.987055	0.0192308	0.0192308	0.993234	0	0.0227273	0.987721
Alicyclobacillus	4.35224e-08	1.87317e-07	0.380365	5.51718e-08	1.64883e-07	0.769246	0.0192308	0.0384615	0.604075	0.0188679	0.0340909	0.985629
Aliivibrio	0	0	NA	0	0	NA	0	0	NA	0	0	NA
Alistipes	0.0575447	0.0512997	0.46744	0.0403174	0.0245145	0.0474496	1	1	NA	1	0.988636	0.987797
Alkalilimnicola	0	1.03881e-07	0.991378	0	0	NA	0	0.0192308	0.991378	0	0	NA
Alkaliphilus	0	0	NA	0	0	NA	0	0	NA	0	0	NA
Allochromatium	9.92047e-09	0	0.991499	0	5.25387e-08	0.986767	0.0192308	0	0.991499	0	0.0113636	0.986767
Alloprevotella	0.000670979	9.34973e-07	0.340487	0.000302515	5.89094e-07	0.850023	0.0961538	0.0384615	0.300094	0.0754717	0.0454545	0.480782
Alteromonas	0	0	NA	0	0	NA	0	0	NA	0	0	NA
Aminobacterium	0	0	NA	0	0	NA	0	0	NA	0	0	NA
Aminomonas	1.19074e-07	1.95876e-07	0.724913	4.62595e-07	0	0.985062	0.0192308	0.0384615	0.610934	0.0566038	0	0.98919
Ammonifex	0	0	NA	0	0	NA	0	0	NA	0	0	NA
Amycolatopsis	5.77088e-08	0	0.991378	3.20688e-08	3.12669e-07	0.37004	0.0192308	0	0.991378	0.0188679	0.0681818	0.304061
Amycolicicoccus	0	0	NA	0	0	NA	0	0	NA	0	0	NA
Anabaena	0	0	NA	0	0	NA	0	0	NA	0	0	NA
Anaerobaculum	0	0	NA	0	0	NA	0	0	NA	0	0	NA
Anaerococcus	0.000548055	8.48242e-06	0.148866	0.000128184	6.27469e-06	0.0403594	0.326923	0.192308	0.126914	0.339623	0.215909	0.0849324
Anaerofustis	4.02984e-05	3.26493e-05	0.661243	9.42637e-06	6.31961e-06	0.927071	0.423077	0.269231	0.106191	0.132075	0.125	0.677504
Anaerolinea	0	0	NA	0	0	NA	0	0	NA	0	0	NA
Anaeromyxobacter	1.17092e-07	0	0.991488	2.3006e-07	4.60292e-07	0.829064	0.0192308	0	0.991488	0.0377358	0.0227273	0.526646
Anaerostipes	0.000573654	0.000243904	0.491315	0.000421106	0.000106668	0.478477	0.5	0.442308	0.532735	0.358491	0.295455	0.536316
Anaerotruncus	0.000548617	0.000396001	0.521284	0.000442685	0.00018796	0.0603496	0.923077	0.769231	0.0366142	0.792453	0.693182	0.496434
Anaplasma	0	0	NA	0	0	NA	0	0	NA	0	0	NA
Anoxybacillus	0	0	NA	0	2.04094e-07	0.987044	0	0	NA	0	0.0113636	0.987044
Aquifex	0	0	NA	0	0	NA	0	0	NA	0	0	NA
Arcanobacterium	0	0	NA	0	0	NA	0	0	NA	0	0	NA
Archaeoglobus	0	0	NA	0	0	NA	0	0	NA	0	0	NA
Arcobacter	3.49568e-07	8.80543e-06	0.486618	0	5.87307e-07	0.98706	0.0384615	0.0576923	0.616334	0	0.0113636	0.98706
Aromatoleum	0	0	NA	0	0	NA	0	0	NA	0	0	NA
Arthrobacter	0	1.2733e-07	0.991351	0	6.3792e-07	0.988444	0	0.0192308	0.991351	0	0.0681818	0.986931
Arthrospira	0	0	NA	0	0	NA	0	0	NA	0	0	NA
Asticcacaulis	0	0	NA	0	0	NA	0	0	NA	0	0	NA
Atopobium	5.04884e-05	1.73376e-05	0.306896	4.61905e-05	2.10915e-05	0.220436	0.538462	0.442308	0.25808	0.45283	0.579545	0.120347
Aurantimonas	0	0	NA	0	0	NA	0	0	NA	0	0	NA
Azoarcus	9.85616e-09	0	0.991499	1.51534e-07	2.24867e-08	0.187939	0.0192308	0	0.991499	0.0188679	0.0113636	0.435975
Azorhizobium	2.27213e-08	8.73837e-08	0.183046	0	1.30304e-07	0.988008	0.0192308	0.0961538	0.123031	0	0.0340909	0.990703
Azospira	8.35368e-08	2.63058e-07	0.295036	2.95964e-07	7.36945e-08	0.315841	0.0192308	0.0576923	0.305624	0.0566038	0.0227273	0.204352
Azospirillum	0	0	NA	1.21491e-07	0	0.985784	0	0	NA	0.0188679	0	0.985784
Azotobacter	2.96643e-07	6.07589e-07	0.413767	4.41216e-08	4.53727e-07	0.212942	0.0576923	0.153846	0.120518	0.0188679	0.0795455	0.138937
Bacillus	5.85807e-07	0	0.988371	2.09404e-06	2.1019e-06	0.952153	0.0384615	0	0.987516	0.0943396	0.0681818	0.529754
Bacteriovorax	0	0	NA	0	0	NA	0	0	NA	0	0	NA
Bacteroides	0.391214	0.379086	0.746719	0.292861	0.219166	0.0158484	1	1	NA	1	1	NA
Bartonella	0	0	NA	0	0	NA	0	0	NA	0	0	NA
Basfia	0	0	NA	0	0	NA	0	0	NA	0	0	NA
Bdellovibrio	0	0	NA	0	0	NA	0	0	NA	0	0	NA
Beijerinckia	0	0	NA	0	0	NA	0	0	NA	0	0	NA
Bermanella	0	0	NA	0	0	NA	0	0	NA	0	0	NA
Beutenbergia	0	1.05601e-07	0.991415	0	0	NA	0	0.0192308	0.991415	0	0	NA
Bifidobacterium	0.00898766	0.0176347	0.270083	0.0237445	0.0556584	0.0126227	0.980769	0.961538	0.570608	1	0.977273	0.988193
Bilophila	0.00263959	0.00266779	0.952206	0.00453274	0.00284176	0.438953	0.942308	0.903846	0.50963	0.943396	0.875	0.255775
Bizionia	0	0	NA	0	0	NA	0	0	NA	0	0	NA
Blastopirellula	0	0	NA	0	0	NA	0	0	NA	0	0	NA
Blattabacterium	0	0	NA	0	0	NA	0	0	NA	0	0	NA
Blautia	0.0276596	0.0195558	0.0961504	0.0375858	0.0385914	0.929437	1	1	NA	1	1	NA
Bordetella	5.37122e-06	1.99059e-06	0.365525	2.00239e-06	2.43641e-06	0.836104	0.173077	0.153846	0.77506	0.113208	0.136364	0.772637
Borrelia	0	0	NA	0	0	NA	0	0	NA	0	0	NA
Brachybacterium	0	0	NA	3.55644e-08	3.8479e-07	0.333854	0	0	NA	0.0377358	0.0681818	0.390155
Brachyspira	0	1.7445e-07	0.987603	6.77394e-08	1.22181e-07	0.575303	0	0.0384615	0.987611	0.0188679	0.0227273	0.847454
Bradyrhizobium	0	4.92655e-07	0.989881	1.72435e-08	3.10711e-08	0.689858	0	0.0961538	0.987559	0.0188679	0.0113636	0.906187
Brevibacillus	0	0	NA	0	0	NA	0	0	NA	0	0	NA
Brevibacterium	0	0	NA	2.62554e-06	1.12498e-05	0.597789	0	0	NA	0.0754717	0.0681818	0.804901
Brevundimonas	1.17217e-07	0	0.99119	2.67184e-07	5.63099e-07	0.497685	0.0192308	0	0.99119	0.0188679	0.0340909	0.451414
Brucella	0	0	NA	0	0	NA	0	0	NA	0	0	NA
Buchnera	0	0	NA	0	0	NA	0	0	NA	0	0	NA
Bulleidia	8.63139e-06	1.86401e-06	0.304204	3.1611e-05	1.31949e-05	0.297646	0.173077	0.0961538	0.248357	0.358491	0.352273	0.880265
Burkholderia	1.41422e-06	2.12271e-06	0.281069	1.48996e-06	2.93291e-06	0.338457	0.230769	0.288462	0.491664	0.150943	0.215909	0.436169
Butyrivibrio	0.0116901	0.0249814	0.217731	0.00966276	0.0266035	0.147351	0.634615	0.730769	0.28015	0.528302	0.727273	0.0256255
Caldalkalibacillus	1.42099e-07	0	0.991494	0	0	NA	0.0192308	0	0.991494	0	0	NA
Caldanaerobacter	0	0	NA	0	0	NA	0	0	NA	0	0	NA
Caldicellulosiruptor	5.84306e-08	0	0.991503	0	0	NA	0.0192308	0	0.991503	0	0	NA
Calditerrivibrio	0	0	NA	0	0	NA	0	0	NA	0	0	NA
Caldivirga	0	0	NA	0	0	NA	0	0	NA	0	0	NA
Caminibacter	0	0	NA	0	0	NA	0	0	NA	0	0	NA
Campylobacter	0.000112033	1.00274e-05	0.318069	0.000557902	1.14956e-05	0.221383	0.384615	0.326923	0.455295	0.396226	0.215909	0.0303636
Candidatus Accumulibacter	1.65124e-07	0	0.987686	0	0	NA	0.0384615	0	0.987878	0	0	NA
Candidatus Amoebophilus	0	0	NA	0	0	NA	0	0	NA	0	0	NA
Candidatus Arthromitus	0	1.21861e-07	0.991478	0	1.27337e-07	0.986905	0	0.0192308	0.991478	0	0.0113636	0.986905
Candidatus Azobacteroides	0	0	NA	0	0	NA	0	0	NA	0	0	NA
Candidatus Blochmannia	0	0	NA	0	0	NA	0	0	NA	0	0	NA
Candidatus Carsonella	0	0	NA	0	0	NA	0	0	NA	0	0	NA
Candidatus Chloracidobacterium	0	0	NA	0	0	NA	0	0	NA	0	0	NA
Candidatus Desulforudis	0	0	NA	0	0	NA	0	0	NA	0	0	NA
Candidatus Hamiltonella	0	0	NA	0	0	NA	0	0	NA	0	0	NA
Candidatus Hodgkinia	0	0	NA	0	0	NA	0	0	NA	0	0	NA
Candidatus Korarchaeum	0	0	NA	0	0	NA	0	0	NA	0	0	NA
Candidatus Koribacter	0	0	NA	0	0	NA	0	0	NA	0	0	NA
Candidatus Liberibacter	0	0	NA	0	0	NA	0	0	NA	0	0	NA
Candidatus Midichloria	0	0	NA	0	0	NA	0	0	NA	0	0	NA
Candidatus Moranella	0	0	NA	0	0	NA	0	0	NA	0	0	NA
Candidatus Nitrosoarchaeum	0	0	NA	0	0	NA	0	0	NA	0	0	NA
Candidatus Odyssella	0	0	NA	0	0	NA	0	0	NA	0	0	NA
Candidatus Pelagibacter	0	0	NA	0	0	NA	0	0	NA	0	0	NA
Candidatus Phytoplasma	0	0	NA	0	0	NA	0	0	NA	0	0	NA
Candidatus Protochlamydia	0	0	NA	0	0	NA	0	0	NA	0	0	NA
Candidatus Puniceispirillum	0	0	NA	0	0	NA	0	0	NA	0	0	NA
Candidatus Regiella	0	0	NA	0	0	NA	0	0	NA	0	0	NA
Candidatus Riesia	0	0	NA	0	0	NA	0	0	NA	0	0	NA
Candidatus Solibacter	0	0	NA	0	0	NA	0	0	NA	0	0	NA
Candidatus Sulcia	0	0	NA	0	0	NA	0	0	NA	0	0	NA
Candidatus Tremblaya	0	0	NA	0	0	NA	0	0	NA	0	0	NA
Candidatus Zinderia	0	0	NA	0	0	NA	0	0	NA	0	0	NA
Capnocytophaga	0.00225024	0.00867697	0.0478996	0.00188679	0.00226487	0.334702	0.730769	0.653846	0.388032	0.603774	0.454545	0.207485
Carboxydothermus	0	0	NA	0	0	NA	0	0	NA	0	0	NA
Cardiobacterium	0	2.34868e-07	0.99189	1.48451e-06	7.30544e-08	0.366933	0	0.0384615	0.98766	0.0566038	0.0113636	0.278165
Carnobacterium	0	0	NA	0	0	NA	0	0	NA	0	0	NA
Catenulispora	1.09898e-07	0	0.991382	1.11251e-07	2.40888e-07	0.695458	0.0192308	0	0.991382	0.0188679	0.0568182	0.362261
Catonella	1.54356e-05	1.55916e-06	0.421345	4.87665e-06	1.05427e-05	0.483379	0.134615	0.115385	0.734086	0.132075	0.227273	0.191513
Caulobacter	0	0	NA	4.89231e-08	0	0.985629	0	0	NA	0.0188679	0	0.985629
Cellulomonas	0	9.86638e-08	0.991427	1.7753e-07	4.70588e-07	0.321531	0	0.0192308	0.991427	0.0377358	0.0681818	0.424739
Cellulophaga	0	0	NA	2.65781e-07	0	0.985692	0	0	NA	0.0188679	0	0.985692
Cellulosilyticum	4.59889e-05	0	0.990574	1.66776e-07	1.1985e-07	0.785534	0.0384615	0	0.987593	0.0188679	0.0113636	0.667429
Cellvibrio	0	0	NA	0	0	NA	0	0	NA	0	0	NA
Centipeda	2.50076e-06	0	0.991501	1.41771e-06	1.74973e-07	0.205065	0.0192308	0	0.991501	0.0566038	0.0113636	0.128539
Chelativorans	0	0	NA	0	0	NA	0	0	NA	0	0	NA
Chitinophaga	0	0	NA	0	0	NA	0	0	NA	0	0	NA
Chlamydia	0	0	NA	0	0	NA	0	0	NA	0	0	NA
Chlamydophila	0	0	NA	0	0	NA	0	0	NA	0	0	NA
Chlorobaculum	2.21924e-07	0	0.987803	1.96011e-07	0	0.986581	0.0384615	0	0.98781	0.0188679	0	0.986581
Chlorobium	0	0	NA	3.14419e-08	0	0.985107	0	0	NA	0.0188679	0	0.985107
Chloroflexus	0	0	NA	0	0	NA	0	0	NA	0	0	NA
Chloroherpeton	0	0	NA	0	0	NA	0	0	NA	0	0	NA
Chromobacterium	0	3.22459e-08	0.988757	1.20808e-07	2.36725e-07	0.616309	0	0.0384615	0.987675	0.0566038	0.0568182	0.799305
Chromohalobacter	0	0	NA	0	1.40963e-07	0.987118	0	0	NA	0	0.0113636	0.987118
Chryseobacterium	0	0	NA	0	0	NA	0	0	NA	0	0	NA
Chthoniobacter	0	0	NA	3.23441e-08	1.64567e-07	0.362484	0	0	NA	0.0188679	0.0113636	0.768306
Citreicella	0	0	NA	1.1307e-07	0	0.985652	0	0	NA	0.0188679	0	0.985652
Citrobacter	1.55788e-05	0.000324283	0.19169	0.000529425	0.000102229	0.195631	0.192308	0.346154	0.0816532	0.320755	0.261364	0.50731
Citromicrobium	0	0	NA	0	0	NA	0	0	NA	0	0	NA
Clavibacter	0	0	NA	0	1.5712e-07	0.98665	0	0	NA	0	0.0340909	0.990331
Clostridium	0.0172722	0.012785	0.396628	0.0249495	0.0193059	0.406165	1	1	NA	1	1	NA
Coleofasciculus	0	0	NA	0	0	NA	0	0	NA	0	0	NA
Collimonas	0	8.68163e-08	0.991697	6.46123e-08	0	0.987255	0	0.0576923	0.990271	0.0377358	0	0.987232
Collinsella	0.00421855	0.00465457	0.609415	0.00530269	0.00808474	0.50607	0.865385	0.942308	0.139997	0.924528	0.954545	0.565839
Colwellia	0	0	NA	0	0	NA	0	0	NA	0	0	NA
Comamonas	0	1.67238e-07	0.991423	5.55595e-07	2.42607e-07	0.597865	0	0.0192308	0.991423	0.0188679	0.0454545	0.492858
Conexibacter	0	1.7219e-07	0.991489	1.65669e-07	0	0.986044	0	0.0192308	0.991489	0.0188679	0	0.986044
Congregibacter	0	0	NA	0	0	NA	0	0	NA	0	0	NA
Coprobacillus	0.00161245	0.000854606	0.586634	0.000796602	0.000473855	0.375593	0.788462	0.673077	0.1808	0.698113	0.613636	0.39906
Coprococcus	0.0117693	0.0138	0.580315	0.0181444	0.0210032	0.292727	1	0.980769	0.991392	0.981132	0.988636	0.739775
Coprothermobacter	0	0	NA	0	0	NA	0	0	NA	0	0	NA
Coraliomargarita	0	0	NA	0	0	NA	0	0	NA	0	0	NA
Coriobacterium	0	7.71819e-08	0.99148	1.69173e-07	2.59266e-07	0.583723	0	0.0192308	0.99148	0.0377358	0.0568182	0.459825
Corynebacterium	3.49849e-07	2.14458e-06	0.215552	1.15275e-05	4.60843e-05	0.469454	0.0192308	0.134615	0.0485586	0.339623	0.329545	0.854755
Coxiella	0	0	NA	0	0	NA	0	0	NA	0	0	NA
Croceibacter	0	0	NA	0	0	NA	0	0	NA	0	0	NA
Cronobacter	2.1279e-06	9.60706e-06	0.441015	1.45769e-06	2.49205e-07	0.0778658	0.0961538	0.134615	0.554368	0.113208	0.0340909	0.0813782
Cryptobacterium	3.2922e-06	4.68342e-07	0.222031	1.02629e-05	3.74415e-06	0.147716	0.115385	0.0384615	0.169072	0.169811	0.170455	0.652843
Cupriavidus	5.41901e-07	0	0.990529	1.06489e-07	1.87653e-07	0.497711	0.0769231	0	0.988919	0.0188679	0.0340909	0.486446
Cyanobium	1.11326e-07	0	0.991366	8.36509e-07	2.36278e-07	0.606412	0.0192308	0	0.991366	0.0188679	0.0227273	0.920599
Cyanothece	0	0	NA	0	0	NA	0	0	NA	0	0	NA
Cyclobacterium	0	0	NA	0	0	NA	0	0	NA	0	0	NA
Cylindrospermopsis	0	0	NA	0	0	NA	0	0	NA	0	0	NA
Cytophaga	0	0	NA	0	0	NA	0	0	NA	0	0	NA
Dechloromonas	0	0	NA	2.0064e-07	0	0.986776	0	0	NA	0.0188679	0	0.986776
Deferribacter	0	0	NA	0	0	NA	0	0	NA	0	0	NA
Dehalococcoides	0	0	NA	0	0	NA	0	0	NA	0	0	NA
Dehalogenimonas	0	0	NA	0	0	NA	0	0	NA	0	0	NA
Deinococcus	1.01384e-07	1.0305e-07	0.96578	0	3.25732e-07	0.988151	0.0192308	0.0192308	0.975211	0	0.0568182	0.987926
Delftia	0	0	NA	0	0	NA	0	0	NA	0	0	NA
Denitrovibrio	0	0	NA	0	0	NA	0	0	NA	0	0	NA
Dermacoccus	0	0	NA	0	2.801e-08	0.988047	0	0	NA	0	0.0113636	0.988047
Desmospora	0	0	NA	0	0	NA	0	0	NA	0	0	NA
Desulfarculus	0	0	NA	0	3.68334e-08	0.988358	0	0	NA	0	0.0113636	0.988358
Desulfatibacillum	0	0	NA	0	0	NA	0	0	NA	0	0	NA
Desulfitobacterium	0	0	NA	2.23825e-07	0	0.987329	0	0	NA	0.0188679	0	0.987329
Desulfobacca	0	0	NA	0	0	NA	0	0	NA	0	0	NA
Desulfobacterium	0	0	NA	0	0	NA	0	0	NA	0	0	NA
Desulfobulbus	0	0	NA	1.38834e-07	2.39919e-08	0.3822	0	0	NA	0.0188679	0.0113636	0.768315
Desulfococcus	0	0	NA	0	0	NA	0	0	NA	0	0	NA
Desulfohalobium	0	0	NA	0	0	NA	0	0	NA	0	0	NA
Desulfomicrobium	9.46894e-08	1.03842e-07	0.954225	0	0	NA	0.0192308	0.0192308	0.991315	0	0	NA
Desulfonatronospira	0	0	NA	5.6704e-07	0	0.990314	0	0	NA	0.0377358	0	0.987412
Desulfosporosinus	0	0	NA	0	0	NA	0	0	NA	0	0	NA
Desulfotalea	0	0	NA	0	0	NA	0	0	NA	0	0	NA
Desulfotomaculum	3.26892e-07	4.17124e-07	0.68147	0	1.0976e-07	0.988155	0.0576923	0.0576923	0.918764	0	0.0227273	0.988159
Desulfovibrio	0.00228892	0.00266808	0.702028	0.00544882	0.00329394	0.759999	0.711538	0.615385	0.307538	0.773585	0.625	0.0842827
Desulfurispirillum	0	0	NA	0	0	NA	0	0	NA	0	0	NA
Desulfurivibrio	1.70426e-07	0	0.989354	9.53271e-08	7.0951e-09	0.488082	0.0384615	0	0.987912	0.0188679	0.0113636	0.880803
Desulfurobacterium	0	0	NA	0	0	NA	0	0	NA	0	0	NA
Desulfurococcus	0	0	NA	0	0	NA	0	0	NA	0	0	NA
Desulfuromonas	0	0	NA	0	0	NA	0	0	NA	0	0	NA
Dethiobacter	0	0	NA	0	0	NA	0	0	NA	0	0	NA
Dethiosulfovibrio	0	0	NA	0	0	NA	0	0	NA	0	0	NA
Dialister	0.00609865	0.0100984	0.375339	0.00505469	0.00864479	0.745002	0.730769	0.807692	0.421409	0.622642	0.602273	0.598258
Dichelobacter	0	0	NA	0	0	NA	0	0	NA	0	0	NA
Dickeya	0	3.43192e-07	0.991301	3.54262e-07	5.19044e-08	0.348398	0	0.0192308	0.991301	0.0566038	0.0113636	0.164751
Dictyoglomus	0	0	NA	0	0	NA	0	0	NA	0	0	NA
Dinoroseobacter	0	0	NA	0	0	NA	0	0	NA	0	0	NA
Dokdonia	0	0	NA	0	0	NA	0	0	NA	0	0	NA
Dorea	0.00919266	0.0102768	0.673226	0.0204972	0.0219084	0.948859	1	1	NA	0.962264	0.977273	0.742185
Dyadobacter	3.97973e-08	0	0.99138	0	3.09955e-07	0.987538	0.0192308	0	0.99138	0	0.0454545	0.988483
Dysgonomonas	3.53191e-06	0	0.991462	0	0	NA	0.0192308	0	0.991462	0	0	NA
Edwardsiella	3.27844e-07	1.54551e-06	0.224151	1.65446e-07	2.68379e-07	0.356703	0.0769231	0.0961538	0.74618	0.0566038	0.0340909	0.804067
Eggerthella	0.00161592	0.000890528	0.14336	0.00117938	0.0010492	0.815305	0.923077	0.961538	0.423574	0.962264	0.931818	0.447474
Ehrlichia	0	0	NA	0	0	NA	0	0	NA	0	0	NA
Eikenella	3.30263e-06	1.68016e-07	0.180667	6.22537e-06	4.37318e-08	0.205709	0.0961538	0.0192308	0.110303	0.169811	0.0113636	0.00550836
Elusimicrobium	0	0	NA	0	0	NA	0	0	NA	0	0	NA
Enhydrobacter	0	0	NA	0	0	NA	0	0	NA	0	0	NA
Enterobacter	0.000454734	0.00331264	0.507099	0.00198203	0.000220439	0.50802	0.423077	0.480769	0.568918	0.415094	0.420455	0.839795
Enterococcus	2.52862e-05	9.01527e-05	0.418726	0.00468609	0.00372412	0.987014	0.115385	0.211538	0.170378	0.698113	0.715909	0.456841
Epulopiscium	0	0	NA	0	0	NA	0	0	NA	0	0	NA
Eremococcus	0	0	NA	4.09975e-06	0	0.986177	0	0	NA	0.0188679	0	0.986177
Erwinia	2.38259e-05	4.49399e-06	0.464535	2.28208e-06	1.39689e-06	0.251367	0.153846	0.192308	0.59395	0.188679	0.125	0.244766
Erysipelothrix	0	0	NA	0	1.35085e-07	0.987118	0	0	NA	0	0.0113636	0.987118
Erythrobacter	0	0	NA	0	0	NA	0	0	NA	0	0	NA
Escherichia	0.0197372	0.00335726	0.0983138	0.0328751	0.0143504	0.258455	0.980769	0.942308	0.322443	0.924528	0.931818	0.860668
Ethanoligenens	5.47142e-07	5.29339e-07	0.988239	1.8969e-06	3.60912e-07	0.0224655	0.0769231	0.0576923	0.727116	0.207547	0.0454545	0.0126753
Eubacterium	0.0885095	0.116105	0.102488	0.0578886	0.115149	0.000250028	1	1	NA	1	1	NA
Exiguobacterium	0	0	NA	0	0	NA	0	0	NA	0	0	NA
Faecalibacterium	0.0757251	0.100946	0.136325	0.0652047	0.0699866	0.781038	1	1	NA	1	1	NA
Ferrimonas	0	0	NA	0	0	NA	0	0	NA	0	0	NA
Ferroglobus	0	0	NA	0	0	NA	0	0	NA	0	0	NA
Ferroplasma	0	0	NA	0	0	NA	0	0	NA	0	0	NA
Fervidobacterium	0	0	NA	0	0	NA	0	0	NA	0	0	NA
Fibrobacter	0	0	NA	1.8406e-07	0	0.986433	0	0	NA	0.0188679	0	0.986433
Filifactor	0.000113327	0	0.987976	3.12722e-05	0	0.987592	0.0961538	0	0.987626	0.0377358	0	0.987383
Finegoldia	0.000119274	1.62543e-06	0.181378	2.26192e-05	1.7387e-05	0.494662	0.25	0.0961538	0.0462459	0.245283	0.272727	0.926531
Flavobacterium	0	0	NA	0	0	NA	0	0	NA	0	0	NA
Flexistipes	0	0	NA	0	0	NA	0	0	NA	0	0	NA
Fluviicola	0	0	NA	0	0	NA	0	0	NA	0	0	NA
Francisella	0	0	NA	0	0	NA	0	0	NA	0	0	NA
Frankia	0	0	NA	6.29768e-07	2.61861e-08	0.438677	0	0	NA	0.0377358	0.0113636	0.412871
Fructobacillus	0	0	NA	0	0	NA	0	0	NA	0	0	NA
Fulvimarina	0	0	NA	0	0	NA	0	0	NA	0	0	NA
Fusobacterium	0.00164978	0.00053711	0.196633	0.0141953	0.000593083	0.18134	0.75	0.480769	0.00501943	0.773585	0.534091	0.00883383
Gallibacterium	3.36176e-08	7.01714e-08	0.596314	3.43563e-06	9.67229e-08	0.549521	0.0192308	0.0192308	0.940312	0.0377358	0.0227273	0.725315
Gallionella	0	0	NA	0	0	NA	0	0	NA	0	0	NA
Gardnerella	1.61899e-06	6.66445e-07	0.564509	4.93417e-05	1.98292e-06	0.545316	0.0384615	0.0192308	0.557289	0.0188679	0.0681818	0.229142
Gemella	0.00059681	6.18245e-05	0.150444	0.00147267	0.000209623	0.0325303	0.826923	0.557692	0.0033042	0.773585	0.920455	0.0693564
Gemmatimonas	0	0	NA	0	0	NA	0	0	NA	0	0	NA
Geobacillus	0	0	NA	8.70825e-08	0	0.98595	0	0	NA	0.0188679	0	0.98595
Geobacter	2.7518e-07	4.64941e-07	0.514823	2.12001e-07	5.87853e-07	0.296073	0.0576923	0.0769231	0.698536	0.0377358	0.102273	0.273385
Geodermatophilus	7.48858e-08	6.1772e-08	0.890221	1.66063e-07	5.4768e-08	0.530529	0.0192308	0.0192308	0.990184	0.0188679	0.0227273	0.920831
Glaciecola	0	0	NA	0	0	NA	0	0	NA	0	0	NA
Gloeobacter	0	0	NA	0	0	NA	0	0	NA	0	0	NA
Gluconacetobacter	0	0	NA	0	0	NA	0	0	NA	0	0	NA
Gluconobacter	0	0	NA	0	0	NA	0	0	NA	0	0	NA
Gordonia	0	5.72873e-08	0.99145	5.04694e-07	4.57664e-08	0.546814	0	0.0192308	0.99145	0.0566038	0.0227273	0.500942
Gramella	0	0	NA	0	0	NA	0	0	NA	0	0	NA
Granulibacter	0	0	NA	0	0	NA	0	0	NA	0	0	NA
Granulicatella	8.98886e-05	2.96806e-05	0.123487	0.000297113	7.37456e-05	0.0654609	0.807692	0.692308	0.150596	0.679245	0.829545	0.0400743
Granulicella	0	0	NA	0	6.21278e-08	0.988202	0	0	NA	0	0.0227273	0.988223
Grimontia	0	0	NA	0	0	NA	0	0	NA	0	0	NA
Haemophilus	0.000427382	0.000590391	0.355813	0.000808994	0.000557098	0.553503	0.769231	0.884615	0.0992062	0.754717	0.784091	0.584301
Hahella	0	0	NA	0	0	NA	0	0	NA	0	0	NA
Haladaptatus	0	0	NA	0	0	NA	0	0	NA	0	0	NA
Halalkalicoccus	0	0	NA	0	0	NA	0	0	NA	0	0	NA
Halanaerobium	0	0	NA	0	0	NA	0	0	NA	0	0	NA
Haliangium	0	0	NA	0	0	NA	0	0	NA	0	0	NA
Haliscomenobacter	0	0	NA	0	0	NA	0	0	NA	0	0	NA
Haloarcula	0	0	NA	0	0	NA	0	0	NA	0	0	NA
Halobacterium	0	0	NA	0	0	NA	0	0	NA	0	0	NA
Haloferax	0	0	NA	0	0	NA	0	0	NA	0	0	NA
Halogeometricum	0	0	NA	0	0	NA	0	0	NA	0	0	NA
Halomicrobium	0	0	NA	0	0	NA	0	0	NA	0	0	NA
Halomonas	0	0	NA	0	2.5773e-08	0.987886	0	0	NA	0	0.0227273	0.988559
Halopiger	0	0	NA	0	0	NA	0	0	NA	0	0	NA
Haloplasma	0	0	NA	0	0	NA	0	0	NA	0	0	NA
Haloquadratum	0	0	NA	0	0	NA	0	0	NA	0	0	NA
Halorhabdus	0	0	NA	0	0	NA	0	0	NA	0	0	NA
Halorhodospira	0	0	NA	0	0	NA	0	0	NA	0	0	NA
Halorubrum	0	0	NA	0	0	NA	0	0	NA	0	0	NA
Haloterrigena	0	0	NA	0	0	NA	0	0	NA	0	0	NA
Halothermothrix	0	0	NA	0	0	NA	0	0	NA	0	0	NA
Halothiobacillus	0	0	NA	0	0	NA	0	0	NA	0	0	NA
Helicobacter	3.93682e-07	6.60777e-08	0.315693	2.60677e-06	2.15955e-06	0.922161	0.0384615	0.0192308	0.561313	0.0566038	0.0113636	0.332942
Heliobacterium	0	0	NA	0	6.92322e-08	0.987197	0	0	NA	0	0.0113636	0.987197
Herbaspirillum	1.27005e-08	5.152e-08	0.258311	0	0	NA	0.0192308	0.0576923	0.328841	0	0	NA
Herminiimonas	1.1052e-07	0	0.991473	0	1.22674e-07	0.987737	0.0192308	0	0.991473	0	0.0113636	0.987737
Herpetosiphon	0	0	NA	0	0	NA	0	0	NA	0	0	NA
Hippea	0	0	NA	0	0	NA	0	0	NA	0	0	NA
Hirschia	0	0	NA	0	0	NA	0	0	NA	0	0	NA
Histophilus	0	7.79889e-08	0.991433	1.01798e-07	0	0.987329	0	0.0192308	0.991433	0.0188679	0	0.987329
Hoeflea	2.99899e-08	6.25991e-08	0.596314	1.86441e-07	1.38385e-07	0.889367	0.0192308	0.0192308	0.940312	0.0188679	0.0227273	0.790964
Holdemania	0.000400521	0.000745096	0.0969222	0.000342357	0.00022567	0.440913	0.903846	0.923077	0.752205	0.754717	0.806818	0.468137
Hydrogenobacter	0	0	NA	0	0	NA	0	0	NA	0	0	NA
Hydrogenobaculum	0	0	NA	0	0	NA	0	0	NA	0	0	NA
Hylemonella	0	0	NA	0	1.63009e-07	0.98784	0	0	NA	0	0.0113636	0.98784
Hyperthermus	0	0	NA	0	0	NA	0	0	NA	0	0	NA
Hyphomicrobium	0	0	NA	1.22927e-07	0	0.987895	0	0	NA	0.0377358	0	0.98674
Hyphomonas	0	0	NA	0	0	NA	0	0	NA	0	0	NA
Idiomarina	0	0	NA	0	0	NA	0	0	NA	0	0	NA
Ignicoccus	0	0	NA	0	0	NA	0	0	NA	0	0	NA
Ignisphaera	0	0	NA	0	0	NA	0	0	NA	0	0	NA
Ilyobacter	0	0	NA	0	0	NA	0	0	NA	0	0	NA
Intrasporangium	0	0	NA	0	0	NA	0	0	NA	0	0	NA
Isoptericola	4.71698e-07	3.94485e-07	0.762135	5.18317e-07	2.1488e-07	0.212948	0.0769231	0.0769231	0.95309	0.132075	0.0681818	0.158154
Isosphaera	0	0	NA	0	0	NA	0	0	NA	0	0	NA
Janibacter	6.22524e-08	9.04601e-08	0.704672	4.51349e-08	0	0.988464	0.0384615	0.0192308	0.596233	0.0377358	0	0.986004
Jannaschia	0	0	NA	0	0	NA	0	0	NA	0	0	NA
Janthinobacterium	0	0	NA	0	0	NA	0	0	NA	0	0	NA
Jonesia	0	0	NA	0	0	NA	0	0	NA	0	0	NA
Jonquetella	7.81967e-07	0	0.991488	0	8.15625e-08	0.987965	0.0192308	0	0.991488	0	0.0113636	0.987965
Kangiella	0	0	NA	0	0	NA	0	0	NA	0	0	NA
Ketogulonicigenium	0	0	NA	0	0	NA	0	0	NA	0	0	NA
Kineococcus	0	0	NA	0	0	NA	0	0	NA	0	0	NA
Kingella	2.24099e-07	4.22744e-07	0.68493	5.958e-07	0	0.988209	0.0384615	0.0192308	0.554303	0.0754717	0	0.986977
Kitasatospora	0	0	NA	1.95474e-07	3.75634e-08	0.49892	0	0	NA	0.0188679	0.0113636	0.854727
Klebsiella	0.00414882	0.00107786	0.424534	0.00140295	0.000303498	0.539333	0.557692	0.519231	0.697151	0.377358	0.340909	0.986617
Kocuria	5.98124e-08	0	0.991492	3.6665e-07	2.79863e-07	0.831038	0.0192308	0	0.991492	0.0566038	0.0454545	0.807069
Kordia	3.09627e-07	0	0.991476	1.58311e-07	1.46522e-07	0.814695	0.0192308	0	0.991476	0.0188679	0.0227273	0.845323
Kosmotoga	0	0	NA	0	0	NA	0	0	NA	0	0	NA
Kribbella	0	0	NA	0	0	NA	0	0	NA	0	0	NA
Krokinobacter	0	0	NA	0	0	NA	0	0	NA	0	0	NA
Ktedonobacter	0	0	NA	1.46422e-07	0	0.985159	0	0	NA	0.0188679	0	0.985159
Kyrpidia	0	0	NA	0	0	NA	0	0	NA	0	0	NA
Kytococcus	0	0	NA	0	1.07623e-07	0.987333	0	0	NA	0	0.0227273	0.987738
Labrenzia	0	0	NA	0	0	NA	0	0	NA	0	0	NA
Lachnoanaerobaculum	2.24647e-06	2.39831e-07	0.446143	9.46505e-07	4.85614e-07	0.448935	0.0384615	0.0192308	0.602668	0.0566038	0.0340909	0.597085
Lacinutrix	0	0	NA	0	0	NA	0	0	NA	0	0	NA
Lactobacillus	0.00114284	0.000360554	0.347319	0.00197306	0.00898351	0.594723	0.807692	0.788462	0.693684	0.90566	0.909091	0.842411
Lactococcus	0.000264463	0.000180699	0.483509	0.0017533	0.00171511	0.964362	0.538462	0.634615	0.302928	0.830189	0.840909	0.730198
Laribacter	0	0	NA	4.32716e-07	3.51234e-07	0.995412	0	0	NA	0.0566038	0.0227273	0.514537
Lautropia	6.40088e-06	1.20458e-05	0.324018	3.17858e-06	1.84105e-06	0.952279	0.153846	0.269231	0.134434	0.0566038	0.136364	0.100601
Lawsonia	0	0	NA	0	0	NA	0	0	NA	0	0	NA
Leadbetterella	0	0	NA	0	0	NA	0	0	NA	0	0	NA
Leeuwenhoekiella	0	0	NA	0	0	NA	0	0	NA	0	0	NA
Legionella	0	0	NA	0	0	NA	0	0	NA	0	0	NA
Leifsonia	0	0	NA	0	5.80234e-08	0.988047	0	0	NA	0	0.0113636	0.988047
Lentisphaera	0	0	NA	0	0	NA	0	0	NA	0	0	NA
Leptospira	0	0	NA	0	0	NA	0	0	NA	0	0	NA
Leptothrix	1.91532e-07	8.77776e-08	0.527079	0	2.05146e-08	0.986786	0.0384615	0.0192308	0.564846	0	0.0113636	0.986786
Leptotrichia	3.92084e-06	1.29652e-06	0.307128	2.61665e-05	0	0.988794	0.0769231	0.0384615	0.407602	0.150943	0	0.989644
Leuconostoc	2.17773e-05	2.5679e-05	0.793355	9.96815e-05	0.000212727	0.228855	0.403846	0.442308	0.775135	0.603774	0.659091	0.566406
Limnobacter	0	0	NA	0	0	NA	0	0	NA	0	0	NA
Listeria	0	0	NA	0	3.50306e-08	0.987375	0	0	NA	0	0.0113636	0.987375
Loktanella	0	0	NA	0	0	NA	0	0	NA	0	0	NA
Luminiphilus	0	0	NA	0	0	NA	0	0	NA	0	0	NA
Lyngbya	0	0	NA	0	0	NA	0	0	NA	0	0	NA
Lysinibacillus	0	1.3993e-07	0.991474	0.000119396	0	0.986044	0	0.0192308	0.991474	0.0188679	0	0.986044
Macrococcus	0	0	NA	0	3.47675e-07	0.987439	0	0	NA	0	0.0113636	0.987439
Magnetococcus	0	0	NA	0	0	NA	0	0	NA	0	0	NA
Magnetospirillum	0	0	NA	0	0	NA	0	0	NA	0	0	NA
Mahella	0	0	NA	0	0	NA	0	0	NA	0	0	NA
Mannheimia	0	0	NA	0	0	NA	0	0	NA	0	0	NA
Maribacter	0	0	NA	0	0	NA	0	0	NA	0	0	NA
Maricaulis	0	0	NA	0	0	NA	0	0	NA	0	0	NA
Marichromatium	0	0	NA	0	0	NA	0	0	NA	0	0	NA
Marinithermus	0	0	NA	0	0	NA	0	0	NA	0	0	NA
Marinitoga	0	0	NA	0	0	NA	0	0	NA	0	0	NA
Marinobacter	0	0	NA	0	0	NA	0	0	NA	0	0	NA
Marinomonas	4.38082e-08	0	0.991422	1.05028e-07	0	0.987329	0.0192308	0	0.991422	0.0188679	0	0.987329
Mariprofundus	0	0	NA	0	0	NA	0	0	NA	0	0	NA
Maritimibacter	0	0	NA	0	0	NA	0	0	NA	0	0	NA
Marivirga	0	0	NA	0	0	NA	0	0	NA	0	0	NA
Marvinbryantia	3.366e-07	6.06556e-07	0.550113	1.01754e-06	8.53297e-07	0.81405	0.0769231	0.0576923	0.668407	0.0566038	0.0681818	0.636169
Megasphaera	0.000166736	4.98705e-05	0.307639	0.00107303	0.00161973	0.64502	0.384615	0.269231	0.189207	0.509434	0.420455	0.350667
Meiothermus	0	1.40171e-07	0.991454	2.18867e-07	0	0.987207	0	0.0192308	0.991454	0.0188679	0	0.987207
Melissococcus	0	0	NA	0	0	NA	0	0	NA	0	0	NA
Mesoplasma	0	0	NA	0	0	NA	0	0	NA	0	0	NA
Mesorhizobium	0	1.54774e-07	0.990429	0	5.47891e-08	0.989992	0	0.0384615	0.987819	0	0.0568182	0.987381
Mesotoga	0	0	NA	0	0	NA	0	0	NA	0	0	NA
Metallosphaera	0	0	NA	0	0	NA	0	0	NA	0	0	NA
Methanobacterium	0	0	NA	0	0	NA	0	0	NA	0	0	NA
Methanobrevibacter	0.00892603	0.004994	0.41603	0.0364022	0.0180549	0.126984	0.730769	0.653846	0.420845	0.811321	0.886364	0.301605
Methanocaldococcus	0	0	NA	0	0	NA	0	0	NA	0	0	NA
Methanocella	0	0	NA	0	0	NA	0	0	NA	0	0	NA
Methanococcoides	0	0	NA	0	0	NA	0	0	NA	0	0	NA
Methanococcus	0	0	NA	0	0	NA	0	0	NA	0	0	NA
Methanocorpusculum	0	0	NA	0	0	NA	0	0	NA	0	0	NA
Methanoculleus	0	0	NA	0	0	NA	0	0	NA	0	0	NA
Methanohalobium	0	0	NA	0	0	NA	0	0	NA	0	0	NA
Methanohalophilus	0	0	NA	0	0	NA	0	0	NA	0	0	NA
Methanoplanus	0	0	NA	0	0	NA	0	0	NA	0	0	NA
Methanopyrus	0	0	NA	0	0	NA	0	0	NA	0	0	NA
Methanoregula	0	0	NA	0	0	NA	0	0	NA	0	0	NA
Methanosaeta	0	0	NA	0	0	NA	0	0	NA	0	0	NA
Methanosalsum	0	0	NA	0	0	NA	0	0	NA	0	0	NA
Methanosarcina	0	0	NA	0	0	NA	0	0	NA	0	0	NA
Methanosphaera	3.74313e-06	0.000104792	0.240957	6.1319e-06	0.0004689	0.187268	0.0384615	0.115385	0.118024	0.0566038	0.227273	0.00963843
Methanosphaerula	0	0	NA	0	0	NA	0	0	NA	0	0	NA
Methanospirillum	0	0	NA	0	0	NA	0	0	NA	0	0	NA
Methanothermobacter	0	0	NA	0	0	NA	0	0	NA	0	0	NA
Methanothermococcus	0	0	NA	0	0	NA	0	0	NA	0	0	NA
Methanothermus	0	0	NA	0	0	NA	0	0	NA	0	0	NA
Methanotorris	0	0	NA	0	0	NA	0	0	NA	0	0	NA
Methylacidiphilum	0	0	NA	0	0	NA	0	0	NA	0	0	NA
Methylibium	0	0	NA	4.03595e-07	1.17546e-07	0.171091	0	0	NA	0.0566038	0.0113636	0.0896631
Methylobacillus	0	0	NA	0	0	NA	0	0	NA	0	0	NA
Methylobacter	0	0	NA	0	0	NA	0	0	NA	0	0	NA
Methylobacterium	1.53045e-07	8.89139e-08	0.748438	3.37867e-07	9.06754e-08	0.257873	0.0192308	0.0192308	0.958344	0.0377358	0.0227273	0.606531
Methylocella	0	0	NA	0	0	NA	0	0	NA	0	0	NA
Methylococcus	7.60077e-08	0	0.991412	0	0	NA	0.0192308	0	0.991412	0	0	NA
Methylocystis	0	0	NA	0	0	NA	0	0	NA	0	0	NA
Methylomonas	0	0	NA	0	0	NA	0	0	NA	0	0	NA
Methylophaga	0	0	NA	0	0	NA	0	0	NA	0	0	NA
Methylosinus	0	0	NA	0	0	NA	0	0	NA	0	0	NA
Methylotenera	0	0	NA	0	0	NA	0	0	NA	0	0	NA
Methyloversatilis	1.92434e-07	0	0.991488	0	0	NA	0.0192308	0	0.991488	0	0	NA
Methylovorus	0	0	NA	0	0	NA	0	0	NA	0	0	NA
Micavibrio	0	0	NA	0	0	NA	0	0	NA	0	0	NA
Microbacterium	1.35454e-07	2.54139e-07	0.529493	6.29536e-07	3.47031e-08	0.0863538	0.0384615	0.0384615	0.933487	0.0943396	0.0113636	0.0546586
Micrococcus	0	4.17703e-08	0.991423	6.95717e-06	7.52959e-07	0.580754	0	0.0192308	0.991423	0.0377358	0.0795455	0.151407
Microcoleus	0	0	NA	0	0	NA	0	0	NA	0	0	NA
Microcystis	0	0	NA	0	0	NA	0	0	NA	0	0	NA
Microlunatus	0	0	NA	0	0	NA	0	0	NA	0	0	NA
Micromonospora	8.58282e-08	0	0.991412	0	0	NA	0.0192308	0	0.991412	0	0	NA
Microscilla	0	0	NA	0	0	NA	0	0	NA	0	0	NA
Mitsuokella	1.27025e-06	8.73305e-05	0.531359	0.00142397	0.000447448	0.16064	0.0576923	0.115385	0.298256	0.396226	0.261364	0.167054
Mobiluncus	0	2.68408e-07	0.991529	7.47658e-07	7.77741e-08	0.136432	0	0.0384615	0.987722	0.0754717	0.0113636	0.122988
Moorea	0	0	NA	0	0	NA	0	0	NA	0	0	NA
Moorella	0	0	NA	7.44855e-08	0	0.985344	0	0	NA	0.0188679	0	0.985344
Moraxella	0	0	NA	0	0	NA	0	0	NA	0	0	NA
Moritella	0	0	NA	0	0	NA	0	0	NA	0	0	NA
Mucilaginibacter	0	0	NA	0	0	NA	0	0	NA	0	0	NA
Muricauda	0	0	NA	0	0	NA	0	0	NA	0	0	NA
Mycobacterium	5.40925e-08	5.88017e-07	0.11385	2.08085e-06	6.45936e-07	0.607819	0.0192308	0.0961538	0.110596	0.0566038	0.0909091	0.674775
Mycoplasma	0	0	NA	0	1.96449e-07	0.987294	0	0	NA	0	0.0340909	0.990223
Myxococcus	0	0	NA	3.26143e-07	1.07417e-07	0.414571	0	0	NA	0.0566038	0.0340909	0.424886
Nakamurella	5.28537e-07	5.25958e-07	0.946103	3.03197e-07	1.29325e-08	0.41962	0.134615	0.0961538	0.567882	0.0377358	0.0113636	0.560105
Nanoarchaeum	0	0	NA	0	0	NA	0	0	NA	0	0	NA
Natranaerobius	0	0	NA	0	0	NA	0	0	NA	0	0	NA
Natrialba	0	0	NA	7.46444e-08	4.53972e-08	0.563086	0	0	NA	0.0188679	0.0113636	0.55809
Natronomonas	0	0	NA	0	0	NA	0	0	NA	0	0	NA
Nautilia	0	0	NA	0	0	NA	0	0	NA	0	0	NA
Neisseria	2.29904e-05	2.03814e-05	0.882473	2.90671e-05	1.02467e-05	0.438885	0.307692	0.307692	0.996397	0.396226	0.227273	0.133676
Neorickettsia	0	0	NA	0	0	NA	0	0	NA	0	0	NA
Neptuniibacter	0	0	NA	2.15467e-07	0	0.986743	0	0	NA	0.0188679	0	0.986743
Niastella	0	0	NA	0	0	NA	0	0	NA	0	0	NA
Nitratifractor	0	0	NA	0	0	NA	0	0	NA	0	0	NA
Nitratiruptor	0	0	NA	0	0	NA	0	0	NA	0	0	NA
Nitrobacter	0	0	NA	0	0	NA	0	0	NA	0	0	NA
Nitrococcus	0	0	NA	0	0	NA	0	0	NA	0	0	NA
Nitrosococcus	0	0	NA	0	0	NA	0	0	NA	0	0	NA
Nitrosomonas	0	0	NA	0	0	NA	0	0	NA	0	0	NA
Nitrosopumilus	0	0	NA	0	0	NA	0	0	NA	0	0	NA
Nitrosospira	0	0	NA	0	0	NA	0	0	NA	0	0	NA
Nitrospira	0	0	NA	0	0	NA	0	0	NA	0	0	NA
Nocardia	1.00306e-07	4.45302e-07	0.261579	8.49796e-07	4.13915e-07	0.375771	0.0192308	0.0576923	0.325011	0.113208	0.0681818	0.4017
Nocardioides	0	0	NA	0	2.7269e-08	0.988047	0	0	NA	0	0.0113636	0.988047
Nocardiopsis	0	0	NA	0	5.49834e-08	0.98727	0	0	NA	0	0.0113636	0.98727
Nodularia	0	0	NA	0	0	NA	0	0	NA	0	0	NA
Nostoc	0	0	NA	0	0	NA	0	0	NA	0	0	NA
Novosphingobium	0	0	NA	0	0	NA	0	0	NA	0	0	NA
Oceanibulbus	0	0	NA	0	0	NA	0	0	NA	0	0	NA
Oceanicaulis	0	0	NA	0	0	NA	0	0	NA	0	0	NA
Oceanicola	0	0	NA	0	0	NA	0	0	NA	0	0	NA
Oceanimonas	0	0	NA	0	0	NA	0	0	NA	0	0	NA
Oceanithermus	0	5.50654e-08	0.99141	2.15716e-07	1.76083e-07	0.823317	0	0.0192308	0.99141	0.0188679	0.0113636	0.69579
Oceanobacillus	0	0	NA	0	0	NA	0	0	NA	0	0	NA
Ochrobactrum	0	0	NA	3.18948e-07	7.36919e-08	0.633045	0	0	NA	0.0188679	0.0113636	0.982851
Octadecabacter	0	0	NA	0	0	NA	0	0	NA	0	0	NA
Odoribacter	0.00796107	0.00974587	0.412262	0.00890354	0.00477568	0.00857906	0.942308	0.923077	0.767004	0.924528	0.954545	0.327435
Oenococcus	2.2965e-07	0	0.991418	3.53463e-07	0	0.985784	0.0192308	0	0.991418	0.0188679	0	0.985784
Oligotropha	0	0	NA	2.13194e-07	0	0.987194	0	0	NA	0.0377358	0	0.988152
Olsenella	1.973e-05	3.70538e-06	0.354626	3.43648e-05	1.25805e-05	0.0745264	0.211538	0.211538	0.976495	0.566038	0.488636	0.410423
Opitutus	0	0	NA	0	0	NA	0	0	NA	0	0	NA
Oribacterium	2.24371e-05	2.24343e-05	0.983898	1.55854e-05	1.39323e-05	0.744521	0.461538	0.480769	0.765824	0.433962	0.431818	0.751414
Orientia	0	0	NA	0	0	NA	0	0	NA	0	0	NA
Ornithinibacillus	0	0	NA	0	0	NA	0	0	NA	0	0	NA
Oscillibacter	6.25713e-06	1.03693e-05	0.168485	1.97344e-05	1.25522e-05	0.181474	0.596154	0.634615	0.674609	0.735849	0.590909	0.132751
Oscillochloris	0	0	NA	0	0	NA	0	0	NA	0	0	NA
Owenweeksia	0	0	NA	0	0	NA	0	0	NA	0	0	NA
Oxalobacter	8.16845e-05	0.00016537	0.272879	2.40356e-05	3.78681e-05	0.910864	0.153846	0.134615	0.803536	0.0754717	0.0227273	0.263883
Paenibacillus	0	8.8062e-08	0.991454	4.45626e-07	4.25314e-07	0.944349	0	0.0192308	0.991454	0.0754717	0.0454545	0.573169
Paludibacter	0	0	NA	0	0	NA	0	0	NA	0	0	NA
Pantoea	2.00886e-07	1.31589e-06	0.254702	1.07277e-06	5.79479e-07	0.46133	0.0192308	0.0769231	0.184343	0.0566038	0.0681818	0.84762
Parabacteroides	0.0223308	0.0174962	0.580156	0.0159629	0.0094871	0.0196263	1	1	NA	0.981132	0.954545	0.779506
Parachlamydia	0	0	NA	0	0	NA	0	0	NA	0	0	NA
Paracoccus	0	0	NA	0	0	NA	0	0	NA	0	0	NA
Paraprevotella	0.000379863	0.00287806	0.0714388	0.000294854	0.000695329	0.344978	0.538462	0.442308	0.342837	0.584906	0.386364	0.0811691
Parascardovia	3.35034e-06	2.9099e-06	0.865649	1.46639e-05	7.42737e-06	0.623159	0.0961538	0.0961538	0.942313	0.226415	0.181818	0.61023
Parasutterella	0.000157163	0.000269073	0.299563	0.000133276	0.000178206	0.607944	0.519231	0.461538	0.509418	0.490566	0.511364	0.925864
Parvibaculum	0	1.1786e-07	0.99143	0	0	NA	0	0.0192308	0.99143	0	0	NA
Parvimonas	0.000792801	4.33164e-05	0.153296	0.00749573	0.000148498	0.0161524	0.557692	0.346154	0.0282196	0.716981	0.738636	0.662557
Parvularcula	0	0	NA	0	0	NA	0	0	NA	0	0	NA
Pasteurella	8.06582e-08	0	0.991492	1.1635e-07	0	0.986356	0.0192308	0	0.991492	0.0188679	0	0.986356
Pectobacterium	0	0	NA	9.77665e-07	1.46019e-07	0.08456	0	0	NA	0.0943396	0.0227273	0.0889128
Pediococcus	4.539e-06	4.3583e-06	0.959926	8.14721e-06	5.32566e-05	0.355078	0.0384615	0.0384615	0.973408	0.113208	0.170455	0.228919
Pedobacter	0	0	NA	0	0	NA	0	0	NA	0	0	NA
Pedosphaera	0	0	NA	0	0	NA	0	0	NA	0	0	NA
Pelagibaca	0	0	NA	0	1.20628e-07	0.988788	0	0	NA	0	0.0113636	0.988788
Pelagibacterium	0	0	NA	0	0	NA	0	0	NA	0	0	NA
Pelobacter	3.42651e-07	0	0.991894	2.86366e-07	1.46797e-07	0.428625	0.0769231	0	0.988857	0.0188679	0.0227273	0.987413
Pelodictyon	0	0	NA	2.21669e-07	5.41942e-08	0.602044	0	0	NA	0.0188679	0.0113636	0.850891
Pelotomaculum	0	0	NA	0	0	NA	0	0	NA	0	0	NA
Peptoniphilus	9.09872e-05	6.8225e-06	0.24664	0.000533398	1.32743e-05	0.478718	0.288462	0.134615	0.0601211	0.188679	0.272727	0.28018
Peptostreptococcus	0.000289622	8.00721e-06	0.0373335	0.0034785	2.37834e-05	0.0051563	0.461538	0.173077	0.00182202	0.698113	0.556818	0.115267
Persephonella	0	0	NA	0	0	NA	0	0	NA	0	0	NA
Petrotoga	0	0	NA	0	0	NA	0	0	NA	0	0	NA
Phaeobacter	0	0	NA	0	0	NA	0	0	NA	0	0	NA
Phascolarctobacterium	0.00632062	0.00398769	0.239889	0.00558668	0.00651066	0.447516	0.692308	0.615385	0.4642	0.54717	0.625	0.501184
Phenylobacterium	0	0	NA	2.18033e-07	1.32791e-08	0.549391	0	0	NA	0.0188679	0.0113636	0.964273
Photobacterium	0	0	NA	0	0	NA	0	0	NA	0	0	NA
Photorhabdus	0	0	NA	0	0	NA	0	0	NA	0	0	NA
Picrophilus	0	0	NA	0	0	NA	0	0	NA	0	0	NA
Pirellula	0	0	NA	0	0	NA	0	0	NA	0	0	NA
Planctomyces	0	0	NA	0	0	NA	0	0	NA	0	0	NA
Planococcus	0	0	NA	0	0	NA	0	0	NA	0	0	NA
Plesiocystis	0	0	NA	0	0	NA	0	0	NA	0	0	NA
Polaribacter	0	0	NA	0	0	NA	0	0	NA	0	0	NA
Polaromonas	0	0	NA	5.11657e-08	5.41635e-09	0.476773	0	0	NA	0.0188679	0.0113636	0.86917
Polynucleobacter	0	0	NA	0	0	NA	0	0	NA	0	0	NA
Porphyromonas	0.00393679	2.63938e-05	0.0843753	0.000848052	7.49705e-06	0.108508	0.615385	0.403846	0.0345842	0.415094	0.215909	0.0367614
Prevotella	0.0483895	0.0484489	0.968177	0.0314421	0.0447385	0.589967	0.980769	1	0.991422	0.90566	0.920455	0.974422
Prochlorococcus	0	0	NA	0	0	NA	0	0	NA	0	0	NA
Propionibacterium	5.47858e-06	1.30124e-05	0.322336	3.97791e-05	0.00017487	0.531411	0.0961538	0.153846	0.392623	0.490566	0.488636	0.832697
Prosthecochloris	0	0	NA	0	0	NA	0	0	NA	0	0	NA
Proteus	9.51623e-05	2.33518e-05	0.275284	1.98202e-05	1.08288e-05	0.462207	0.0769231	0.0192308	0.150563	0.0188679	0.0340909	0.67975
Providencia	2.86895e-07	0	0.991401	0	4.93529e-08	0.98725	0.0192308	0	0.991401	0	0.0113636	0.98725
Pseudoalteromonas	0	0	NA	0	0	NA	0	0	NA	0	0	NA
Pseudoflavonifractor	0.000273777	0.000328486	0.384601	0.000411019	0.000172551	0.0455208	0.980769	1	0.991462	1	0.965909	0.990408
Pseudogulbenkiania	8.08462e-08	8.51315e-08	0.878102	4.59967e-08	8.11436e-08	0.384411	0.0384615	0.0961538	0.221037	0.0188679	0.0340909	0.346326
Pseudomonas	1.85082e-05	3.78672e-05	0.445782	1.47127e-05	6.82543e-05	0.440277	0.307692	0.269231	0.717323	0.226415	0.227273	0.88422
Pseudonocardia	0	7.98872e-08	0.991448	6.95616e-07	6.35311e-08	0.302247	0	0.0192308	0.991448	0.0566038	0.0227273	0.075931
Pseudoramibacter	6.55182e-07	4.27965e-07	0.873533	7.66663e-06	5.61829e-07	0.439064	0.0192308	0.0192308	0.875935	0.0943396	0.0568182	0.884886
Pseudovibrio	0	0	NA	0	0	NA	0	0	NA	0	0	NA
Pseudoxanthomonas	0	1.74859e-07	0.991351	7.06177e-07	5.66084e-07	0.731999	0	0.0192308	0.991351	0.0566038	0.0795455	0.575919
Psychrobacter	0	0	NA	0	0	NA	0	0	NA	0	0	NA
Psychroflexus	0	0	NA	0	0	NA	0	0	NA	0	0	NA
Psychromonas	0	0	NA	0	0	NA	0	0	NA	0	0	NA
Pusillimonas	0	0	NA	0	0	NA	0	0	NA	0	0	NA
Pyramidobacter	6.95686e-05	8.00683e-07	0.472017	0.000254871	3.47587e-05	0.561688	0.0769231	0.0192308	0.21024	0.0754717	0.102273	0.608781
Pyrobaculum	0	0	NA	0	0	NA	0	0	NA	0	0	NA
Pyrococcus	0	0	NA	0	0	NA	0	0	NA	0	0	NA
Pyrolobus	0	0	NA	0	0	NA	0	0	NA	0	0	NA
Rahnella	0	6.71176e-07	0.99064	6.42438e-07	1.39403e-07	0.160586	0	0.0384615	0.987911	0.0943396	0.0227273	0.0679902
Ralstonia	1.0901e-07	2.0378e-07	0.576825	1.00183e-07	1.8576e-06	0.664137	0.0384615	0.0384615	0.953054	0.0377358	0.0454545	0.997024
Ramlibacter	0	0	NA	0	4.59756e-08	0.991115	0	0	NA	0	0.0227273	0.98797
Raphidiopsis	0	0	NA	0	0	NA	0	0	NA	0	0	NA
Reinekea	0	0	NA	0	0	NA	0	0	NA	0	0	NA
Renibacterium	0	0	NA	0	0	NA	0	0	NA	0	0	NA
Rheinheimera	0	0	NA	0	0	NA	0	0	NA	0	0	NA
Rhizobium	0	0	NA	1.05104e-07	6.7604e-08	0.990007	0	0	NA	0.0188679	0.0113636	0.958238
Rhodobacter	8.76949e-08	3.37265e-07	0.183046	0	8.69026e-08	0.990994	0.0192308	0.0961538	0.123031	0	0.0227273	0.988243
Rhodococcus	4.28213e-07	2.22966e-07	0.396889	5.47616e-07	5.83812e-07	0.648523	0.0961538	0.0769231	0.747762	0.113208	0.0681818	0.158355
Rhodomicrobium	0	0	NA	0	0	NA	0	0	NA	0	0	NA
Rhodopirellula	0	0	NA	0	0	NA	0	0	NA	0	0	NA
Rhodopseudomonas	4.02917e-07	7.12964e-07	0.455934	3.32913e-07	6.9029e-07	0.862257	0.0769231	0.0769231	0.999546	0.0566038	0.0681818	0.964058
Rhodospirillum	0	0	NA	3.32347e-08	3.01995e-09	0.153747	0	0	NA	0.0377358	0.0113636	0.270574
Rhodothermus	1.14119e-07	0	0.991378	4.77272e-07	3.85481e-07	0.372139	0.0192308	0	0.991378	0.0754717	0.0454545	0.324508
Rickettsia	0	0	NA	0	0	NA	0	0	NA	0	0	NA
Rickettsiella	0	0	NA	0	0	NA	0	0	NA	0	0	NA
Riemerella	0	0	NA	0	0	NA	0	0	NA	0	0	NA
Robiginitalea	0	0	NA	0	0	NA	0	0	NA	0	0	NA
Roseburia	0.0198867	0.0222233	0.544963	0.0207148	0.0218317	0.692665	1	0.980769	0.991474	1	1	NA
Roseibium	0	0	NA	0	0	NA	0	0	NA	0	0	NA
Roseiflexus	0	0	NA	0	0	NA	0	0	NA	0	0	NA
Roseobacter	1.16074e-07	2.84379e-07	0.588824	2.33458e-07	5.32335e-08	0.433878	0.0192308	0.0192308	0.970653	0.0188679	0.0113636	0.691438
Roseovarius	0	0	NA	0	0	NA	0	0	NA	0	0	NA
Rothia	0.000160557	5.62944e-05	0.368825	0.000134629	0.000161367	0.408242	0.730769	0.634615	0.289202	0.735849	0.863636	0.0341311
Rubrivivax	0	0	NA	0	0	NA	0	0	NA	0	0	NA
Rubrobacter	0	0	NA	0	0	NA	0	0	NA	0	0	NA
Ruegeria	0	0	NA	0	0	NA	0	0	NA	0	0	NA
Ruminococcus	0.0424505	0.0379732	0.537276	0.0828867	0.125055	0.0135859	1	1	NA	1	1	NA
Runella	0	0	NA	0	0	NA	0	0	NA	0	0	NA
Saccharomonospora	0	0	NA	7.72437e-08	0	0.986127	0	0	NA	0.0188679	0	0.986127
Saccharophagus	0	0	NA	0	0	NA	0	0	NA	0	0	NA
Saccharopolyspora	0	0	NA	0	0	NA	0	0	NA	0	0	NA
Sagittula	0	0	NA	0	0	NA	0	0	NA	0	0	NA
Salinibacter	0	9.30129e-08	0.990039	0	2.09939e-08	0.986786	0	0.0384615	0.987882	0	0.0113636	0.986786
Salinisphaera	0	7.52434e-08	0.991433	0	0	NA	0	0.0192308	0.991433	0	0	NA
Salinispora	1.06698e-07	0	0.991499	2.62804e-07	1.72086e-07	0.413697	0.0192308	0	0.991499	0.0566038	0.0113636	0.0590402
Salmonella	5.00317e-06	3.67889e-05	0.507512	3.04418e-05	4.84265e-06	0.247492	0.153846	0.192308	0.648872	0.226415	0.147727	0.363577
Sanguibacter	0	0	NA	0	9.5488e-08	0.98862	0	0	NA	0	0.0227273	0.988775
Scardovia	5.85984e-07	0	0.991064	5.65252e-06	3.30909e-06	0.440386	0.0384615	0	0.987823	0.132075	0.136364	0.935665
Sebaldella	4.72588e-07	0	0.991463	0	0	NA	0.0192308	0	0.991463	0	0	NA
Segniliparus	0	1.08798e-07	0.99153	0	0	NA	0	0.0192308	0.99153	0	0	NA
Selenomonas	5.16487e-05	4.11513e-06	0.511251	4.40578e-05	2.17839e-06	0.058674	0.269231	0.211538	0.567475	0.283019	0.113636	0.0115207
Serratia	5.41513e-07	1.32784e-06	0.518398	1.02333e-06	1.36697e-06	0.765493	0.0384615	0.0192308	0.615853	0.0754717	0.0568182	0.69209
Shewanella	0	0	NA	0	0	NA	0	0	NA	0	0	NA
Shigella	0.000167355	6.43275e-05	0.387456	0.000185616	4.78484e-05	0.174798	0.25	0.25	0.959339	0.358491	0.306818	0.378414
Shuttleworthia	2.0499e-06	4.27706e-06	0.308259	1.01494e-06	1.74977e-06	0.157169	0.0961538	0.134615	0.4648	0.0943396	0.181818	0.116385
Sideroxydans	0	0	NA	0	0	NA	0	0	NA	0	0	NA
Simkania	0	0	NA	0	0	NA	0	0	NA	0	0	NA
Simonsiella	0	0	NA	0	0	NA	0	0	NA	0	0	NA
Sinorhizobium	0	0	NA	0	0	NA	0	0	NA	0	0	NA
Slackia	1.11503e-05	4.14725e-06	0.196842	5.31174e-05	1.1744e-05	0.0615185	0.346154	0.307692	0.631328	0.622642	0.602273	0.857739
Sodalis	0	0	NA	0	5.75932e-08	0.988047	0	0	NA	0	0.0113636	0.988047
Solobacterium	0.000215254	1.83063e-05	0.0594339	0.000693177	3.5517e-05	0.056586	0.596154	0.480769	0.218151	0.641509	0.715909	0.224575
Sorangium	1.19574e-06	1.64573e-06	0.546514	3.15622e-06	1.83944e-06	0.357432	0.173077	0.192308	0.790202	0.301887	0.204545	0.210611
Sphaerobacter	0	0	NA	0	6.76884e-08	0.987197	0	0	NA	0	0.0113636	0.987197
Sphaerochaeta	0	0	NA	0	1.88406e-08	0.986786	0	0	NA	0	0.0113636	0.986786
Sphingobacterium	0	0	NA	0	0	NA	0	0	NA	0	0	NA
Sphingobium	0	0	NA	0	0	NA	0	0	NA	0	0	NA
Sphingomonas	0	0	NA	0	1.23305e-07	0.987118	0	0	NA	0	0.0113636	0.987118
Sphingopyxis	0	0	NA	0	0	NA	0	0	NA	0	0	NA
Spirochaeta	0	0	NA	0	0	NA	0	0	NA	0	0	NA
Spirosoma	0	0	NA	0	0	NA	0	0	NA	0	0	NA
Sporosarcina	0	0	NA	0	0	NA	0	0	NA	0	0	NA
Stackebrandtia	1.83284e-07	5.24511e-08	0.376359	0	1.67724e-07	0.987818	0.0384615	0.0192308	0.549595	0	0.0113636	0.987818
Staphylococcus	1.26653e-05	3.73845e-06	0.32862	8.92707e-06	1.17406e-05	0.788445	0.115385	0.115385	0.9056	0.245283	0.261364	0.911816
Staphylothermus	0	0	NA	0	0	NA	0	0	NA	0	0	NA
Starkeya	1.76186e-07	0	0.990727	3.30276e-07	7.5726e-08	0.30411	0.0384615	0	0.987747	0.0754717	0.0227273	0.296078
Stenotrophomonas	0	0	NA	1.48299e-07	2.4314e-07	0.714055	0	0	NA	0.0188679	0.0340909	0.611045
Stigmatella	0	1.11947e-07	0.988999	3.80629e-07	1.2605e-07	0.365252	0	0.0384615	0.987765	0.0566038	0.0227273	0.163373
Streptobacillus	0	0	NA	0	1.78028e-07	0.987818	0	0	NA	0	0.0113636	0.987818
Streptococcus	0.0219019	0.00634152	0.300389	0.0152263	0.0356178	0.0495409	1	1	NA	1	1	NA
Streptomyces	9.38898e-07	1.77004e-06	0.188522	2.35482e-06	1.50752e-06	0.278553	0.192308	0.230769	0.638245	0.301887	0.227273	0.310702
Streptosporangium	0	8.72624e-08	0.991383	1.30166e-07	3.93215e-07	0.620822	0	0.0192308	0.991383	0.0188679	0.0227273	0.964259
Subdoligranulum	5.00137e-05	8.29912e-05	0.0525769	0.000100742	0.000112591	0.954491	0.903846	0.865385	0.529305	0.924528	0.931818	0.626503
Succinatimonas	0.000100271	5.43042e-06	0.535355	1.09274e-05	5.81539e-05	0.572788	0.0384615	0.0192308	0.572401	0.0377358	0.0681818	0.565431
Sulfitobacter	0	0	NA	0	0	NA	0	0	NA	0	0	NA
Sulfobacillus	0	0	NA	0	0	NA	0	0	NA	0	0	NA
Sulfolobus	0	0	NA	0	0	NA	0	0	NA	0	0	NA
Sulfuricurvum	0	0	NA	0	0	NA	0	0	NA	0	0	NA
Sulfurihydrogenibium	0	0	NA	0	0	NA	0	0	NA	0	0	NA
Sulfurimonas	0	0	NA	0	0	NA	0	0	NA	0	0	NA
Sulfurospirillum	0	0	NA	0	0	NA	0	0	NA	0	0	NA
Sulfurovum	0	0	NA	0	0	NA	0	0	NA	0	0	NA
Sutterella	0.000968207	0.00140784	0.543911	0.000936399	0.000926758	0.779367	0.480769	0.403846	0.414175	0.301887	0.397727	0.565552
Symbiobacterium	1.15276e-07	9.19655e-08	0.8806	1.98304e-07	2.56986e-07	0.823028	0.0192308	0.0384615	0.534879	0.0377358	0.0340909	0.855497
Synechococcus	2.87216e-07	3.31684e-07	0.829304	8.25252e-07	6.9628e-07	0.789609	0.0576923	0.0576923	0.974914	0.0943396	0.0909091	0.686353
Synechocystis	0	0	NA	0	0	NA	0	0	NA	0	0	NA
Syntrophobacter	0	0	NA	0	0	NA	0	0	NA	0	0	NA
Syntrophobotulus	0	0	NA	0	0	NA	0	0	NA	0	0	NA
Syntrophomonas	0	0	NA	0	0	NA	0	0	NA	0	0	NA
Syntrophothermus	0	0	NA	0	0	NA	0	0	NA	0	0	NA
Syntrophus	0	0	NA	1.83557e-07	0	0.986433	0	0	NA	0.0188679	0	0.986433
Tannerella	0	1.91111e-07	0.991474	3.38002e-07	0	0.98595	0	0.0192308	0.991474	0.0188679	0	0.98595
Taylorella	0	0	NA	0	0	NA	0	0	NA	0	0	NA
Tepidanaerobacter	0	0	NA	0	0	NA	0	0	NA	0	0	NA
Teredinibacter	0	0	NA	0	0	NA	0	0	NA	0	0	NA
Terriglobus	0	0	NA	0	0	NA	0	0	NA	0	0	NA
Tetragenococcus	0	0	NA	0	4.54036e-07	0.988683	0	0	NA	0	0.0227273	0.987896
Thalassobium	0	0	NA	0	0	NA	0	0	NA	0	0	NA
Thauera	5.26803e-07	5.25714e-07	0.996005	0	1.64661e-07	0.990332	0.0961538	0.0961538	0.97275	0	0.0795455	0.990418
Thermaerobacter	1.03318e-06	1.34876e-06	0.608557	1.75308e-06	1.05442e-06	0.519113	0.134615	0.173077	0.585554	0.169811	0.136364	0.728429
Thermanaerovibrio	0	0	NA	0	0	NA	0	0	NA	0	0	NA
Thermincola	0	0	NA	0	0	NA	0	0	NA	0	0	NA
Thermoanaerobacter	0	0	NA	0	0	NA	0	0	NA	0	0	NA
Thermoanaerobacterium	0	0	NA	0	0	NA	0	0	NA	0	0	NA
Thermobaculum	0	0	NA	0	0	NA	0	0	NA	0	0	NA
Thermobifida	0	0	NA	0	0	NA	0	0	NA	0	0	NA
Thermobispora	0	0	NA	3.32773e-07	3.28018e-07	0.990923	0	0	NA	0.0377358	0.0454545	0.82538
Thermococcus	0	0	NA	0	0	NA	0	0	NA	0	0	NA
Thermocrinis	0	0	NA	0	0	NA	0	0	NA	0	0	NA
Thermodesulfatator	0	0	NA	0	0	NA	0	0	NA	0	0	NA
Thermodesulfobacterium	0	0	NA	0	0	NA	0	0	NA	0	0	NA
Thermodesulfobium	0	0	NA	0	0	NA	0	0	NA	0	0	NA
Thermodesulfovibrio	0	0	NA	0	0	NA	0	0	NA	0	0	NA
Thermofilum	0	0	NA	0	0	NA	0	0	NA	0	0	NA
Thermomicrobium	0	0	NA	0	0	NA	0	0	NA	0	0	NA
Thermomonospora	0	1.00032e-07	0.987758	3.7162e-07	1.16634e-07	0.53431	0	0.0384615	0.987734	0.0377358	0.0340909	0.74284
Thermoplasma	0	0	NA	0	0	NA	0	0	NA	0	0	NA
Thermoproteus	0	0	NA	0	0	NA	0	0	NA	0	0	NA
Thermosediminibacter	0	0	NA	0	0	NA	0	0	NA	0	0	NA
Thermosinus	0	0	NA	0	0	NA	0	0	NA	0	0	NA
Thermosipho	0	0	NA	0	0	NA	0	0	NA	0	0	NA
Thermosphaera	0	0	NA	0	0	NA	0	0	NA	0	0	NA
Thermosynechococcus	0	0	NA	0	0	NA	0	0	NA	0	0	NA
Thermotoga	0	0	NA	0	0	NA	0	0	NA	0	0	NA
Thermovibrio	0	0	NA	0	0	NA	0	0	NA	0	0	NA
Thermovirga	0	0	NA	0	0	NA	0	0	NA	0	0	NA
Thermus	0	1.00857e-07	0.991378	0	0	NA	0	0.0192308	0.991378	0	0	NA
Thioalkalimicrobium	0	0	NA	0	0	NA	0	0	NA	0	0	NA
Thioalkalivibrio	3.05019e-08	0	0.991418	0	0	NA	0.0192308	0	0.991418	0	0	NA
Thiobacillus	0	0	NA	8.00809e-08	0	0.98702	0	0	NA	0.0188679	0	0.98702
Thiomicrospira	0	0	NA	0	0	NA	0	0	NA	0	0	NA
Thiomonas	0	0	NA	1.21575e-07	0	0.985469	0	0	NA	0.0377358	0	0.986391
Tolumonas	0	0	NA	0	0	NA	0	0	NA	0	0	NA
Treponema	3.30462e-05	2.46661e-07	0.532874	3.30034e-06	1.67372e-07	0.416944	0.0769231	0.0192308	0.200234	0.0566038	0.0227273	0.230476
Trichodesmium	0	0	NA	0	0	NA	0	0	NA	0	0	NA
Trichormus	0	0	NA	0	0	NA	0	0	NA	0	0	NA
Tropheryma	0	0	NA	0	7.39575e-06	0.989744	0	0	NA	0	0.0795455	0.990325
Truepera	0	0	NA	0	0	NA	0	0	NA	0	0	NA
Tsukamurella	0	5.19306e-08	0.99141	4.10517e-07	0	0.987207	0	0.0192308	0.99141	0.0188679	0	0.987207
Turicibacter	7.54257e-05	5.45032e-05	0.462314	0.000355491	0.000215322	0.592826	0.403846	0.5	0.27159	0.45283	0.454545	0.840051
Ureaplasma	0	0	NA	5.13381e-08	0	0.986764	0	0	NA	0.0188679	0	0.986764
Variovorax	6.27732e-09	0	0.991415	0	5.52939e-08	0.990703	0.0192308	0	0.991415	0	0.0227273	0.98798
Veillonella	0.00233786	0.00238763	0.928669	0.0064265	0.00110102	0.0891889	0.923077	0.980769	0.183273	0.924528	0.886364	0.614593
Verminephrobacter	0	0	NA	0	8.21844e-08	0.989032	0	0	NA	0	0.0227273	0.988549
Verrucomicrobium	0	0	NA	0	0	NA	0	0	NA	0	0	NA
Verrucosispora	0	0	NA	0	0	NA	0	0	NA	0	0	NA
Vibrio	4.08504e-07	4.96172e-07	0.76156	6.67359e-07	1.44737e-06	0.596192	0.0769231	0.0384615	0.441096	0.0754717	0.0681818	0.810625
Victivallis	0.000150437	0.000306746	0.338082	0.000177523	0.000161828	0.945321	0.365385	0.346154	0.842212	0.358491	0.363636	0.962625
Vulcanisaeta	0	0	NA	0	0	NA	0	0	NA	0	0	NA
Waddlia	0	0	NA	0	0	NA	0	0	NA	0	0	NA
Weeksella	0	0	NA	0	0	NA	0	0	NA	0	0	NA
Weissella	3.83273e-07	9.94677e-06	0.143933	2.0277e-05	2.71245e-06	0.472185	0.0769231	0.134615	0.319788	0.113208	0.136364	0.653063
Wigglesworthia	0	0	NA	0	0	NA	0	0	NA	0	0	NA
Wolbachia	0	1.24646e-07	0.991439	0	0	NA	0	0.0192308	0.991439	0	0	NA
Wolinella	0	0	NA	0	0	NA	0	0	NA	0	0	NA
Xanthobacter	1.17827e-07	3.15493e-08	0.43252	2.23131e-07	7.74202e-09	0.619869	0.0192308	0.0384615	0.627101	0.0188679	0.0113636	0.915798
Xanthomonas	0	0	NA	2.02858e-07	8.71954e-06	0.735852	0	0	NA	0.0188679	0.0113636	0.938404
Xenorhabdus	0	0	NA	1.45608e-07	0	0.985843	0	0	NA	0.0188679	0	0.985843
Xylanimonas	0	0	NA	9.3286e-08	8.93259e-08	0.700838	0	0	NA	0.0566038	0.0454545	0.626836
Xylella	0	0	NA	0	0	NA	0	0	NA	0	0	NA
Yersinia	0	6.30221e-07	0.989015	4.06869e-08	6.24716e-07	0.352686	0	0.0576923	0.990135	0.0188679	0.0454545	0.458009
Zunongwangia	0	0	NA	0	0	NA	0	0	NA	0	0	NA
Zymomonas	0	0	NA	0	0	NA	0	0	NA	0	0	NA
undef	0.0436042	0.0392	0.539348	0.0437629	0.0449549	0.704092	1	1	NA	1	1	NA

## Sheet: Species
	WGSS DC Relative Abundance			Population F Relative Abundance			WGSS DC Presence/Absence			Population F Presence/Absence
	meanCase	meanControl	pWald	meanCase	meanControl	pWald	meanCase	meanControl	pWald	meanCase	meanControl	pWald
Abiotrophia defectiva	0	7.74158e-08	0.991448	3.12265e-06	1.7117e-07	0.584866	0	0.0192308	0.991448	0.0377358	0.0227273	0.393423
Acaryochloris marina	0	0	NA	0	0	NA	0	0	NA	0	0	NA
Acetivibrio cellulolyticus	0	0	NA	0	6.99453e-08	0.987758	0	0	NA	0	0.0113636	0.987758
Acetobacter pasteurianus	0	0	NA	0	0	NA	0	0	NA	0	0	NA
Acetobacter pomorum	0	0	NA	0	0	NA	0	0	NA	0	0	NA
Acetobacterium woodii	0	0	NA	0	0	NA	0	0	NA	0	0	NA
Acetohalobium arabaticum	1.61733e-07	8.79317e-08	0.632244	0	0	NA	0.0384615	0.0192308	0.588665	0	0	NA
Acetonema longum	0	0	NA	0	0	NA	0	0	NA	0	0	NA
Acholeplasma laidlawii	0	0	NA	0	0	NA	0	0	NA	0	0	NA
Achromobacter piechaudii	1.22615e-07	0	0.989778	0	5.62866e-08	0.987207	0.0769231	0	0.988846	0	0.0113636	0.987207
Achromobacter xylosoxidans	5.37764e-07	1.03217e-07	0.203553	1.15636e-07	8.54455e-08	0.590428	0.134615	0.0192308	0.0410706	0.0377358	0.0227273	0.436041
Acidaminococcus fermentans	0.00010005	8.57533e-07	0.736623	0.00397015	0.00118093	0.358864	0.0576923	0.0192308	0.346799	0.283019	0.329545	0.247655
Acidaminococcus intestini	0.004156	0.00144517	0.16764	0.00612029	0.000552235	0.411183	0.596154	0.615385	0.83204	0.358491	0.193182	0.0240302
Acidaminococcus sp. D21	0.0012645	0.000679284	0.324013	0.00162855	0.000129306	0.175396	0.557692	0.596154	0.678464	0.320755	0.159091	0.0186836
Acidianus hospitalis	0	0	NA	0	0	NA	0	0	NA	0	0	NA
Acidilobus saccharovorans	0	0	NA	0	0	NA	0	0	NA	0	0	NA
Acidimicrobium ferrooxidans	0	0	NA	0	0	NA	0	0	NA	0	0	NA
Acidiphilium cryptum	0	0	NA	0	0	NA	0	0	NA	0	0	NA
Acidiphilium multivorum	0	0	NA	0	0	NA	0	0	NA	0	0	NA
Acidithiobacillus caldus	0	0	NA	0	0	NA	0	0	NA	0	0	NA
Acidithiobacillus ferrivorans	0	0	NA	0	0	NA	0	0	NA	0	0	NA
Acidithiobacillus ferrooxidans	2.67739e-08	1.08705e-07	0.258203	0	0	NA	0.0192308	0.0576923	0.328841	0	0	NA
Acidobacterium capsulatum	0	0	NA	0	0	NA	0	0	NA	0	0	NA
Acidothermus cellulolyticus	0	8.12888e-08	0.991331	2.07368e-07	3.01096e-08	0.628347	0	0.0192308	0.991331	0.0188679	0.0113636	0.809915
Acidovorax avenae	0	3.21613e-08	0.99151	0	0	NA	0	0.0192308	0.99151	0	0	NA
Acidovorax citrulli	0	3.41727e-08	0.99151	7.47012e-08	0	0.987255	0	0.0192308	0.99151	0.0188679	0	0.987255
Acidovorax ebreus	0	1.11648e-07	0.99153	0	5.0219e-08	0.98665	0	0.0192308	0.99153	0	0.0113636	0.98665
Acidovorax sp. JS42	1.199e-07	0	0.991495	1.26549e-07	2.6809e-07	0.621479	0.0192308	0	0.991495	0.0188679	0.0227273	0.73662
Aciduliprofundum boonei	0	0	NA	0	0	NA	0	0	NA	0	0	NA
Acinetobacter baumannii	0	0	NA	0	0	NA	0	0	NA	0	0	NA
Acinetobacter calcoaceticus	0	2.45734e-06	0.991367	0	0	NA	0	0.0192308	0.991367	0	0	NA
Acinetobacter haemolyticus	0	0	NA	0	3.12376e-07	0.987277	0	0	NA	0	0.0113636	0.987277
Acinetobacter johnsonii	2.97894e-07	0	0.991421	0	1.56013e-06	0.989781	0.0192308	0	0.991421	0	0.0340909	0.990674
Acinetobacter junii	0	0	NA	0	5.73156e-07	0.988918	0	0	NA	0	0.0340909	0.990644
Acinetobacter lwoffii	0	0	NA	0	8.20334e-06	0.990002	0	0	NA	0	0.0340909	0.99013
Acinetobacter nosocomialis	0	0	NA	0	0	NA	0	0	NA	0	0	NA
Acinetobacter oleivorans	0	1.86664e-07	0.991367	0	0	NA	0	0.0192308	0.991367	0	0	NA
Acinetobacter pittii	0	3.38765e-06	0.991367	0	0	NA	0	0.0192308	0.991367	0	0	NA
Acinetobacter radioresistens	0	0	NA	0	0	NA	0	0	NA	0	0	NA
Acinetobacter sp. ADP1	0	0	NA	0	0	NA	0	0	NA	0	0	NA
Acinetobacter sp. ATCC 27244	0	0	NA	0	0	NA	0	0	NA	0	0	NA
Actinobacillus minor	4.04821e-07	0	0.991488	9.62701e-08	0	0.985784	0.0192308	0	0.991488	0.0188679	0	0.985784
Actinobacillus pleuropneumoniae	0	0	NA	1.36076e-07	2.16083e-08	0.699483	0	0	NA	0.0188679	0.0113636	0.847726
Actinobacillus succinogenes	0	0	NA	0	0	NA	0	0	NA	0	0	NA
Actinobacillus ureae	6.81224e-07	7.92119e-07	0.889339	1.01752e-06	3.98926e-07	0.47202	0.0769231	0.0576923	0.64105	0.0566038	0.0454545	0.908176
Actinomyces coleocanis	0	0	NA	0	0	NA	0	0	NA	0	0	NA
Actinomyces odontolyticus	0.000112403	7.64282e-05	0.155261	0.000200908	0.000219845	0.753374	0.923077	0.942308	0.682401	0.849057	0.954545	0.0664384
Actinomyces sp. oral taxon 170	6.23437e-06	5.08914e-06	0.602543	1.9575e-05	2.53969e-05	0.442558	0.307692	0.346154	0.734432	0.528302	0.636364	0.150757
Actinomyces sp. oral taxon 175	1.57799e-05	1.16923e-05	0.45525	3.1972e-05	4.76617e-05	0.177968	0.519231	0.615385	0.33111	0.584906	0.681818	0.225906
Actinomyces sp. oral taxon 180	1.01183e-05	4.49686e-06	0.553826	2.18842e-05	1.7927e-05	0.825628	0.25	0.269231	0.831661	0.584906	0.681818	0.0726756
Actinomyces sp. oral taxon 448	7.52295e-06	7.42748e-06	0.975108	2.46e-05	2.79454e-05	0.36667	0.288462	0.384615	0.271158	0.490566	0.5	0.762658
Actinomyces sp. oral taxon 848	2.74404e-06	7.20889e-07	0.358549	4.84362e-06	6.91134e-06	0.416742	0.0961538	0.0961538	0.962069	0.226415	0.318182	0.361735
Actinomyces urogenitalis	3.39404e-07	1.39753e-07	0.520937	2.59091e-06	5.81213e-07	0.323368	0.0384615	0.0192308	0.615013	0.132075	0.0454545	0.174137
Actinomyces viscosus	2.9042e-05	1.59376e-05	0.257828	3.59007e-05	5.36784e-05	0.0700226	0.538462	0.557692	0.869129	0.679245	0.75	0.200503
Actinoplanes sp. SE50/110	0	0	NA	0	0	NA	0	0	NA	0	0	NA
Actinosynnema mirum	2.7624e-08	8.4194e-08	0.532101	3.49066e-07	6.79372e-07	0.718451	0.0192308	0.0192308	0.994771	0.0754717	0.0909091	0.831607
Aerococcus urinae	0	0	NA	0	0	NA	0	0	NA	0	0	NA
Aerococcus viridans	0	0	NA	0	0	NA	0	0	NA	0	0	NA
Aeromicrobium marinum	0	0	NA	5.23435e-09	0	0.986433	0	0	NA	0.0188679	0	0.986433
Aeromonas caviae	1.56673e-06	0	0.991668	9.215e-07	1.27043e-07	0.259066	0.0576923	0	0.99018	0.0566038	0.0113636	0.226348
Aeromonas hydrophila	7.20096e-06	7.95189e-07	0.335389	2.73725e-06	4.85436e-07	0.27246	0.0769231	0.0769231	0.99443	0.0754717	0.0454545	0.555617
Aeromonas salmonicida	1.33804e-07	6.71722e-07	0.444453	7.05259e-07	0	0.987371	0.0192308	0.0192308	0.988514	0.0377358	0	0.987555
Aeromonas veronii	3.29371e-06	7.21252e-07	0.316586	2.21202e-05	0	0.989518	0.0769231	0.0384615	0.381973	0.0377358	0	0.987594
Aeropyrum pernix	0	0	NA	0	0	NA	0	0	NA	0	0	NA
Afipia sp. 1NLS2	0	4.07562e-09	0.991377	0	0	NA	0	0.0192308	0.991377	0	0	NA
Aggregatibacter actinomycetemcomitans	0	2.14375e-07	0.991478	0	0	NA	0	0.0192308	0.991478	0	0	NA
Aggregatibacter aphrophilus	4.54155e-06	4.3328e-06	0.972494	1.10553e-05	1.92686e-06	0.250894	0.230769	0.230769	0.946089	0.132075	0.147727	0.733524
Aggregatibacter segnis	7.9399e-06	6.67017e-06	0.815105	1.16016e-05	5.82339e-06	0.354386	0.134615	0.288462	0.0591186	0.264151	0.215909	0.925739
Agrobacterium fabrum	0	0	NA	0	0	NA	0	0	NA	0	0	NA
Agrobacterium sp. ATCC 31749	0	0	NA	0	0	NA	0	0	NA	0	0	NA
Agrobacterium sp. H13-3	0	0	NA	0	0	NA	0	0	NA	0	0	NA
Agrobacterium tumefaciens	0	0	NA	0	0	NA	0	0	NA	0	0	NA
Agrobacterium vitis	0	6.0322e-08	0.991439	0	0	NA	0	0.0192308	0.991439	0	0	NA
Ahrensia sp. R2A130	7.79776e-07	1.62319e-06	0.287409	3.5987e-07	3.45479e-07	0.822657	0.173077	0.211538	0.553001	0.0566038	0.147727	0.067331
Akkermansia muciniphila	0.00944615	0.0102966	0.826921	0.0217605	0.00928549	0.0749213	0.884615	0.923077	0.582293	0.849057	0.829545	0.729046
Albidiferax ferrireducens	0	0	NA	0	0	NA	0	0	NA	0	0	NA
Alcanivorax borkumensis	0	0	NA	0	0	NA	0	0	NA	0	0	NA
Alcanivorax sp. DG881	0	0	NA	0	0	NA	0	0	NA	0	0	NA
Algoriphagus sp. PR1	1.04338e-07	0	0.991378	0	0	NA	0.0192308	0	0.991378	0	0	NA
Alicycliphilus denitrificans	1.56446e-08	8.7763e-08	0.486449	0	7.65684e-08	0.987054	0.0192308	0.0192308	0.993234	0	0.0227273	0.987721
Alicyclobacillus acidocaldarius	4.34592e-08	1.87188e-07	0.380335	5.50907e-08	1.64466e-07	0.76972	0.0192308	0.0384615	0.604075	0.0188679	0.0340909	0.985629
Aliivibrio fischeri	0	0	NA	0	0	NA	0	0	NA	0	0	NA
Aliivibrio salmonicida	0	0	NA	0	0	NA	0	0	NA	0	0	NA
Alistipes putredinis	0.0375259	0.0351469	0.669695	0.0260103	0.0177398	0.122427	1	1	NA	0.981132	0.977273	0.974267
Alistipes shahii	0.0137649	0.0112926	0.689098	0.00923695	0.00387777	0.0765269	0.980769	1	0.991462	1	0.954545	0.989151
Alistipes sp. HGB5	0.00611693	0.00481145	0.441004	0.00497246	0.00285003	0.254634	1	1	NA	0.981132	0.954545	0.470869
Alkalilimnicola ehrlichii	0	1.03671e-07	0.991378	0	0	NA	0	0.0192308	0.991378	0	0	NA
Alkaliphilus metalliredigens	0	0	NA	0	0	NA	0	0	NA	0	0	NA
Alkaliphilus oremlandii	0	0	NA	0	0	NA	0	0	NA	0	0	NA
Allochromatium vinosum	9.91495e-09	0	0.991499	0	5.21894e-08	0.986767	0.0192308	0	0.991499	0	0.0113636	0.986767
Alloprevotella tannerae	0.000667788	9.34687e-07	0.340524	0.000302492	5.88521e-07	0.852257	0.0961538	0.0384615	0.300094	0.0754717	0.0454545	0.480782
Alteromonadales bacterium TW-7	0	0	NA	0	0	NA	0	0	NA	0	0	NA
Alteromonas macleodii	0	0	NA	0	0	NA	0	0	NA	0	0	NA
Alteromonas sp. SN2	0	0	NA	0	0	NA	0	0	NA	0	0	NA
Aminobacterium colombiense	0	0	NA	0	0	NA	0	0	NA	0	0	NA
Aminomonas paucivorans	1.19094e-07	1.95606e-07	0.725889	4.61941e-07	0	0.985055	0.0192308	0.0384615	0.610934	0.0566038	0	0.98919
Ammonifex degensii	0	0	NA	0	0	NA	0	0	NA	0	0	NA
Amycolatopsis mediterranei	5.76041e-08	0	0.991378	9.15764e-08	3.9412e-07	0.317081	0.0192308	0	0.991378	0.0566038	0.0681818	0.985393
Amycolicicoccus subflavus	0	0	NA	0	0	NA	0	0	NA	0	0	NA
Anabaena variabilis	0	0	NA	0	0	NA	0	0	NA	0	0	NA
Anaerobaculum hydrogeniformans	0	0	NA	0	0	NA	0	0	NA	0	0	NA
Anaerococcus hydrogenalis	1.49274e-05	2.4936e-07	0.214424	2.18888e-05	4.62225e-07	0.377558	0.134615	0.0192308	0.0520638	0.0943396	0.0568182	0.681035
Anaerococcus lactolyticus	5.21275e-06	0	0.989569	4.76013e-07	1.65204e-07	0.297441	0.0769231	0	0.988879	0.0377358	0.0113636	0.242814
Anaerococcus prevotii	1.13438e-06	0	0.990063	1.85723e-07	3.81609e-07	0.699913	0.0384615	0	0.98759	0.0377358	0.0227273	0.45992
Anaerococcus tetradius	0	0	NA	9.18187e-08	0	0.98703	0	0	NA	0.0188679	0	0.98703
Anaerococcus vaginalis	0.000525226	8.218e-06	0.15511	0.000105299	5.24928e-06	0.0507945	0.288462	0.192308	0.263285	0.320755	0.159091	0.015728
Anaerofustis stercorihominis	4.01192e-05	3.25714e-05	0.664315	9.36419e-06	6.29286e-06	0.928244	0.423077	0.269231	0.106191	0.132075	0.125	0.677504
Anaerolinea thermophila	0	0	NA	0	0	NA	0	0	NA	0	0	NA
Anaeromyxobacter dehalogenans	5.85106e-08	0	0.991488	2.29495e-07	4.21697e-07	0.905064	0.0192308	0	0.991488	0.0377358	0.0227273	0.526646
Anaeromyxobacter sp. Fw109-5	0	0	NA	0	0	NA	0	0	NA	0	0	NA
Anaeromyxobacter sp. K	5.85106e-08	0	0.991488	0	3.83005e-08	0.987118	0.0192308	0	0.991488	0	0.0113636	0.987118
Anaerostipes caccae	0.000245543	0.000196579	0.792496	8.49513e-05	4.73281e-05	0.612585	0.423077	0.346154	0.403798	0.320755	0.227273	0.311565
Anaerostipes sp. 3_2_56FAA	0.000326469	4.45649e-05	0.665932	0.000339687	5.87334e-05	0.487308	0.461538	0.384615	0.420174	0.301887	0.238636	0.412434
Anaerotruncus colihominis	0.000546096	0.000395534	0.525861	0.000441319	0.000187558	0.0608356	0.923077	0.769231	0.0366142	0.792453	0.693182	0.496434
Anaplasma centrale	0	0	NA	0	0	NA	0	0	NA	0	0	NA
Anaplasma marginale	0	0	NA	0	0	NA	0	0	NA	0	0	NA
Anaplasma phagocytophilum	0	0	NA	0	0	NA	0	0	NA	0	0	NA
Anoxybacillus flavithermus	0	0	NA	0	2.03874e-07	0.987044	0	0	NA	0	0.0113636	0.987044
Aquifex aeolicus	0	0	NA	0	0	NA	0	0	NA	0	0	NA
Arcanobacterium haemolyticum	0	0	NA	0	0	NA	0	0	NA	0	0	NA
Archaeoglobus fulgidus	0	0	NA	0	0	NA	0	0	NA	0	0	NA
Archaeoglobus profundus	0	0	NA	0	0	NA	0	0	NA	0	0	NA
Archaeoglobus veneficus	0	0	NA	0	0	NA	0	0	NA	0	0	NA
Arcobacter butzleri	3.48108e-07	8.79496e-06	0.487264	0	5.86017e-07	0.98706	0.0384615	0.0576923	0.616334	0	0.0113636	0.98706
Arcobacter nitrofigilis	0	0	NA	0	0	NA	0	0	NA	0	0	NA
Arcobacter sp. L	0	0	NA	0	0	NA	0	0	NA	0	0	NA
Aromatoleum aromaticum	0	0	NA	0	0	NA	0	0	NA	0	0	NA
Arthrobacter arilaitensis	0	0	NA	0	6.3674e-07	0.988453	0	0	NA	0	0.0681818	0.986931
Arthrobacter aurescens	0	0	NA	0	0	NA	0	0	NA	0	0	NA
Arthrobacter chlorophenolicus	0	0	NA	0	0	NA	0	0	NA	0	0	NA
Arthrobacter phenanthrenivorans	0	1.27254e-07	0.991351	0	0	NA	0	0.0192308	0.991351	0	0	NA
Arthrobacter sp. FB24	0	0	NA	0	0	NA	0	0	NA	0	0	NA
Arthrospira maxima	0	0	NA	0	0	NA	0	0	NA	0	0	NA
Arthrospira platensis	0	0	NA	0	0	NA	0	0	NA	0	0	NA
Aster yellows witches'-broom phytoplasma	0	0	NA	0	0	NA	0	0	NA	0	0	NA
Asticcacaulis biprosthecium	0	0	NA	0	0	NA	0	0	NA	0	0	NA
Asticcacaulis excentricus	0	0	NA	0	0	NA	0	0	NA	0	0	NA
Atopobium parvulum	3.05186e-05	1.41127e-05	0.413795	2.15178e-05	8.52072e-06	0.128116	0.480769	0.326923	0.0721928	0.339623	0.386364	0.430394
Atopobium rimae	1.53245e-05	3.1009e-06	0.272518	2.32588e-05	1.22634e-05	0.37461	0.288462	0.134615	0.0527469	0.339623	0.465909	0.163597
Atopobium vaginae	4.58886e-06	1.02113e-07	0.456513	1.33614e-06	2.53137e-07	0.426301	0.0384615	0.0192308	0.536299	0.0188679	0.0113636	0.614349
Aurantimonas manganoxydans	0	0	NA	0	0	NA	0	0	NA	0	0	NA
Azoarcus sp. BH72	9.85067e-09	0	0.991499	1.51388e-07	2.24532e-08	0.187973	0.0192308	0	0.991499	0.0188679	0.0113636	0.435975
Azorhizobium caulinodans	2.26914e-08	8.73254e-08	0.182875	0	1.30146e-07	0.988012	0.0192308	0.0961538	0.123031	0	0.0340909	0.990703
Azospira oryzae	8.34555e-08	2.62815e-07	0.295074	2.94752e-07	7.35629e-08	0.315664	0.0192308	0.0576923	0.305624	0.0566038	0.0227273	0.204352
Azospirillum brasilense	0	0	NA	0	0	NA	0	0	NA	0	0	NA
Azospirillum lipoferum	0	0	NA	1.21403e-07	0	0.985784	0	0	NA	0.0188679	0	0.985784
Azotobacter vinelandii	2.95741e-07	6.0707e-07	0.412667	8.82896e-08	4.6804e-07	0.244608	0.0576923	0.153846	0.120518	0.0377358	0.0909091	0.173332
Bacillus amyloliquefaciens	0	0	NA	0	0	NA	0	0	NA	0	0	NA
Bacillus anthracis	0	0	NA	0	0	NA	0	0	NA	0	0	NA
Bacillus atrophaeus	0	0	NA	0	0	NA	0	0	NA	0	0	NA
Bacillus cellulosilyticus	0	0	NA	0	0	NA	0	0	NA	0	0	NA
Bacillus cereus	9.49969e-07	0	0.991889	7.12136e-07	3.34087e-07	0.413409	0.0384615	0	0.987516	0.0566038	0.0227273	0.291205
Bacillus clausii	0	0	NA	0	2.49474e-07	0.987491	0	0	NA	0	0.0113636	0.987491
Bacillus coagulans	0	0	NA	0	0	NA	0	0	NA	0	0	NA
Bacillus coahuilensis	0	0	NA	0	0	NA	0	0	NA	0	0	NA
Bacillus cytotoxicus	0	0	NA	4.34229e-07	0	0.986044	0	0	NA	0.0188679	0	0.986044
Bacillus halodurans	0	0	NA	0	0	NA	0	0	NA	0	0	NA
Bacillus licheniformis	0	0	NA	3.78543e-07	0	0.986551	0	0	NA	0.0188679	0	0.986551
Bacillus megaterium	0	0	NA	0	0	NA	0	0	NA	0	0	NA
Bacillus mycoides	2.25717e-08	0	0.991434	5.59604e-08	5.17395e-08	0.914388	0.0192308	0	0.991434	0.0188679	0.0113636	0.706813
Bacillus pseudofirmus	0	0	NA	0	0	NA	0	0	NA	0	0	NA
Bacillus pumilus	0	0	NA	0	5.81015e-08	0.987075	0	0	NA	0	0.0113636	0.987075
Bacillus selenitireducens	0	0	NA	0	0	NA	0	0	NA	0	0	NA
Bacillus sp. 2_A_57_CT2	0	0	NA	0	0	NA	0	0	NA	0	0	NA
Bacillus sp. B14905	0	0	NA	0	0	NA	0	0	NA	0	0	NA
Bacillus sp. BT1B_CT2	0	0	NA	1.89195e-07	0	0.986551	0	0	NA	0.0188679	0	0.986551
Bacillus sp. NRRL B-14911	0	0	NA	0	0	NA	0	0	NA	0	0	NA
Bacillus sp. m3-13	0	0	NA	0	0	NA	0	0	NA	0	0	NA
Bacillus subtilis	0	0	NA	1.85306e-07	1.54429e-06	0.593322	0	0	NA	0.0188679	0.0227273	0.979944
Bacillus thuringiensis	1.94988e-07	0	0.99119	3.70655e-07	0	0.986044	0.0192308	0	0.99119	0.0188679	0	0.986044
Bacillus weihenstephanensis	2.23268e-08	0	0.991434	8.70712e-08	5.11782e-08	0.589508	0.0192308	0	0.991434	0.0377358	0.0113636	0.27264
Bacteriovorax marinus	0	0	NA	0	0	NA	0	0	NA	0	0	NA
Bacteroides caccae	0.0215721	0.0122961	0.259747	0.010318	0.00674204	0.0963257	0.942308	0.961538	0.649197	0.924528	0.920455	0.473688
Bacteroides clarus	0.00150984	0.00191531	0.638288	0.00209247	0.00328659	0.402219	0.711538	0.75	0.652082	0.716981	0.704545	0.912252
Bacteroides coprocola	0.00427	2.31103e-05	0.446499	0.00160618	0.00382276	0.309117	0.365385	0.307692	0.545974	0.528302	0.477273	0.718904
Bacteroides coprophilus	0.00109047	2.58606e-05	0.513677	0.000258373	0.00242285	0.455291	0.384615	0.384615	0.976689	0.415094	0.397727	0.911594
Bacteroides coprosuis	0	0	NA	0	6.79192e-08	0.98738	0	0	NA	0	0.0113636	0.98738
Bacteroides dorei	0.00314344	0.0213304	0.0604683	0.0135987	0.0100465	0.362881	0.826923	0.75	0.334945	0.792453	0.818182	0.747859
Bacteroides eggerthii	0.00755427	0.00687922	0.8803	0.00699833	0.00464866	0.77064	0.788462	0.788462	0.982303	0.792453	0.840909	0.448008
Bacteroides finegoldii	0.0057231	0.00593829	0.884405	0.00426018	0.00217285	0.191741	0.865385	0.961538	0.0844235	0.811321	0.863636	0.388957
Bacteroides fluxus	0.000211007	0.00255003	0.725307	0.000227401	0.000384341	0.464081	0.730769	0.807692	0.253718	0.811321	0.818182	0.861559
Bacteroides fragilis	0.01328	0.00453151	0.126253	0.0100686	0.00237952	0.00103524	0.980769	0.961538	0.554831	0.943396	0.795455	0.0242856
Bacteroides helcogenes	2.02901e-06	5.60011e-07	0.114885	1.29777e-06	2.1181e-06	0.603422	0.192308	0.0961538	0.162365	0.0943396	0.159091	0.434593
Bacteroides intestinalis	0.00720824	0.0105368	0.44359	0.00597792	0.00265858	0.0929112	0.903846	0.923077	0.692615	0.849057	0.806818	0.632996
Bacteroides ovatus	0.017131	0.0140354	0.662275	0.0116121	0.00703774	0.150708	0.980769	1	0.991302	0.981132	1	0.985107
Bacteroides pectinophilus	0.000757655	0.00834917	0.0853048	0.000714578	0.00207118	0.592704	0.5	0.5	0.942676	0.301887	0.363636	0.609849
Bacteroides plebeius	0.00685114	0.0072884	0.920609	0.00571058	0.0143651	0.529391	0.615385	0.615385	0.991783	0.660377	0.568182	0.10835
Bacteroides salanitronis	8.80602e-07	1.58995e-06	0.393779	6.98442e-05	0.00021515	0.650369	0.153846	0.153846	0.959195	0.301887	0.284091	0.465603
Bacteroides sp. 1_1_14	0.00765007	0.00524162	0.530168	0.00486336	0.00187115	0.113223	0.903846	0.961538	0.264215	0.886792	0.943182	0.248405
Bacteroides sp. 1_1_30	0.00304399	0.00153923	0.162615	0.00259032	0.00155332	0.435245	0.903846	0.942308	0.441148	0.849057	0.943182	0.0434015
Bacteroides sp. 1_1_6	0.00581529	0.00436389	0.560916	0.00335603	0.00277415	0.556374	0.903846	0.923077	0.67129	0.90566	0.931818	0.694236
Bacteroides sp. 20_3	0.00549518	0.00342245	0.280901	0.0055092	0.00238545	0.231672	0.903846	0.942308	0.488901	0.943396	0.920455	0.930339
Bacteroides sp. 2_1_16	0.00780622	0.0011522	0.450252	0.00352447	0.000514853	0.0197302	0.865385	0.807692	0.414043	0.811321	0.636364	0.0259082
Bacteroides sp. 2_1_22	6.55372e-07	5.22701e-08	0.267027	5.05971e-06	2.40651e-06	0.81177	0.115385	0.0576923	0.28347	0.113208	0.0909091	0.847341
Bacteroides sp. 2_1_33B	0.00284339	0.00247423	0.614192	0.00247627	0.00158976	0.174259	0.903846	0.942308	0.482988	0.943396	0.931818	0.478826
Bacteroides sp. 2_1_56FAA	0.00687617	0.0147638	0.603693	0.00319697	0.000613064	0.0225643	0.884615	0.807692	0.250669	0.867925	0.693182	0.0227308
Bacteroides sp. 2_1_7	0.0067387	0.0081119	0.533163	0.00615758	0.00271455	0.0377453	0.942308	0.980769	0.314433	0.924528	0.931818	0.326297
Bacteroides sp. 2_2_4	0.00182713	0.00207529	0.762185	0.00148274	0.00122211	0.657987	0.846154	0.961538	0.0530341	0.981132	0.875	0.112232
Bacteroides sp. 3_1_19	0.00115387	0.00113581	0.955043	0.00143436	0.000756111	0.0492094	0.865385	0.807692	0.396495	0.849057	0.795455	0.747449
Bacteroides sp. 3_1_23	0.00180604	0.0026181	0.487961	0.00194748	0.00103454	0.129803	0.923077	0.980769	0.200727	0.924528	0.931818	0.618351
Bacteroides sp. 3_1_33FAA	0.00192602	0.00667851	0.0725595	0.00425988	0.00432084	0.992527	0.961538	0.961538	0.951541	0.981132	0.977273	0.807861
Bacteroides sp. 3_1_40A	0.00441991	0.00391296	0.670734	0.00289482	0.00257442	0.915304	0.884615	0.865385	0.811963	0.849057	0.852273	0.921894
Bacteroides sp. 3_2_5	0.00557737	0.00071009	0.146028	0.000611623	0.000352181	0.196575	0.807692	0.75	0.427368	0.716981	0.625	0.236912
Bacteroides sp. 4_1_36	0.0217511	0.0176713	0.493202	0.0204507	0.0129199	0.045782	0.961538	0.942308	0.77364	1	0.988636	0.987442
Bacteroides sp. 4_3_47FAA	0.00807503	0.0045411	0.179033	0.00346755	0.00391992	0.801087	0.769231	0.807692	0.607536	0.698113	0.670455	0.627662
Bacteroides sp. 9_1_42FAA	0.000507612	0.00785558	0.0678115	0.00481887	0.00323536	0.262143	0.615385	0.673077	0.533577	0.660377	0.727273	0.207261
Bacteroides sp. D1	6.55372e-07	5.22701e-08	0.267027	5.05971e-06	2.40651e-06	0.81177	0.115385	0.0576923	0.28347	0.113208	0.0909091	0.847341
Bacteroides sp. D2	0.00366284	0.0035888	0.99506	0.00272386	0.00144261	0.115615	0.884615	0.903846	0.747309	0.886792	0.852273	0.499487
Bacteroides sp. D20	0.0236581	0.0330425	0.253043	0.0356484	0.0172404	0.0038521	0.980769	0.961538	0.6066	1	0.988636	0.987797
Bacteroides sp. D22	0.00197004	0.00276993	0.343378	0.00207907	0.00191747	0.857098	0.903846	1	0.987584	0.90566	0.943182	0.199095
Bacteroides stercoris	0.0282465	0.0301185	0.943893	0.00756469	0.00989428	0.474325	0.961538	0.980769	0.632291	0.849057	0.795455	0.716913
Bacteroides thetaiotaomicron	0.00568543	0.00592065	0.906572	0.00874832	0.00270689	0.0268205	0.942308	1	0.990414	0.886792	0.954545	0.212808
Bacteroides uniformis	0.0130871	0.0155738	0.488718	0.0145536	0.0110528	0.120348	0.980769	1	0.99119	1	1	NA
Bacteroides vulgatus	0.122548	0.101655	0.296563	0.066377	0.0628641	0.989183	1	1	NA	1	1	NA
Bacteroides xylanisolvens	0.00392021	0.00556756	0.376354	0.00364664	0.00381661	0.750797	0.980769	1	0.991471	0.943396	0.943182	0.53342
Bacteroidetes oral taxon 274	0	0	NA	0	0	NA	0	0	NA	0	0	NA
Bartonella bacilliformis	0	0	NA	0	0	NA	0	0	NA	0	0	NA
Bartonella clarridgeiae	0	0	NA	0	0	NA	0	0	NA	0	0	NA
Bartonella grahamii	0	0	NA	0	0	NA	0	0	NA	0	0	NA
Bartonella henselae	0	0	NA	0	0	NA	0	0	NA	0	0	NA
Bartonella quintana	0	0	NA	0	0	NA	0	0	NA	0	0	NA
Bartonella tribocorum	0	0	NA	0	0	NA	0	0	NA	0	0	NA
Bdellovibrio bacteriovorus	0	0	NA	0	0	NA	0	0	NA	0	0	NA
Beijerinckia indica	0	0	NA	0	0	NA	0	0	NA	0	0	NA
Bermanella marisrubri	0	0	NA	0	0	NA	0	0	NA	0	0	NA
Beutenbergia cavernae	0	1.05307e-07	0.991415	0	0	NA	0	0.0192308	0.991415	0	0	NA
Bifidobacterium adolescentis	0.00439364	0.00874903	0.43565	0.00481393	0.0165626	0.0214039	0.711538	0.807692	0.256171	0.811321	0.897727	0.313027
Bifidobacterium angulatum	4.17023e-05	0.00017672	0.481581	5.08604e-05	0.000953455	0.107469	0.307692	0.307692	0.896861	0.566038	0.625	0.576144
Bifidobacterium animalis	0	0	NA	0.000738682	0.00226092	0.381918	0	0	NA	0.245283	0.431818	0.0389315
Bifidobacterium bifidum	0.000463572	0.000713821	0.63228	0.00607844	0.00532888	0.600787	0.326923	0.346154	0.923237	0.698113	0.681818	0.829784
Bifidobacterium breve	0.000102451	3.26369e-05	0.43769	3.52493e-05	0.000315505	0.241757	0.288462	0.211538	0.267331	0.264151	0.420455	0.0411288
Bifidobacterium catenulatum	0.000247779	0.00116115	0.120688	0.00135384	0.00503523	0.0727167	0.442308	0.461538	0.93421	0.773585	0.784091	0.925419
Bifidobacterium dentium	0.000121487	4.73381e-05	0.401407	0.000450549	0.000180966	0.0812571	0.576923	0.519231	0.555005	0.698113	0.704545	0.546446
Bifidobacterium gallicum	0	0	NA	4.82061e-08	1.35217e-07	0.391126	0	0	NA	0.0188679	0.0227273	0.575833
Bifidobacterium longum	0.00324486	0.00641233	0.224805	0.0089023	0.0180143	0.181261	0.884615	0.884615	0.937386	0.886792	0.931818	0.486702
Bifidobacterium pseudocatenulatum	0.000326949	0.000237319	0.423298	0.00114224	0.00662101	0.178834	0.384615	0.442308	0.604405	0.641509	0.784091	0.0979018
Bifidobacterium sp. 12_1_47BFAA	1.4341e-05	5.35323e-05	0.372369	6.64577e-05	0.00022042	0.206274	0.288462	0.384615	0.280062	0.339623	0.420455	0.292557
Bilophila wadsworthia	0.00263064	0.00266516	0.941864	0.00452355	0.00283606	0.439503	0.942308	0.903846	0.50963	0.943396	0.875	0.255775
Bizionia argentinensis	0	0	NA	0	0	NA	0	0	NA	0	0	NA
Blastopirellula marina	0	0	NA	0	0	NA	0	0	NA	0	0	NA
Blattabacterium punctulatus	0	0	NA	0	0	NA	0	0	NA	0	0	NA
Blattabacterium sp. (Blattella germanica)	0	0	NA	0	0	NA	0	0	NA	0	0	NA
Blattabacterium sp. (Mastotermes darwiniensis)	0	0	NA	0	0	NA	0	0	NA	0	0	NA
Blattabacterium sp. (Periplaneta americana)	0	0	NA	0	0	NA	0	0	NA	0	0	NA
Blautia hansenii	0.000563807	0.00021584	0.285005	4.08327e-06	0.000104097	0.516406	0.25	0.307692	0.586458	0.150943	0.215909	0.288651
Blautia hydrogenotrophica	0.000134843	0.000113357	0.782081	0.000340327	0.000159164	0.44205	0.423077	0.403846	0.774066	0.358491	0.375	0.780176
Bordetella avium	0	3.45889e-09	0.991461	0	1.38742e-08	0.989993	0	0.0192308	0.991461	0	0.0454545	0.988854
Bordetella bronchiseptica	3.78854e-06	1.24084e-06	0.242075	1.27811e-06	1.57847e-06	0.880752	0.173077	0.153846	0.77506	0.0943396	0.125	0.661192
Bordetella parapertussis	3.73953e-07	4.21186e-07	0.861887	2.66004e-07	4.68364e-07	0.434654	0.0769231	0.134615	0.346757	0.0754717	0.113636	0.466588
Bordetella pertussis	3.14987e-07	7.55211e-08	0.436035	1.44558e-07	2.08857e-07	0.622698	0.0576923	0.0576923	0.991485	0.0754717	0.0909091	0.792418
Bordetella petrii	0	2.5283e-09	0.991461	0	3.6013e-08	0.988772	0	0.0192308	0.991461	0	0.0113636	0.988772
Borrelia afzelii	0	0	NA	0	0	NA	0	0	NA	0	0	NA
Borrelia bavariensis	0	0	NA	0	0	NA	0	0	NA	0	0	NA
Borrelia bissettii	0	0	NA	0	0	NA	0	0	NA	0	0	NA
Borrelia burgdorferi	0	0	NA	0	0	NA	0	0	NA	0	0	NA
Borrelia duttonii	0	0	NA	0	0	NA	0	0	NA	0	0	NA
Borrelia garinii	0	0	NA	0	0	NA	0	0	NA	0	0	NA
Borrelia hermsii	0	0	NA	0	0	NA	0	0	NA	0	0	NA
Borrelia recurrentis	0	0	NA	0	0	NA	0	0	NA	0	0	NA
Borrelia sp. SV1	0	0	NA	0	0	NA	0	0	NA	0	0	NA
Borrelia spielmanii	0	0	NA	0	0	NA	0	0	NA	0	0	NA
Borrelia turicatae	0	0	NA	0	0	NA	0	0	NA	0	0	NA
Borrelia valaisiana	0	0	NA	0	0	NA	0	0	NA	0	0	NA
Brachybacterium faecium	0	0	NA	4.1571e-08	3.84684e-07	0.340231	0	0	NA	0.0566038	0.0681818	0.702113
Brachyspira hyodysenteriae	0	0	NA	0	4.87011e-08	0.987333	0	0	NA	0	0.0113636	0.987333
Brachyspira intermedia	0	0	NA	0	0	NA	0	0	NA	0	0	NA
Brachyspira murdochii	0	8.64414e-08	0.991288	0	0	NA	0	0.0192308	0.991288	0	0	NA
Brachyspira pilosicoli	0	8.77696e-08	0.991351	6.77031e-08	7.33866e-08	0.817387	0	0.0192308	0.991351	0.0188679	0.0113636	0.762698
Bradyrhizobiaceae bacterium SG-6C	0	0	NA	0	0	NA	0	0	NA	0	0	NA
Bradyrhizobium diazoefficiens	0	1.33367e-07	0.987862	0	0	NA	0	0.0384615	0.987821	0	0	NA
Bradyrhizobium japonicum	0	4.14262e-09	0.991377	1.72093e-08	1.55825e-08	0.911156	0	0.0192308	0.991377	0.0188679	0.0113636	0.906187
Bradyrhizobium sp. BTAi1	0	0	NA	0	0	NA	0	0	NA	0	0	NA
Bradyrhizobium sp. ORS 278	0	3.54337e-07	0.990525	0	1.53769e-08	0.987384	0	0.0576923	0.990346	0	0.0113636	0.987384
Brevibacillus brevis	0	0	NA	0	0	NA	0	0	NA	0	0	NA
Brevibacillus laterosporus	0	0	NA	0	0	NA	0	0	NA	0	0	NA
Brevibacterium linens	0	0	NA	9.80614e-07	1.11399e-05	0.750826	0	0	NA	0.0566038	0.0568182	0.941088
Brevibacterium mcbrellneri	0	0	NA	1.6401e-06	1.00494e-07	0.461077	0	0	NA	0.0188679	0.0113636	0.484649
Brevundimonas diminuta	0	0	NA	0	4.70928e-07	0.988205	0	0	NA	0	0.0340909	0.990561
Brevundimonas sp. BAL3	0	0	NA	0	1.20262e-07	0.987197	0	0	NA	0	0.0113636	0.987197
Brevundimonas subvibrioides	1.15775e-07	0	0.99119	2.14859e-07	0	0.987049	0.0192308	0	0.99119	0.0188679	0	0.987049
Brucella abortus	0	0	NA	0	0	NA	0	0	NA	0	0	NA
Brucella canis	0	0	NA	0	0	NA	0	0	NA	0	0	NA
Brucella ceti	0	0	NA	0	0	NA	0	0	NA	0	0	NA
Brucella inopinata	0	0	NA	0	0	NA	0	0	NA	0	0	NA
Brucella melitensis	0	0	NA	0	0	NA	0	0	NA	0	0	NA
Brucella microti	0	0	NA	0	0	NA	0	0	NA	0	0	NA
Brucella neotomae	0	0	NA	0	0	NA	0	0	NA	0	0	NA
Brucella ovis	0	0	NA	0	0	NA	0	0	NA	0	0	NA
Brucella pinnipedialis	0	0	NA	0	0	NA	0	0	NA	0	0	NA
Brucella sp. 83/13	0	0	NA	0	0	NA	0	0	NA	0	0	NA
Brucella sp. BO2	0	0	NA	0	0	NA	0	0	NA	0	0	NA
Brucella sp. F5/99	0	0	NA	0	0	NA	0	0	NA	0	0	NA
Brucella sp. NF 2653	0	0	NA	0	0	NA	0	0	NA	0	0	NA
Brucella sp. NVSL 07-0026	0	0	NA	0	0	NA	0	0	NA	0	0	NA
Brucella suis	0	0	NA	0	0	NA	0	0	NA	0	0	NA
Buchnera aphidicola	0	0	NA	0	0	NA	0	0	NA	0	0	NA
Bulleidia extructa	8.61407e-06	1.86217e-06	0.304007	3.15487e-05	1.31617e-05	0.298061	0.173077	0.0961538	0.248357	0.358491	0.352273	0.880265
Burkholderia ambifaria	0	1.33548e-08	0.991263	0	1.74668e-07	0.990667	0	0.0192308	0.991263	0	0.0227273	0.988338
Burkholderia cenocepacia	0	2.01119e-08	0.991263	0	1.6882e-07	0.987421	0	0.0192308	0.991263	0	0.0113636	0.987421
Burkholderia dolosa	0	0	NA	0	0	NA	0	0	NA	0	0	NA
Burkholderia gladioli	5.07642e-07	1.03009e-07	0.152075	6.61423e-07	4.76587e-07	0.669923	0.0961538	0.0384615	0.242668	0.0754717	0.0681818	0.940438
Burkholderia glumae	1.5595e-07	2.37182e-07	0.6294	1.41961e-07	1.79209e-07	0.865318	0.0576923	0.0576923	0.989667	0.0377358	0.0227273	0.346146
Burkholderia mallei	0	6.70047e-08	0.991351	0	2.75764e-08	0.988788	0	0.0192308	0.991351	0	0.0113636	0.988788
Burkholderia multivorans	2.96583e-08	1.3491e-07	0.354405	8.31445e-08	7.34943e-08	0.659544	0.0192308	0.0384615	0.583515	0.0188679	0.0227273	0.457742
Burkholderia phymatum	8.15763e-08	3.22094e-08	0.591281	0	0	NA	0.0192308	0.0192308	0.97304	0	0	NA
Burkholderia phytofirmans	1.47615e-07	1.99216e-07	0.706683	2.86235e-07	1.11061e-07	0.38648	0.0384615	0.0384615	0.954534	0.0377358	0.0227273	0.46374
Burkholderia pseudomallei	0	8.22524e-08	0.991351	0	3.12599e-08	0.988788	0	0.0192308	0.991351	0	0.0113636	0.988788
Burkholderia rhizoxinica	0	0	NA	0	1.62563e-08	0.987207	0	0	NA	0	0.0113636	0.987207
Burkholderia sp. 383	0	6.6819e-09	0.991263	0	5.31615e-08	0.98727	0	0.0192308	0.991263	0	0.0113636	0.98727
Burkholderia sp. CCGE1001	0	0	NA	0	4.57151e-08	0.987118	0	0	NA	0	0.0113636	0.987118
Burkholderia sp. CCGE1002	0	0	NA	0	5.60662e-08	0.990405	0	0	NA	0	0.0227273	0.988258
Burkholderia sp. CCGE1003	0	0	NA	0	0	NA	0	0	NA	0	0	NA
Burkholderia sp. YI23	0	0	NA	0	0	NA	0	0	NA	0	0	NA
Burkholderia thailandensis	4.57473e-07	9.35159e-07	0.231436	0	1.35435e-06	0.986892	0.115385	0.153846	0.581528	0	0.113636	0.988915
Burkholderia vietnamiensis	5.99104e-09	2.98165e-07	0.352273	2.63375e-07	1.35981e-07	0.760721	0.0192308	0.0769231	0.177068	0.0377358	0.0568182	0.302616
Burkholderia xenovorans	0	1.47395e-08	0.991377	4.93011e-08	0	0.986764	0	0.0192308	0.991377	0.0188679	0	0.986764
Burkholderiales bacterium 1_1_47	0.000635117	0.00113103	0.131542	0.000361693	0.000649261	0.20941	0.673077	0.692308	0.818236	0.754717	0.772727	0.788974
Butyrivibrio crossotus	0.0116727	0.0249486	0.217527	0.00964983	0.0265837	0.147351	0.634615	0.730769	0.28015	0.528302	0.693182	0.0602999
Butyrivibrio fibrisolvens	6.76894e-08	0	0.991447	1.49781e-07	2.08543e-07	0.912876	0.0192308	0	0.991447	0.0188679	0.0227273	0.928915
Butyrivibrio proteoclasticus	0	9.77859e-08	0.991509	1.50635e-07	6.03825e-07	0.303509	0	0.0192308	0.991509	0.0188679	0.0795455	0.269962
Caldalkalibacillus thermarum	1.41925e-07	0	0.991494	0	0	NA	0.0192308	0	0.991494	0	0	NA
Caldanaerobacter subterraneus	0	0	NA	0	0	NA	0	0	NA	0	0	NA
Caldicellulosiruptor bescii	0	0	NA	0	0	NA	0	0	NA	0	0	NA
Caldicellulosiruptor hydrothermalis	0	0	NA	0	0	NA	0	0	NA	0	0	NA
Caldicellulosiruptor kristjanssonii	0	0	NA	0	0	NA	0	0	NA	0	0	NA
Caldicellulosiruptor kronotskyensis	0	0	NA	0	0	NA	0	0	NA	0	0	NA
Caldicellulosiruptor lactoaceticus	0	0	NA	0	0	NA	0	0	NA	0	0	NA
Caldicellulosiruptor obsidiansis	2.92008e-08	0	0.991503	0	0	NA	0.0192308	0	0.991503	0	0	NA
Caldicellulosiruptor owensensis	2.92008e-08	0	0.991503	0	0	NA	0.0192308	0	0.991503	0	0	NA
Caldicellulosiruptor saccharolyticus	0	0	NA	0	0	NA	0	0	NA	0	0	NA
Calditerrivibrio nitroreducens	0	0	NA	0	0	NA	0	0	NA	0	0	NA
Caldivirga maquilingensis	0	0	NA	0	0	NA	0	0	NA	0	0	NA
Calyptogena okutanii thioautotrophic gill symbiont	0	0	NA	0	0	NA	0	0	NA	0	0	NA
Caminibacter mediatlanticus	0	0	NA	0	0	NA	0	0	NA	0	0	NA
Campylobacter coli	0	0	NA	2.05285e-05	0	0.990104	0	0	NA	0.0377358	0	0.98754
Campylobacter concisus	8.28899e-05	4.62288e-06	0.513267	2.06924e-05	2.46983e-06	0.335653	0.173077	0.211538	0.667109	0.0754717	0.102273	0.421721
Campylobacter curvus	4.02082e-07	0	0.991488	0.000476818	4.10451e-06	0.737682	0.0192308	0	0.991488	0.0566038	0.0227273	0.107803
Campylobacter fetus	0	0	NA	0	0	NA	0	0	NA	0	0	NA
Campylobacter gracilis	9.89821e-06	5.57184e-07	0.432954	7.39561e-06	3.10059e-07	0.0416285	0.115385	0.0576923	0.284132	0.132075	0.0340909	0.0417149
Campylobacter hominis	5.72355e-06	2.87007e-06	0.386669	3.069e-06	3.85101e-06	0.90705	0.153846	0.134615	0.743351	0.113208	0.0681818	0.144852
Campylobacter jejuni	7.90164e-08	0	0.991504	4.07709e-06	0	0.987329	0.0192308	0	0.991504	0.0188679	0	0.987329
Campylobacter lari	0	0	NA	0	0	NA	0	0	NA	0	0	NA
Campylobacter rectus	1.09394e-05	6.69682e-07	0.703797	1.57553e-05	7.39248e-07	0.0702549	0.0576923	0.0384615	0.674828	0.150943	0.0227273	0.00978552
Campylobacter showae	1.76168e-06	1.27984e-06	0.734857	5.12034e-06	0	0.986208	0.0576923	0.0384615	0.645494	0.0754717	0	0.988237
Campylobacter upsaliensis	0	0	NA	0	0	NA	0	0	NA	0	0	NA
Campylobacterales bacterium GD 1	0	0	NA	0	0	NA	0	0	NA	0	0	NA
Candidatus Accumulibacter phosphatis	1.92021e-07	0	0.991983	0	0	NA	0.0384615	0	0.987878	0	0	NA
Candidatus Amoebophilus asiaticus	0	0	NA	0	0	NA	0	0	NA	0	0	NA
Candidatus Arthromitus sp. SFB-mouse	0	0	NA	0	1.26863e-07	0.986905	0	0	NA	0	0.0113636	0.986905
Candidatus Arthromitus sp. SFB-rat-Yit	0	1.20796e-07	0.991478	0	0	NA	0	0.0192308	0.991478	0	0	NA
Candidatus Azobacteroides pseudotrichonymphae	0	0	NA	0	0	NA	0	0	NA	0	0	NA
Candidatus Baumannia cicadellinicola	0	0	NA	0	0	NA	0	0	NA	0	0	NA
Candidatus Blochmannia floridanus	0	0	NA	0	0	NA	0	0	NA	0	0	NA
Candidatus Blochmannia pennsylvanicus	0	0	NA	0	0	NA	0	0	NA	0	0	NA
Candidatus Blochmannia vafer	0	0	NA	0	0	NA	0	0	NA	0	0	NA
Candidatus Carsonella ruddii	0	0	NA	0	0	NA	0	0	NA	0	0	NA
Candidatus Chloracidobacterium thermophilum	0	0	NA	0	0	NA	0	0	NA	0	0	NA
Candidatus Desulforudis audaxviator	0	0	NA	0	0	NA	0	0	NA	0	0	NA
Candidatus Hamiltonella defensa	0	0	NA	0	0	NA	0	0	NA	0	0	NA
Candidatus Hodgkinia cicadicola	0	0	NA	0	0	NA	0	0	NA	0	0	NA
Candidatus Korarchaeum cryptofilum	0	0	NA	0	0	NA	0	0	NA	0	0	NA
Candidatus Koribacter versatilis	0	0	NA	0	0	NA	0	0	NA	0	0	NA
Candidatus Liberibacter asiaticus	0	0	NA	0	0	NA	0	0	NA	0	0	NA
Candidatus Liberibacter solanacearum	0	0	NA	0	0	NA	0	0	NA	0	0	NA
Candidatus Midichloria mitochondrii	0	0	NA	0	0	NA	0	0	NA	0	0	NA
Candidatus Moranella endobia	0	0	NA	0	0	NA	0	0	NA	0	0	NA
Candidatus Nitrosoarchaeum koreensis	0	0	NA	0	0	NA	0	0	NA	0	0	NA
Candidatus Nitrosoarchaeum limnia	0	0	NA	0	0	NA	0	0	NA	0	0	NA
Candidatus Nitrospira defluvii	0	0	NA	0	0	NA	0	0	NA	0	0	NA
Candidatus Odyssella thessalonicensis	0	0	NA	0	0	NA	0	0	NA	0	0	NA
Candidatus Pelagibacter sp. HTCC7211	0	0	NA	0	0	NA	0	0	NA	0	0	NA
Candidatus Pelagibacter sp. IMCC9063	0	0	NA	0	0	NA	0	0	NA	0	0	NA
Candidatus Pelagibacter ubique	0	0	NA	0	0	NA	0	0	NA	0	0	NA
Candidatus Phytoplasma australiense	0	0	NA	0	0	NA	0	0	NA	0	0	NA
Candidatus Phytoplasma mali	0	0	NA	0	0	NA	0	0	NA	0	0	NA
Candidatus Protochlamydia amoebophila	0	0	NA	0	0	NA	0	0	NA	0	0	NA
Candidatus Puniceispirillum marinum	0	0	NA	0	0	NA	0	0	NA	0	0	NA
Candidatus Regiella insecticola	0	0	NA	0	0	NA	0	0	NA	0	0	NA
Candidatus Riesia pediculicola	0	0	NA	0	0	NA	0	0	NA	0	0	NA
Candidatus Ruthia magnifica	0	0	NA	0	0	NA	0	0	NA	0	0	NA
Candidatus Solibacter usitatus	0	0	NA	0	0	NA	0	0	NA	0	0	NA
Candidatus Sulcia muelleri	0	0	NA	0	0	NA	0	0	NA	0	0	NA
Candidatus Tremblaya princeps	0	0	NA	0	0	NA	0	0	NA	0	0	NA
Candidatus Zinderia insecticola	0	0	NA	0	0	NA	0	0	NA	0	0	NA
Capnocytophaga canimorsus	0	0	NA	0	0	NA	0	0	NA	0	0	NA
Capnocytophaga gingivalis	0	0	NA	0	0	NA	0	0	NA	0	0	NA
Capnocytophaga ochracea	0	0	NA	0	0	NA	0	0	NA	0	0	NA
Capnocytophaga sp. oral taxon 329	0.00224574	0.00866888	0.0477828	0.00188334	0.00226105	0.334636	0.730769	0.653846	0.388032	0.603774	0.454545	0.207485
Capnocytophaga sp. oral taxon 338	0	0	NA	0	0	NA	0	0	NA	0	0	NA
Capnocytophaga sputigena	0	0	NA	3.96456e-07	2.77736e-07	0.969521	0	0	NA	0.0377358	0.0227273	0.840414
Carboxydothermus hydrogenoformans	0	0	NA	0	0	NA	0	0	NA	0	0	NA
Cardiobacterium hominis	0	2.93065e-07	0.990752	1.48348e-06	7.2894e-08	0.366539	0	0.0576923	0.990289	0.0566038	0.0113636	0.278165
Carnobacterium sp. 17-4	0	0	NA	0	0	NA	0	0	NA	0	0	NA
Carnobacterium sp. AT7	0	0	NA	0	0	NA	0	0	NA	0	0	NA
Catenulispora acidiphila	1.11476e-07	0	0.991382	1.11171e-07	2.4701e-07	0.666915	0.0192308	0	0.991382	0.0188679	0.0568182	0.362261
Catonella morbi	1.53928e-05	1.5559e-06	0.419257	4.86355e-06	1.0525e-05	0.48338	0.134615	0.115385	0.734086	0.132075	0.227273	0.191513
Caulobacter segnis	0	0	NA	0	3.37457e-08	0.991002	0	0	NA	0	0.0227273	0.987199
Caulobacter sp. K31	0	0	NA	1.61887e-08	0	0.985629	0	0	NA	0.0188679	0	0.985629
Caulobacter vibrioides	0	0	NA	3.26626e-08	0	0.985629	0	0	NA	0.0188679	0	0.985629
Cellulomonas fimi	0	9.86608e-08	0.991427	0	4.07748e-07	0.989806	0	0.0192308	0.991427	0	0.0454545	0.988966
Cellulomonas flavigena	0	3.96325e-08	0.991426	1.40196e-07	8.26424e-08	0.657771	0	0.0192308	0.991426	0.0377358	0.0340909	0.955098
Cellulophaga algicola	0	0	NA	2.65408e-07	0	0.985692	0	0	NA	0.0188679	0	0.985692
Cellulophaga lytica	0	0	NA	0	0	NA	0	0	NA	0	0	NA
Cellulosilyticum lentocellum	4.5911e-05	0	0.990525	1.65348e-07	1.19837e-07	0.791348	0.0384615	0	0.987593	0.0188679	0.0113636	0.667429
Cellvibrio gilvus	0	0	NA	8.39261e-08	1.42715e-09	0.586365	0	0	NA	0.0188679	0.0113636	0.530817
Cellvibrio japonicus	0	0	NA	0	0	NA	0	0	NA	0	0	NA
Centipeda periodontii	2.55663e-06	0	0.991501	1.4165e-06	1.74763e-07	0.205104	0.0192308	0	0.991501	0.0566038	0.0113636	0.128539
Chelativorans sp. BNC1	0	0	NA	0	0	NA	0	0	NA	0	0	NA
Chitinophaga pinensis	0	0	NA	0	0	NA	0	0	NA	0	0	NA
Chlamydia muridarum	0	0	NA	0	0	NA	0	0	NA	0	0	NA
Chlamydia pecorum	0	0	NA	0	0	NA	0	0	NA	0	0	NA
Chlamydia pneumoniae	0	0	NA	0	0	NA	0	0	NA	0	0	NA
Chlamydia psittaci	0	0	NA	0	0	NA	0	0	NA	0	0	NA
Chlamydia trachomatis	0	0	NA	0	0	NA	0	0	NA	0	0	NA
Chlamydophila abortus	0	0	NA	0	0	NA	0	0	NA	0	0	NA
Chlamydophila caviae	0	0	NA	0	0	NA	0	0	NA	0	0	NA
Chlamydophila felis	0	0	NA	0	0	NA	0	0	NA	0	0	NA
Chlorobaculum parvum	5.31514e-08	0	0.991476	0	0	NA	0.0192308	0	0.991476	0	0	NA
Chlorobaculum tepidum	1.68651e-07	0	0.989348	1.94861e-07	0	0.986581	0.0384615	0	0.98781	0.0188679	0	0.986581
Chlorobium chlorochromatii	0	0	NA	0	0	NA	0	0	NA	0	0	NA
Chlorobium ferrooxidans	0	0	NA	3.14093e-08	0	0.985107	0	0	NA	0.0188679	0	0.985107
Chlorobium limicola	0	0	NA	0	0	NA	0	0	NA	0	0	NA
Chlorobium phaeobacteroides	0	0	NA	0	0	NA	0	0	NA	0	0	NA
Chlorobium phaeovibrioides	0	0	NA	0	0	NA	0	0	NA	0	0	NA
Chloroflexus aggregans	0	0	NA	0	0	NA	0	0	NA	0	0	NA
Chloroflexus aurantiacus	0	0	NA	0	0	NA	0	0	NA	0	0	NA
Chloroflexus sp. Y-400-fl	0	0	NA	0	0	NA	0	0	NA	0	0	NA
Chloroherpeton thalassium	0	0	NA	0	0	NA	0	0	NA	0	0	NA
Chromobacterium violaceum	0	3.22308e-08	0.988761	1.66634e-07	2.36257e-07	0.852675	0	0.0384615	0.987675	0.0754717	0.0568182	0.490274
Chromohalobacter salexigens	0	0	NA	0	1.40967e-07	0.987118	0	0	NA	0	0.0113636	0.987118
Chryseobacterium gleum	0	0	NA	0	0	NA	0	0	NA	0	0	NA
Chthoniobacter flavus	0	0	NA	3.23105e-08	1.64369e-07	0.362479	0	0	NA	0.0188679	0.0113636	0.768306
Citreicella sp. SE45	0	0	NA	1.12899e-07	0	0.985652	0	0	NA	0.0188679	0	0.985652
Citrobacter koseri	2.08545e-07	9.93478e-05	0.192972	1.88444e-05	1.9764e-06	0.389177	0.0384615	0.153846	0.0499423	0.169811	0.102273	0.403777
Citrobacter rodentium	6.8204e-07	1.98121e-05	0.563542	1.11825e-06	2.36946e-07	0.102317	0.0384615	0.0384615	0.968085	0.113208	0.0227273	0.0136528
Citrobacter sp. 30_2	9.94055e-06	0.000196414	0.352581	0.000460045	8.59446e-05	0.192856	0.115385	0.269231	0.0525914	0.245283	0.170455	0.295826
Citrobacter youngae	4.29897e-06	7.07225e-06	0.625815	4.55031e-05	1.25221e-05	0.417354	0.0769231	0.134615	0.350358	0.245283	0.159091	0.209094
Citromicrobium bathyomarinum	0	0	NA	0	0	NA	0	0	NA	0	0	NA
Citromicrobium sp. JLT1363	0	0	NA	0	0	NA	0	0	NA	0	0	NA
Clavibacter michiganensis	0	0	NA	0	1.5687e-07	0.986638	0	0	NA	0	0.0340909	0.990331
Clostridiales bacterium 1_7_47FAA	0.000309105	0.000180031	0.175072	0.000152617	7.22862e-05	0.184913	0.884615	0.884615	0.996346	0.660377	0.590909	0.448543
Clostridiales genomosp. BVAB3	0	0	NA	0	0	NA	0	0	NA	0	0	NA
Clostridium acetobutylicum	0	0	NA	0	0	NA	0	0	NA	0	0	NA
Clostridium bartlettii	0.000727187	0.00102122	0.555845	0.00147809	0.00172268	0.52424	0.730769	0.769231	0.56518	0.792453	0.863636	0.641445
Clostridium beijerinckii	0	0	NA	2.49307e-07	2.88483e-07	0.817831	0	0	NA	0.0377358	0.0340909	0.946863
Clostridium bolteae	0.00644733	0.00146487	0.183022	0.00601363	0.00071008	0.247559	0.980769	0.903846	0.123876	0.924528	0.829545	0.212065
Clostridium botulinum	4.26924e-07	2.98478e-07	0.680652	4.11898e-06	2.79867e-06	0.360255	0.0576923	0.0384615	0.629451	0.132075	0.170455	0.565919
Clostridium butyricum	0.000146677	2.91401e-05	0.474416	0.000115344	1.90524e-06	0.445165	0.134615	0.115385	0.829267	0.0943396	0.102273	0.715972
Clostridium carboxidivorans	0	0	NA	0	0	NA	0	0	NA	0	0	NA
Clostridium cellulolyticum	2.80655e-07	1.24697e-07	0.468654	1.13818e-07	0	0.986333	0.0384615	0.0192308	0.517087	0.0188679	0	0.986333
Clostridium cellulovorans	0	0	NA	0	0	NA	0	0	NA	0	0	NA
Clostridium clariflavum	0	0	NA	0	0	NA	0	0	NA	0	0	NA
Clostridium difficile	8.46286e-08	5.58226e-08	0.736134	0.000758237	7.24347e-06	0.363839	0.0192308	0.0192308	0.953231	0.188679	0.147727	0.310076
Clostridium hiranonis	4.26846e-06	6.46517e-07	0.463543	6.86251e-08	1.85593e-07	0.467005	0.0384615	0.0576923	0.671057	0.0188679	0.0340909	0.664204
Clostridium hylemonae	0.000135548	8.13646e-05	0.613565	0.000187877	7.15671e-06	0.0201556	0.442308	0.25	0.0370528	0.283019	0.102273	0.00605703
Clostridium kluyveri	0	0	NA	0	0	NA	0	0	NA	0	0	NA
Clostridium leptum	0.00544376	0.00162708	0.00941258	0.00188689	0.00132436	0.789486	0.980769	0.961538	0.500738	0.924528	0.965909	0.345854
Clostridium ljungdahlii	0	0	NA	0	0	NA	0	0	NA	0	0	NA
Clostridium methylpentosum	3.76504e-05	2.62087e-05	0.431784	3.12805e-05	1.32863e-05	0.183409	0.519231	0.423077	0.325611	0.396226	0.295455	0.520622
Clostridium novyi	0	0	NA	0	4.31436e-09	0.987168	0	0	NA	0	0.0113636	0.987168
Clostridium papyrosolvens	0	0	NA	0	0	NA	0	0	NA	0	0	NA
Clostridium perfringens	5.07302e-05	0.000247515	0.393811	0.000306283	0.000459931	0.379316	0.25	0.192308	0.415811	0.415094	0.375	0.572382
Clostridium phytofermentans	0	0	NA	0	3.99718e-08	0.98665	0	0	NA	0	0.0113636	0.98665
Clostridium ramosum	0.00159327	0.00178474	0.84779	0.000560143	0.000607568	0.825198	0.711538	0.730769	0.862673	0.641509	0.579545	0.634165
Clostridium saccharolyticum	0.000204059	0.00042952	0.573484	0.000470127	7.78611e-05	0.472691	0.5	0.461538	0.601035	0.339623	0.431818	0.392153
Clostridium scindens	0.000119467	5.04561e-05	0.40355	9.03207e-05	0.000135625	0.452553	0.519231	0.538462	0.880115	0.377358	0.556818	0.0167469
Clostridium sp. 7_2_43FAA	7.13955e-06	2.76382e-06	0.424175	0.000214071	2.75307e-06	0.503118	0.134615	0.0769231	0.388476	0.132075	0.181818	0.251732
Clostridium sp. BNL1100	0	0	NA	0	5.87389e-08	0.986864	0	0	NA	0	0.0113636	0.986864
Clostridium sp. D5	2.24391e-05	7.46352e-06	0.394803	3.36402e-05	4.33695e-06	0.0965659	0.326923	0.346154	0.807184	0.320755	0.352273	0.905977
Clostridium sp. HGF2	0.000620623	0.000797372	0.78766	0.00195978	0.000558895	0.190443	0.884615	0.846154	0.534471	0.886792	0.761364	0.18764
Clostridium sp. L2-50	0.000364917	0.0038994	0.122107	0.00762119	0.010004	0.613871	0.230769	0.442308	0.0245731	0.471698	0.636364	0.141858
Clostridium sp. M62/1	0.000267795	0.00137127	0.47654	0.00051608	0.000109347	0.470323	0.519231	0.461538	0.469777	0.415094	0.454545	0.680707
Clostridium sp. SS2/1	0.00090367	0.00175172	0.266271	0.0022871	0.00493254	0.0911146	0.826923	0.807692	0.775407	0.849057	0.863636	0.810866
Clostridium sp. SY8519	1.83304e-07	5.39724e-07	0.34132	3.53599e-07	2.80612e-07	0.440736	0.0384615	0.0769231	0.471138	0.0943396	0.0795455	0.49797
Clostridium spiroforme	0.000513389	0.000477943	0.855868	0.00025182	0.000458105	0.385776	0.596154	0.673077	0.452969	0.415094	0.613636	0.0439003
Clostridium sporogenes	4.93454e-08	1.37836e-08	0.505916	3.18161e-08	3.56524e-08	0.242091	0.0192308	0.0192308	0.961676	0.0188679	0.0113636	0.117577
Clostridium sticklandii	0	0	NA	0	0	NA	0	0	NA	0	0	NA
Clostridium symbiosum	0.00184898	0.000680598	0.375261	0.0010497	0.000129207	0.00348056	0.903846	0.807692	0.166635	0.716981	0.579545	0.139199
Clostridium tetani	0	0	NA	0	3.56095e-08	0.989299	0	0	NA	0	0.0113636	0.989299
Clostridium thermocellum	0	0	NA	0	0	NA	0	0	NA	0	0	NA
Coleofasciculus chthonoplastes	0	0	NA	0	0	NA	0	0	NA	0	0	NA
Collimonas fungivorans	0	1.23266e-07	0.990495	6.4538e-08	0	0.987255	0	0.0769231	0.988757	0.0377358	0	0.987232
Collinsella aerofaciens	0.00360798	0.00412095	0.509024	0.00499211	0.00773006	0.486045	0.788462	0.884615	0.134194	0.867925	0.909091	0.691893
Collinsella intestinalis	0.000595562	0.000518427	0.747387	0.000283115	0.00029133	0.724044	0.519231	0.5	0.818363	0.45283	0.579545	0.0994072
Collinsella stercoris	5.94111e-06	8.98364e-06	0.472605	1.7998e-05	4.47483e-05	0.379446	0.365385	0.384615	0.813479	0.566038	0.568182	0.778081
Colwellia psychrerythraea	0	0	NA	0	0	NA	0	0	NA	0	0	NA
Comamonas testosteroni	0	1.67099e-07	0.991423	5.54435e-07	2.42108e-07	0.597863	0	0.0192308	0.991423	0.0188679	0.0454545	0.492858
Conexibacter woesei	0	1.71982e-07	0.991489	1.65552e-07	0	0.986044	0	0.0192308	0.991489	0.0188679	0	0.986044
Congregibacter litoralis	0	0	NA	0	0	NA	0	0	NA	0	0	NA
Coprobacillus sp. 29_1	0.00139144	0.00038754	0.496314	0.000643146	0.000357722	0.377577	0.538462	0.442308	0.335935	0.528302	0.431818	0.375602
Coprobacillus sp. D7	0.000838889	0.000870738	0.898301	0.000387489	0.000311691	0.738869	0.769231	0.673077	0.29197	0.603774	0.522727	0.494402
Coprococcus catus	0.00142293	0.00134443	0.759863	0.0035806	0.00289158	0.264136	0.788462	0.788462	0.993838	0.830189	0.897727	0.45218
Coprococcus comes	0.00575308	0.00557907	0.764982	0.0114818	0.0144025	0.160041	0.942308	0.961538	0.657501	0.981132	0.977273	0.948824
Coprococcus eutactus	0.00456901	0.006861	0.494412	0.0030374	0.00366801	0.762058	0.673077	0.653846	0.921971	0.566038	0.647727	0.435057
Coprothermobacter proteolyticus	0	0	NA	0	0	NA	0	0	NA	0	0	NA
Coraliomargarita akajimensis	0	0	NA	0	0	NA	0	0	NA	0	0	NA
Coriobacterium glomerans	0	7.71451e-08	0.99148	1.95261e-07	2.58921e-07	0.651896	0	0.0192308	0.99148	0.0566038	0.0568182	0.687989
Corynebacterium accolens	0	9.24714e-07	0.989697	1.21366e-06	5.76894e-08	0.211312	0	0.0384615	0.987676	0.0943396	0.0113636	0.0290398
Corynebacterium ammoniagenes	0	0	NA	0	3.55503e-07	0.989989	0	0	NA	0	0.0227273	0.988541
Corynebacterium amycolatum	0	2.83344e-07	0.991263	1.42287e-06	5.24708e-07	0.321285	0	0.0192308	0.991263	0.0377358	0.0340909	0.933997
Corynebacterium aurimucosum	0	0	NA	8.54609e-07	5.67574e-08	0.439907	0	0	NA	0.0566038	0.0113636	0.186049
Corynebacterium diphtheriae	0	0	NA	0	0	NA	0	0	NA	0	0	NA
Corynebacterium efficiens	0	0	NA	6.8312e-08	2.56425e-08	0.593844	0	0	NA	0.0188679	0.0113636	0.724301
Corynebacterium genitalium	0	0	NA	4.30345e-07	1.65312e-07	0.624832	0	0	NA	0.0377358	0.0454545	0.590454
Corynebacterium glucuronolyticum	0	0	NA	0	0	NA	0	0	NA	0	0	NA
Corynebacterium glutamicum	0	0	NA	0	1.39055e-06	0.992127	0	0	NA	0	0.0340909	0.99028
Corynebacterium jeikeium	0	0	NA	3.04411e-06	0	0.99009	0	0	NA	0.0377358	0	0.987446
Corynebacterium kroppenstedtii	0	0	NA	1.86978e-07	3.49354e-08	0.370731	0	0	NA	0.0188679	0.0113636	0.538502
Corynebacterium lipophiloflavum	0	0	NA	0	0	NA	0	0	NA	0	0	NA
Corynebacterium matruchotii	3.49671e-07	5.30327e-07	0.625677	1.12096e-06	1.12603e-06	0.461004	0.0192308	0.0576923	0.270953	0.0943396	0.0454545	0.108661
Corynebacterium pseudogenitalium	0	1.25873e-07	0.991454	4.24065e-07	8.37505e-07	0.486141	0	0.0192308	0.991454	0.0188679	0.0909091	0.134917
Corynebacterium pseudotuberculosis	0	0	NA	0	0	NA	0	0	NA	0	0	NA
Corynebacterium resistens	0	0	NA	0	0	NA	0	0	NA	0	0	NA
Corynebacterium striatum	0	1.25768e-07	0.991377	0	1.70857e-05	0.989997	0	0.0192308	0.991377	0	0.0227273	0.988908
Corynebacterium tuberculostearicum	0	0	NA	1.82565e-07	5.47263e-07	0.350952	0	0	NA	0.0377358	0.0681818	0.40694
Corynebacterium ulcerans	0	0	NA	0	0	NA	0	0	NA	0	0	NA
Corynebacterium urealyticum	0	0	NA	1.17058e-06	0	0.990196	0	0	NA	0.0377358	0	0.987791
Corynebacterium variabile	0	1.52152e-07	0.991445	1.32153e-06	2.37899e-05	0.631728	0	0.0192308	0.991445	0.0566038	0.102273	0.439312
Coxiella burnetii	0	0	NA	0	0	NA	0	0	NA	0	0	NA
Croceibacter atlanticus	0	0	NA	0	0	NA	0	0	NA	0	0	NA
Cronobacter sakazakii	6.39137e-07	3.93703e-06	0.447983	6.42792e-07	3.89517e-09	0.435611	0.0769231	0.0576923	0.698518	0.0566038	0.0113636	0.210271
Cronobacter turicensis	1.53967e-06	6.13029e-06	0.416997	8.37855e-07	2.70919e-07	0.192721	0.0769231	0.115385	0.509256	0.113208	0.0454545	0.287295
Cryptobacterium curtum	3.28863e-06	4.68066e-07	0.222501	1.02352e-05	3.73507e-06	0.147859	0.115385	0.0384615	0.169072	0.169811	0.170455	0.652843
Cupriavidus metallidurans	4.02181e-08	0	0.987531	0	0	NA	0.0384615	0	0.987924	0	0	NA
Cupriavidus necator	7.4313e-08	0	0.990597	0	0	NA	0.0576923	0	0.990452	0	0	NA
Cupriavidus pinatubonensis	3.85892e-07	0	0.990647	1.0602e-07	1.8752e-07	0.496013	0.0576923	0	0.990443	0.0188679	0.0340909	0.486446
Cupriavidus taiwanensis	3.84251e-08	0	0.987531	0	0	NA	0.0384615	0	0.987924	0	0	NA
Cyanobium sp. PCC 7001	1.1103e-07	0	0.991366	8.36254e-07	2.35605e-07	0.606044	0.0192308	0	0.991366	0.0188679	0.0227273	0.920599
Cyanothece sp. ATCC 51142	0	0	NA	0	0	NA	0	0	NA	0	0	NA
Cyanothece sp. CCY0110	0	0	NA	0	0	NA	0	0	NA	0	0	NA
Cyanothece sp. PCC 7424	0	0	NA	0	0	NA	0	0	NA	0	0	NA
Cyanothece sp. PCC 7425	0	0	NA	0	0	NA	0	0	NA	0	0	NA
Cyanothece sp. PCC 7822	0	0	NA	0	0	NA	0	0	NA	0	0	NA
Cyanothece sp. PCC 8801	0	0	NA	0	0	NA	0	0	NA	0	0	NA
Cyanothece sp. PCC 8802	0	0	NA	0	0	NA	0	0	NA	0	0	NA
Cyclobacterium marinum	0	0	NA	0	0	NA	0	0	NA	0	0	NA
Cylindrospermopsis raciborskii	0	0	NA	0	0	NA	0	0	NA	0	0	NA
Cytophaga hutchinsonii	0	0	NA	0	0	NA	0	0	NA	0	0	NA
Dechloromonas aromatica	0	0	NA	2.00123e-07	0	0.986776	0	0	NA	0.0188679	0	0.986776
Deferribacter desulfuricans	0	0	NA	0	0	NA	0	0	NA	0	0	NA
Dehalococcoides mccartyi	0	0	NA	0	0	NA	0	0	NA	0	0	NA
Dehalogenimonas lykanthroporepellens	0	0	NA	0	0	NA	0	0	NA	0	0	NA
Deinococcus deserti	0	0	NA	0	0	NA	0	0	NA	0	0	NA
Deinococcus geothermalis	0	0	NA	0	0	NA	0	0	NA	0	0	NA
Deinococcus maricopensis	0	0	NA	0	9.6254e-08	0.989579	0	0	NA	0	0.0340909	0.990831
Deinococcus proteolyticus	1.00696e-07	1.02706e-07	0.963777	0	1.87268e-07	0.989735	0.0192308	0.0192308	0.975211	0	0.0340909	0.990679
Deinococcus radiodurans	0	0	NA	0	4.87779e-08	0.987396	0	0	NA	0	0.0113636	0.987396
Delftia acidovorans	0	0	NA	0	0	NA	0	0	NA	0	0	NA
Delftia sp. Cs1-4	0	0	NA	0	0	NA	0	0	NA	0	0	NA
Denitrovibrio acetiphilus	0	0	NA	0	0	NA	0	0	NA	0	0	NA
Dermacoccus sp. Ellin185	0	0	NA	0	2.79847e-08	0.988047	0	0	NA	0	0.0113636	0.988047
Desmospora sp. 8437	0	0	NA	0	0	NA	0	0	NA	0	0	NA
Desulfarculus baarsii	0	0	NA	0	3.67771e-08	0.988358	0	0	NA	0	0.0113636	0.988358
Desulfatibacillum alkenivorans	0	0	NA	0	0	NA	0	0	NA	0	0	NA
Desulfitobacterium hafniense	0	0	NA	2.22485e-07	0	0.987329	0	0	NA	0.0188679	0	0.987329
Desulfobacca acetoxidans	0	0	NA	0	0	NA	0	0	NA	0	0	NA
Desulfobacterium autotrophicum	0	0	NA	0	0	NA	0	0	NA	0	0	NA
Desulfobulbus propionicus	0	0	NA	1.38385e-07	2.39661e-08	0.382304	0	0	NA	0.0188679	0.0113636	0.768315
Desulfococcus oleovorans	0	0	NA	0	1.9739e-08	0.987578	0	0	NA	0	0.0113636	0.987578
Desulfohalobium retbaense	0	0	NA	0	0	NA	0	0	NA	0	0	NA
Desulfomicrobium baculatum	9.43799e-08	1.03756e-07	0.952791	0	0	NA	0.0192308	0.0192308	0.991315	0	0	NA
Desulfonatronospira thiodismutans	0	0	NA	5.66873e-07	0	0.990314	0	0	NA	0.0377358	0	0.987412
Desulfosporosinus orientis	0	0	NA	0	0	NA	0	0	NA	0	0	NA
Desulfotalea psychrophila	0	0	NA	0	0	NA	0	0	NA	0	0	NA
Desulfotomaculum acetoxidans	0	0	NA	0	0	NA	0	0	NA	0	0	NA
Desulfotomaculum carboxydivorans	1.63435e-07	2.08728e-07	0.6808	0	2.75169e-08	0.987272	0.0576923	0.0576923	0.918764	0	0.0113636	0.987272
Desulfotomaculum kuznetsovii	0	0	NA	0	5.4713e-08	0.987044	0	0	NA	0	0.0113636	0.987044
Desulfotomaculum nigrificans	1.62978e-07	2.08143e-07	0.6808	0	2.74398e-08	0.987272	0.0576923	0.0576923	0.918764	0	0.0113636	0.987272
Desulfotomaculum reducens	0	0	NA	0	0	NA	0	0	NA	0	0	NA
Desulfovibrio aespoeensis	0	0	NA	3.27465e-08	4.95882e-08	0.906232	0	0	NA	0.0188679	0.0113636	0.54891
Desulfovibrio africanus	1.78411e-08	4.01031e-08	0.673008	0	1.37696e-07	0.986948	0.0192308	0.0192308	0.91225	0	0.0568182	0.987843
Desulfovibrio alaskensis	7.02716e-08	0	0.991234	0	1.88376e-08	0.986786	0.0192308	0	0.991234	0	0.0113636	0.986786
Desulfovibrio desulfuricans	1.38136e-06	9.26926e-07	0.460559	9.99674e-07	3.55848e-07	0.214479	0.211538	0.134615	0.321183	0.113208	0.0795455	0.489826
Desulfovibrio fructosovorans	0	0	NA	0	4.79827e-08	0.987044	0	0	NA	0	0.0113636	0.987044
Desulfovibrio magneticus	0	1.61615e-07	0.991489	1.05012e-07	0	0.986977	0	0.0192308	0.991489	0.0188679	0	0.986977
Desulfovibrio piger	0.00215948	0.00260944	0.661493	0.00496841	0.00328218	0.870071	0.615385	0.480769	0.176056	0.584906	0.5	0.421729
Desulfovibrio salexigens	0	0	NA	0	0	NA	0	0	NA	0	0	NA
Desulfovibrio sp. 3_1_syn3	0.000124852	2.82008e-05	0.484943	0.000468473	6.76115e-06	0.228092	0.0961538	0.0769231	0.781419	0.207547	0.113636	0.143655
Desulfovibrio sp. FW1012B	0	0	NA	0	0	NA	0	0	NA	0	0	NA
Desulfovibrio vulgaris	5.50137e-07	2.74559e-05	0.684006	1.64179e-06	3.14614e-07	0.0265276	0.0576923	0.0576923	0.996576	0.226415	0.0681818	0.0164942
Desulfurispirillum indicum	0	0	NA	0	0	NA	0	0	NA	0	0	NA
Desulfurivibrio alkaliphilus	1.70121e-07	0	0.989332	9.51282e-08	2.05138e-08	0.50625	0.0384615	0	0.987912	0.0188679	0.0227273	0.760203
Desulfurobacterium thermolithotrophum	0	0	NA	0	0	NA	0	0	NA	0	0	NA
Desulfurococcus kamchatkensis	0	0	NA	0	0	NA	0	0	NA	0	0	NA
Desulfurococcus mucosus	0	0	NA	0	0	NA	0	0	NA	0	0	NA
Desulfuromonas acetoxidans	0	0	NA	0	0	NA	0	0	NA	0	0	NA
Dethiobacter alkaliphilus	0	0	NA	0	0	NA	0	0	NA	0	0	NA
Dethiosulfovibrio peptidovorans	0	0	NA	0	0	NA	0	0	NA	0	0	NA
Dialister invisus	0.00605688	0.0100838	0.370443	0.00504023	0.00863071	0.743647	0.673077	0.807692	0.140184	0.622642	0.590909	0.495697
Dialister micraerophilus	1.90215e-05	0	0.990307	0	9.39567e-07	0.988516	0.0961538	0	0.987467	0	0.0340909	0.990381
Dichelobacter nodosus	0	0	NA	0	0	NA	0	0	NA	0	0	NA
Dickeya dadantii	0	3.47027e-07	0.991301	3.28375e-07	5.18746e-08	0.178902	0	0.0192308	0.991301	0.0566038	0.0113636	0.164751
Dickeya zeae	0	0	NA	1.73131e-07	0	0.986833	0	0	NA	0.0188679	0	0.986833
Dictyoglomus thermophilum	0	0	NA	0	0	NA	0	0	NA	0	0	NA
Dictyoglomus turgidum	0	0	NA	0	0	NA	0	0	NA	0	0	NA
Dinoroseobacter shibae	0	0	NA	0	0	NA	0	0	NA	0	0	NA
Dokdonia donghaensis	0	0	NA	0	0	NA	0	0	NA	0	0	NA
Dorea formicigenerans	0.00305054	0.00328978	0.599828	0.0056518	0.0067485	0.719785	0.942308	0.980769	0.30274	0.924528	0.965909	0.579571
Dorea longicatena	0.0061227	0.00697031	0.73779	0.0147993	0.0151074	0.817922	0.923077	0.903846	0.680056	0.943396	0.977273	0.330545
Dyadobacter fermentans	3.97395e-08	0	0.99138	0	3.09566e-07	0.987533	0.0192308	0	0.99138	0	0.0454545	0.988483
Dysgonomonas gadei	3.50796e-06	0	0.991462	0	0	NA	0.0192308	0	0.991462	0	0	NA
Dysgonomonas mossii	0	0	NA	0	0	NA	0	0	NA	0	0	NA
Edwardsiella ictaluri	1.6232e-07	4.54713e-07	0.265909	7.35071e-08	8.93748e-08	0.490438	0.0576923	0.0961538	0.474159	0.0566038	0.0340909	0.804067
Edwardsiella tarda	1.64814e-07	9.89085e-07	0.216982	9.19105e-08	1.76622e-07	0.307586	0.0576923	0.0961538	0.478898	0.0377358	0.0340909	0.780944
Eggerthella lenta	0.000643411	0.000308089	0.262592	0.000385966	0.000300498	0.839218	0.826923	0.923077	0.142547	0.849057	0.840909	0.913047
Eggerthella sp. 1_3_56FAA	0.000397146	0.000329544	0.573532	0.000380423	0.000329616	0.748693	0.730769	0.846154	0.171054	0.849057	0.784091	0.235848
Eggerthella sp. HGA1	0.000566461	0.000242447	0.15852	0.000398825	0.000409038	0.99252	0.653846	0.807692	0.0693054	0.792453	0.806818	0.701383
Eggerthella sp. YY7918	2.57477e-06	8.6622e-06	0.123716	1.14919e-05	5.86998e-06	0.145919	0.230769	0.480769	0.00960608	0.45283	0.443182	0.955871
Ehrlichia canis	0	0	NA	0	0	NA	0	0	NA	0	0	NA
Ehrlichia chaffeensis	0	0	NA	0	0	NA	0	0	NA	0	0	NA
Ehrlichia ruminantium	0	0	NA	0	0	NA	0	0	NA	0	0	NA
Eikenella corrodens	3.43669e-06	1.76451e-07	0.190011	6.24338e-06	4.34757e-08	0.206311	0.0961538	0.0384615	0.221504	0.169811	0.0113636	0.00550836
Elusimicrobium minutum	0	0	NA	0	0	NA	0	0	NA	0	0	NA
Enhydrobacter aerosaccus	0	0	NA	0	0	NA	0	0	NA	0	0	NA
Enterobacter aerogenes	2.29992e-05	0.00317675	0.330224	3.18894e-05	6.70487e-05	0.646498	0.192308	0.307692	0.172432	0.188679	0.25	0.68702
Enterobacter asburiae	2.42684e-06	5.77077e-06	0.439623	7.11678e-06	1.72249e-06	0.234353	0.0769231	0.0961538	0.765573	0.0943396	0.113636	0.867676
Enterobacter cancerogenus	4.94841e-06	6.37537e-06	0.809667	6.72032e-06	1.77156e-06	0.249982	0.0384615	0.134615	0.103584	0.150943	0.113636	0.379314
Enterobacter cloacae	0.000342006	9.52709e-05	0.509012	0.00158176	0.000113985	0.536248	0.25	0.346154	0.263543	0.283019	0.318182	0.840465
Enterobacter hormaechei	8.33937e-05	1.00897e-05	0.502894	0.000350293	3.46636e-05	0.490463	0.115385	0.211538	0.171905	0.169811	0.193182	0.97251
Enterobacter lignolyticus	1.24603e-07	1.19105e-05	0.48461	2.48731e-06	4.94602e-07	0.407509	0.0192308	0.0769231	0.207913	0.0566038	0.0454545	0.978346
Enterobacter sp. 638	2.46078e-07	1.48464e-06	0.255367	5.23593e-07	4.64051e-07	0.936825	0.0384615	0.0769231	0.344787	0.0377358	0.0454545	0.602666
Enterobacteriaceae bacterium 9_2_54FAA	0	1.29961e-05	0.989664	0.000194297	0.000205399	0.825818	0	0.0769231	0.988782	0.377358	0.306818	0.688969
Enterococcus casseliflavus	0	0	NA	8.33475e-06	2.02857e-05	0.461279	0	0	NA	0.113208	0.113636	0.827536
Enterococcus faecalis	2.33918e-05	7.37066e-05	0.46851	0.00197113	0.002511	0.612874	0.0961538	0.134615	0.470578	0.603774	0.579545	0.830554
Enterococcus faecium	4.1633e-07	1.51797e-05	0.0981397	0.00266599	0.00103651	0.544542	0.0192308	0.153846	0.0394973	0.415094	0.5	0.244843
Enterococcus gallinarum	1.37499e-06	7.26207e-07	0.610489	1.05784e-06	7.18347e-05	0.379139	0.0192308	0.0192308	0.926873	0.0188679	0.0909091	0.133581
Enterococcus italicus	0	0	NA	1.50511e-06	7.16976e-07	0.566918	0	0	NA	0.0377358	0.0340909	0.984968
Enterococcus sp. 7L76	0	5.37153e-08	0.987872	2.74283e-05	6.74747e-05	0.506782	0	0.0384615	0.987862	0.207547	0.215909	0.779417
Epulopiscium sp. 'N.t. morphotype B'	0	0	NA	0	0	NA	0	0	NA	0	0	NA
Eremococcus coleocola	0	0	NA	4.0919e-06	0	0.986177	0	0	NA	0.0188679	0	0.986177
Erwinia amylovora	0	1.93863e-07	0.991301	2.58117e-07	5.34881e-08	0.306163	0	0.0192308	0.991301	0.0377358	0.0227273	0.516492
Erwinia billingiae	0	1.33184e-06	0.989318	4.1149e-07	2.72138e-07	0.534956	0	0.0384615	0.98786	0.0566038	0.0454545	0.70252
Erwinia pyrifoliae	2.75753e-07	3.67639e-08	0.230684	2.41034e-07	3.33869e-07	0.924161	0.0576923	0.0384615	0.609385	0.0566038	0.0340909	0.491279
Erwinia sp. Ejp617	2.3336e-05	2.80621e-06	0.540629	1.37659e-06	7.59859e-07	0.349653	0.134615	0.115385	0.746447	0.113208	0.0909091	0.554625
Erwinia tasmaniensis	5.58156e-07	8.055e-07	0.444955	4.02551e-08	4.00555e-07	0.126655	0.192308	0.192308	0.927247	0.0377358	0.147727	0.0300749
Erysipelothrix rhusiopathiae	0	0	NA	0	1.35089e-07	0.987118	0	0	NA	0	0.0113636	0.987118
Erysipelotrichaceae bacterium 3_1_53	3.59785e-05	2.54007e-05	0.65044	4.94374e-05	4.91707e-05	0.959868	0.173077	0.173077	0.963111	0.0943396	0.181818	0.186297
Erysipelotrichaceae bacterium 5_2_54FAA	0.00246327	0.00209252	0.760661	2.18217e-05	0.000276287	0.366339	0.692308	0.653846	0.603661	0.132075	0.193182	0.387732
Erythrobacter litoralis	0	0	NA	0	0	NA	0	0	NA	0	0	NA
Erythrobacter sp. NAP1	0	0	NA	0	0	NA	0	0	NA	0	0	NA
Erythrobacter sp. SD-21	0	0	NA	0	0	NA	0	0	NA	0	0	NA
Escherichia albertii	3.98401e-06	1.19825e-05	0.319898	7.35897e-05	9.08783e-05	0.774231	0.153846	0.0961538	0.370507	0.320755	0.125	0.0154283
Escherichia coli	0.0196783	0.00334806	0.0984255	0.0327233	0.0141643	0.257216	0.980769	0.942308	0.322443	0.924528	0.931818	0.860668
Escherichia fergusonii	1.44072e-05	3.5556e-06	0.134011	3.95812e-05	2.64017e-05	0.633927	0.230769	0.230769	0.978731	0.320755	0.159091	0.0272963
Escherichia sp. 1_1_43	5.35512e-09	8.39157e-08	0.407161	4.02219e-08	7.26051e-08	0.831482	0.0576923	0.0576923	0.984539	0.0377358	0.0340909	0.555346
Escherichia sp. 3_2_53FAA	3.06983e-06	2.86906e-07	0.548775	3.00072e-09	2.81577e-07	0.393638	0.153846	0.0769231	0.235807	0.0377358	0.0568182	0.882967
Escherichia sp. 4_1_40B	1.06547e-07	3.8424e-08	0.547195	9.80429e-08	5.41717e-09	0.419724	0.115385	0.153846	0.54717	0.0566038	0.0568182	0.71733
Ethanoligenens harbinense	5.46965e-07	5.29123e-07	0.988128	1.89215e-06	3.59059e-07	0.0223838	0.0769231	0.0576923	0.727116	0.207547	0.0454545	0.0126753
Eubacterium biforme	0.00449108	0.00251092	0.31969	0.00282352	0.00299596	0.95419	0.615385	0.576923	0.711539	0.566038	0.431818	0.086251
Eubacterium cellulosolvens	0	3.0912e-07	0.990153	1.71527e-07	3.64557e-07	0.274001	0	0.0576923	0.9904	0.0377358	0.0568182	0.235146
Eubacterium cylindroides	0.00182617	0.000685223	0.264562	0.00519897	0.00176594	0.385564	0.346154	0.288462	0.509206	0.45283	0.522727	0.296362
Eubacterium dolichum	0.000523135	0.000320912	0.483596	0.000153768	9.70436e-05	0.873172	0.365385	0.346154	0.802266	0.169811	0.193182	0.646124
Eubacterium eligens	0.0155265	0.0199145	0.338564	0.0121891	0.0259445	0.0294328	1	0.961538	0.987889	0.886792	0.943182	0.437779
Eubacterium hallii	0.00428908	0.00473295	0.782814	0.00817375	0.0165145	0.0414636	0.903846	0.961538	0.208	0.924528	0.988636	0.0847731
Eubacterium limosum	5.38223e-05	1.07452e-05	0.205292	0.000256134	0.000382584	0.720996	0.307692	0.326923	0.781157	0.320755	0.306818	0.913807
Eubacterium rectale	0.0479812	0.0478149	0.939314	0.0229378	0.0569416	0.00287599	1	1	NA	1	0.988636	0.987118
Eubacterium saphenum	1.6737e-06	8.62989e-07	0.297509	8.76494e-06	6.91073e-06	0.412666	0.115385	0.0576923	0.268388	0.207547	0.193182	0.676694
Eubacterium siraeum	0.0178184	0.0406513	0.0709748	0.0106928	0.0084577	0.492629	1	0.961538	0.987862	0.867925	0.920455	0.479661
Eubacterium ventriosum	0.00268437	0.00285077	0.952049	0.00347431	0.00666028	0.0177375	0.711538	0.807692	0.246686	0.792453	0.909091	0.0676732
Eubacterium yurii	8.40247e-08	0	0.991421	0	5.06059e-08	0.986834	0.0192308	0	0.991421	0	0.0113636	0.986834
Exiguobacterium sibiricum	0	0	NA	0	0	NA	0	0	NA	0	0	NA
Exiguobacterium sp. AT1b	0	0	NA	0	0	NA	0	0	NA	0	0	NA
Faecalibacterium prausnitzii	0.0756136	0.100847	0.13596	0.0650501	0.069835	0.780636	1	1	NA	1	1	NA
Ferrimonas balearica	0	0	NA	0	0	NA	0	0	NA	0	0	NA
Ferroglobus placidus	0	0	NA	0	0	NA	0	0	NA	0	0	NA
Ferroplasma acidarmanus	0	0	NA	0	0	NA	0	0	NA	0	0	NA
Fervidobacterium nodosum	0	0	NA	0	0	NA	0	0	NA	0	0	NA
Fibrobacter succinogenes	0	0	NA	1.83946e-07	0	0.986433	0	0	NA	0.0188679	0	0.986433
Filifactor alocis	0.000113256	0	0.987971	3.12639e-05	0	0.987573	0.0961538	0	0.987626	0.0377358	0	0.987383
Finegoldia magna	0.000119121	1.62241e-06	0.182751	2.25778e-05	1.7341e-05	0.493929	0.25	0.0961538	0.0462459	0.245283	0.272727	0.926531
Flavobacteria bacterium BAL38	0	0	NA	0	0	NA	0	0	NA	0	0	NA
Flavobacteria bacterium BBFL7	0	0	NA	0	0	NA	0	0	NA	0	0	NA
Flavobacteria bacterium MS024-2A	0	0	NA	0	0	NA	0	0	NA	0	0	NA
Flavobacteria bacterium MS024-3C	0	0	NA	0	0	NA	0	0	NA	0	0	NA
Flavobacteriaceae bacterium 3519-10	0	0	NA	0	0	NA	0	0	NA	0	0	NA
Flavobacteriales bacterium ALC-1	0	0	NA	0	0	NA	0	0	NA	0	0	NA
Flavobacterium branchiophilum	0	0	NA	0	0	NA	0	0	NA	0	0	NA
Flavobacterium columnare	0	0	NA	0	0	NA	0	0	NA	0	0	NA
Flavobacterium johnsoniae	0	0	NA	0	0	NA	0	0	NA	0	0	NA
Flavobacterium psychrophilum	0	0	NA	0	0	NA	0	0	NA	0	0	NA
Flexistipes sinusarabici	0	0	NA	0	0	NA	0	0	NA	0	0	NA
Fluviicola taffensis	0	0	NA	0	0	NA	0	0	NA	0	0	NA
Francisella novicida	0	0	NA	0	0	NA	0	0	NA	0	0	NA
Francisella philomiragia	0	0	NA	0	0	NA	0	0	NA	0	0	NA
Francisella sp. TX077308	0	0	NA	0	0	NA	0	0	NA	0	0	NA
Francisella tularensis	0	0	NA	0	0	NA	0	0	NA	0	0	NA
Frankia alni	0	0	NA	0	0	NA	0	0	NA	0	0	NA
Frankia sp. CcI3	0	0	NA	0	0	NA	0	0	NA	0	0	NA
Frankia sp. EAN1pec	0	0	NA	0	0	NA	0	0	NA	0	0	NA
Frankia sp. EuI1c	0	0	NA	6.29136e-07	2.61523e-08	0.438746	0	0	NA	0.0377358	0.0113636	0.412871
Frankia symbiont of Datisca glomerata	0	1.85543e-08	0.991471	3.18803e-08	0	0.987049	0	0.0192308	0.991471	0.0188679	0	0.987049
Fructobacillus fructosus	0	0	NA	0	0	NA	0	0	NA	0	0	NA
Fulvimarina pelagi	0	0	NA	0	0	NA	0	0	NA	0	0	NA
Fusobacterium gonidiaformans	9.88682e-05	6.70454e-06	0.52782	0.00897813	3.1385e-07	0.646964	0.0769231	0.0384615	0.361694	0.132075	0.0227273	0.0563278
Fusobacterium mortiferum	0.000585727	0.000393475	0.714742	0.00211435	0.000410452	0.793152	0.115385	0.134615	0.850797	0.169811	0.0795455	0.182648
Fusobacterium necrophorum	7.68868e-06	0	0.991378	0.00186857	1.16056e-06	0.63983	0.0192308	0	0.991378	0.132075	0.0454545	0.0891809
Fusobacterium nucleatum	0.000762181	2.68862e-05	0.0429165	0.00089089	1.28256e-05	0.00280019	0.634615	0.269231	0.000229858	0.716981	0.329545	6.91139e-05
Fusobacterium periodonticum	7.5793e-05	3.73066e-05	0.42628	0.000259762	6.98738e-06	0.0642382	0.307692	0.230769	0.402737	0.358491	0.170455	0.0060258
Fusobacterium ulcerans	0.000113644	5.80063e-05	0.777318	1.55415e-05	0.000155815	0.586644	0.0769231	0.0192308	0.221538	0.0566038	0.0454545	0.835247
Fusobacterium varium	2.65311e-06	1.44962e-05	0.445153	3.05078e-05	5.31829e-06	0.264141	0.115385	0.0384615	0.17761	0.0377358	0.0454545	0.465398
Gallibacterium anatis	3.31188e-08	7.00945e-08	0.592051	3.42689e-06	9.51949e-08	0.550699	0.0192308	0.0192308	0.940312	0.0377358	0.0227273	0.725315
Gallionella capsiferriformans	0	0	NA	0	0	NA	0	0	NA	0	0	NA
Gardnerella vaginalis	1.61774e-06	6.66007e-07	0.56451	4.92798e-05	1.97926e-06	0.545378	0.0384615	0.0192308	0.557289	0.0188679	0.0681818	0.229142
Gemella haemolysans	2.01808e-05	1.06506e-05	0.365735	3.83378e-05	1.8434e-05	0.0627682	0.403846	0.192308	0.0131553	0.490566	0.522727	0.651749
Gemella morbillorum	0.000528532	7.68058e-06	0.0520491	0.00127777	2.4316e-05	0.0307048	0.442308	0.307692	0.163958	0.528302	0.477273	0.609217
Gemella sanguinis	4.71749e-05	4.32795e-05	0.807846	0.000151527	0.000166426	0.567354	0.615385	0.5	0.197374	0.641509	0.852273	0.0104346
Gemmatimonas aurantiaca	0	0	NA	0	0	NA	0	0	NA	0	0	NA
Geobacillus kaustophilus	0	0	NA	0	0	NA	0	0	NA	0	0	NA
Geobacillus sp. C56-T3	0	0	NA	0	0	NA	0	0	NA	0	0	NA
Geobacillus sp. G11MC16	0	0	NA	0	0	NA	0	0	NA	0	0	NA
Geobacillus sp. WCH70	0	0	NA	0	0	NA	0	0	NA	0	0	NA
Geobacillus sp. Y4.1MC1	0	0	NA	0	0	NA	0	0	NA	0	0	NA
Geobacillus sp. Y412MC52	0	0	NA	0	0	NA	0	0	NA	0	0	NA
Geobacillus sp. Y412MC61	0	0	NA	0	0	NA	0	0	NA	0	0	NA
Geobacillus thermodenitrificans	0	0	NA	0	0	NA	0	0	NA	0	0	NA
Geobacillus thermoglucosidasius	0	0	NA	0	0	NA	0	0	NA	0	0	NA
Geobacillus thermoleovorans	0	0	NA	8.70461e-08	0	0.98595	0	0	NA	0.0188679	0	0.98595
Geobacter bemidjiensis	0	1.62294e-07	0.991351	1.45319e-07	5.08856e-08	0.657497	0	0.0192308	0.991351	0.0188679	0.0113636	0.908969
Geobacter daltonii	0	0	NA	0	0	NA	0	0	NA	0	0	NA
Geobacter lovleyi	0	0	NA	0	0	NA	0	0	NA	0	0	NA
Geobacter metallireducens	0	4.77817e-08	0.991407	0	0	NA	0	0.0192308	0.991407	0	0	NA
Geobacter sp. M18	0	1.9666e-07	0.988774	0	1.26624e-07	0.99079	0	0.0384615	0.987942	0	0.0227273	0.987683
Geobacter sp. M21	2.75045e-07	5.77195e-08	0.248189	6.65179e-08	4.09632e-07	0.233518	0.0576923	0.0192308	0.322059	0.0188679	0.0681818	0.298041
Geobacter sulfurreducens	0	0	NA	0	0	NA	0	0	NA	0	0	NA
Geobacter uraniireducens	0	0	NA	0	0	NA	0	0	NA	0	0	NA
Geodermatophilus obscurus	7.46995e-08	6.17314e-08	0.891332	1.6551e-07	5.46525e-08	0.530674	0.0192308	0.0192308	0.990184	0.0188679	0.0227273	0.920831
Glaciecola nitratireducens	0	0	NA	0	0	NA	0	0	NA	0	0	NA
Glaciecola sp. 4H-3-7+YE-5	0	0	NA	0	0	NA	0	0	NA	0	0	NA
Glaciecola sp. HTCC2999	0	0	NA	0	0	NA	0	0	NA	0	0	NA
Gloeobacter violaceus	0	0	NA	0	0	NA	0	0	NA	0	0	NA
Gluconacetobacter diazotrophicus	0	0	NA	0	0	NA	0	0	NA	0	0	NA
Gluconacetobacter hansenii	0	0	NA	0	0	NA	0	0	NA	0	0	NA
Gluconacetobacter sp. SXCC-1	0	0	NA	0	0	NA	0	0	NA	0	0	NA
Gluconacetobacter xylinus	0	0	NA	0	0	NA	0	0	NA	0	0	NA
Gluconobacter oxydans	0	0	NA	0	0	NA	0	0	NA	0	0	NA
Gordonia alkanivorans	0	0	NA	4.47041e-07	5.7559e-08	0.550887	0	0	NA	0.0377358	0.0227273	0.755466
Gordonia bronchialis	0	5.72047e-08	0.99145	4.89707e-08	0	0.987113	0	0.0192308	0.99145	0.0188679	0	0.987113
Gordonia neofelifaecis	0	0	NA	0	0	NA	0	0	NA	0	0	NA
Gordonia polyisoprenivorans	0	0	NA	0	0	NA	0	0	NA	0	0	NA
Gramella forsetii	0	0	NA	0	0	NA	0	0	NA	0	0	NA
Granulibacter bethesdensis	0	0	NA	0	0	NA	0	0	NA	0	0	NA
Granulicatella adiacens	8.34861e-05	2.52408e-05	0.118913	0.000265409	6.30404e-05	0.100191	0.769231	0.673077	0.237315	0.660377	0.806818	0.0599246
Granulicatella elegans	6.28217e-06	4.36999e-06	0.499222	3.0739e-05	1.05639e-05	0.473765	0.173077	0.173077	0.95763	0.188679	0.272727	0.265548
Granulicella mallensis	0	0	NA	0	3.13924e-08	0.987342	0	0	NA	0	0.0113636	0.987342
Granulicella tundricola	0	0	NA	0	3.05356e-08	0.987128	0	0	NA	0	0.0113636	0.987128
Grimontia hollisae	0	0	NA	0	0	NA	0	0	NA	0	0	NA
Haemophilus aegyptius	9.53932e-07	1.05908e-06	0.963486	3.81568e-06	1.42262e-06	0.199991	0.0769231	0.0961538	0.78735	0.113208	0.113636	0.616058
Haemophilus ducreyi	0	0	NA	0	0	NA	0	0	NA	0	0	NA
Haemophilus haemolyticus	2.75158e-05	2.83956e-05	0.883867	3.92838e-05	2.84247e-05	0.646362	0.403846	0.442308	0.646275	0.433962	0.431818	0.948549
Haemophilus influenzae	3.43603e-05	3.90202e-05	0.708693	4.73506e-05	3.62772e-05	0.620734	0.423077	0.461538	0.67092	0.339623	0.477273	0.0960799
Haemophilus parainfluenzae	0.000327722	0.000495115	0.273335	0.000686207	0.00045524	0.524734	0.730769	0.865385	0.0711158	0.754717	0.761364	0.812083
Haemophilus parasuis	0	0	NA	1.63416e-07	0	0.987528	0	0	NA	0.0188679	0	0.987528
Haemophilus pittmaniae	3.48313e-05	2.46185e-05	0.657708	2.77442e-05	3.3726e-05	0.759647	0.307692	0.423077	0.227644	0.339623	0.340909	0.675847
Hahella chejuensis	0	0	NA	0	0	NA	0	0	NA	0	0	NA
Haladaptatus paucihalophilus	0	0	NA	0	0	NA	0	0	NA	0	0	NA
Halalkalicoccus jeotgali	0	0	NA	0	0	NA	0	0	NA	0	0	NA
Halanaerobium hydrogeniformans	0	0	NA	0	0	NA	0	0	NA	0	0	NA
Halanaerobium praevalens	0	0	NA	0	0	NA	0	0	NA	0	0	NA
Haliangium ochraceum	0	0	NA	0	0	NA	0	0	NA	0	0	NA
Haliscomenobacter hydrossis	0	0	NA	0	0	NA	0	0	NA	0	0	NA
Haloarcula hispanica	0	0	NA	0	0	NA	0	0	NA	0	0	NA
Haloarcula marismortui	0	0	NA	0	0	NA	0	0	NA	0	0	NA
Halobacterium salinarum	0	0	NA	0	0	NA	0	0	NA	0	0	NA
Haloferax volcanii	0	0	NA	0	0	NA	0	0	NA	0	0	NA
Halogeometricum borinquense	0	0	NA	0	0	NA	0	0	NA	0	0	NA
Halomicrobium mukohataei	0	0	NA	0	0	NA	0	0	NA	0	0	NA
Halomonas elongata	0	0	NA	0	0	NA	0	0	NA	0	0	NA
Halomonas sp. TD01	0	0	NA	0	2.94883e-08	0.988569	0	0	NA	0	0.0227273	0.988559
Halopiger xanaduensis	0	0	NA	0	0	NA	0	0	NA	0	0	NA
Haloplasma contractile	0	0	NA	0	0	NA	0	0	NA	0	0	NA
Haloquadratum walsbyi	0	0	NA	0	0	NA	0	0	NA	0	0	NA
Halorhabdus tiamatea	0	0	NA	0	0	NA	0	0	NA	0	0	NA
Halorhabdus utahensis	0	0	NA	0	0	NA	0	0	NA	0	0	NA
Halorhodospira halophila	0	0	NA	0	0	NA	0	0	NA	0	0	NA
Halorubrum lacusprofundi	0	0	NA	0	0	NA	0	0	NA	0	0	NA
Haloterrigena turkmenica	0	0	NA	0	0	NA	0	0	NA	0	0	NA
Halothermothrix orenii	0	0	NA	0	0	NA	0	0	NA	0	0	NA
Halothiobacillus neapolitanus	0	0	NA	0	0	NA	0	0	NA	0	0	NA
Helicobacter acinonychis	0	0	NA	0	0	NA	0	0	NA	0	0	NA
Helicobacter bilis	0	0	NA	0	0	NA	0	0	NA	0	0	NA
Helicobacter bizzozeronii	0	0	NA	0	0	NA	0	0	NA	0	0	NA
Helicobacter canadensis	0	0	NA	0	0	NA	0	0	NA	0	0	NA
Helicobacter cinaedi	0	0	NA	0	0	NA	0	0	NA	0	0	NA
Helicobacter felis	0	0	NA	0	0	NA	0	0	NA	0	0	NA
Helicobacter hepaticus	0	0	NA	0	0	NA	0	0	NA	0	0	NA
Helicobacter mustelae	0	0	NA	0	0	NA	0	0	NA	0	0	NA
Helicobacter pullorum	0	0	NA	0	2.15856e-06	0.987075	0	0	NA	0	0.0113636	0.987075
Helicobacter pylori	3.93002e-07	0	0.987531	2.60253e-06	0	0.991513	0.0384615	0	0.987854	0.0566038	0	0.99025
Helicobacter suis	0	0	NA	0	0	NA	0	0	NA	0	0	NA
Helicobacter winghamensis	0	6.60734e-08	0.991439	0	0	NA	0	0.0192308	0.991439	0	0	NA
Heliobacterium modesticaldum	0	0	NA	0	6.91209e-08	0.987197	0	0	NA	0	0.0113636	0.987197
Herbaspirillum seropedicae	1.26774e-08	5.14715e-08	0.258203	0	0	NA	0.0192308	0.0576923	0.328841	0	0	NA
Herminiimonas arsenicoxydans	1.10413e-07	0	0.991473	0	1.22504e-07	0.987737	0.0192308	0	0.991473	0	0.0113636	0.987737
Herpetosiphon aurantiacus	0	0	NA	0	0	NA	0	0	NA	0	0	NA
Hippea maritima	0	0	NA	0	0	NA	0	0	NA	0	0	NA
Hirschia baltica	0	0	NA	0	0	NA	0	0	NA	0	0	NA
Histophilus somni	0	7.79527e-08	0.991433	1.01189e-07	0	0.987329	0	0.0192308	0.991433	0.0188679	0	0.987329
Hoeflea phototrophica	2.9545e-08	6.25305e-08	0.592051	1.86226e-07	1.3807e-07	0.889876	0.0192308	0.0192308	0.940312	0.0188679	0.0227273	0.790964
Holdemania filiformis	0.000399535	0.000742723	0.0958899	0.000341536	0.000224735	0.437366	0.903846	0.923077	0.752205	0.754717	0.806818	0.468137
Hydrogenobacter thermophilus	0	0	NA	0	0	NA	0	0	NA	0	0	NA
Hydrogenobaculum sp. Y04AAS1	0	0	NA	0	0	NA	0	0	NA	0	0	NA
Hylemonella gracilis	0	0	NA	0	1.62953e-07	0.98784	0	0	NA	0	0.0113636	0.98784
Hyperthermus butylicus	0	0	NA	0	0	NA	0	0	NA	0	0	NA
Hyphomicrobium denitrificans	0	0	NA	0	0	NA	0	0	NA	0	0	NA
Hyphomicrobium sp. MC1	0	0	NA	1.22858e-07	0	0.987895	0	0	NA	0.0377358	0	0.98674
Hyphomonas neptunium	0	0	NA	0	0	NA	0	0	NA	0	0	NA
Idiomarina baltica	0	0	NA	0	0	NA	0	0	NA	0	0	NA
Idiomarina loihiensis	0	0	NA	0	0	NA	0	0	NA	0	0	NA
Idiomarina sp. A28L	0	0	NA	0	0	NA	0	0	NA	0	0	NA
Ignicoccus hospitalis	0	0	NA	0	0	NA	0	0	NA	0	0	NA
Ignisphaera aggregans	0	0	NA	0	0	NA	0	0	NA	0	0	NA
Ilyobacter polytropus	0	0	NA	0	0	NA	0	0	NA	0	0	NA
Intrasporangium calvum	0	0	NA	0	0	NA	0	0	NA	0	0	NA
Isoptericola variabilis	4.71193e-07	3.93782e-07	0.761476	5.64367e-07	2.23946e-07	0.189597	0.0769231	0.0769231	0.95309	0.150943	0.0795455	0.161905
Isosphaera pallida	0	0	NA	0	0	NA	0	0	NA	0	0	NA
Janibacter sp. HTCC2649	6.21617e-08	9.03968e-08	0.704287	8.83082e-08	0	0.987422	0.0384615	0.0192308	0.596233	0.0566038	0	0.989178
Jannaschia sp. CCS1	0	0	NA	0	0	NA	0	0	NA	0	0	NA
Janthinobacterium sp. Marseille	0	0	NA	0	0	NA	0	0	NA	0	0	NA
Jonesia denitrificans	0	0	NA	0	0	NA	0	0	NA	0	0	NA
Jonquetella anthropi	7.81568e-07	0	0.991488	0	8.14571e-08	0.987965	0.0192308	0	0.991488	0	0.0113636	0.987965
Kangiella koreensis	0	0	NA	0	0	NA	0	0	NA	0	0	NA
Ketogulonicigenium vulgare	0	0	NA	0	0	NA	0	0	NA	0	0	NA
Kineococcus radiotolerans	0	0	NA	0	0	NA	0	0	NA	0	0	NA
Kingella denitrificans	2.23672e-07	0	0.990604	6.03734e-07	0	0.988062	0.0384615	0	0.987889	0.0754717	0	0.986977
Kingella kingae	0	0	NA	0	0	NA	0	0	NA	0	0	NA
Kingella oralis	0	4.19048e-07	0.991478	0	0	NA	0	0.0192308	0.991478	0	0	NA
Kitasatospora setae	0	0	NA	1.94971e-07	3.753e-08	0.499096	0	0	NA	0.0188679	0.0113636	0.854727
Klebsiella oxytoca	1.95283e-06	1.30221e-05	0.139773	0.00116224	0.000177733	0.577389	0.0769231	0.192308	0.0677948	0.188679	0.25	0.346964
Klebsiella pneumoniae	0.00411951	0.000974989	0.421248	0.000237283	0.000123533	0.625693	0.557692	0.538462	0.830039	0.339623	0.295455	0.960307
Klebsiella sp. 1_1_55	7.89871e-06	4.22675e-05	0.143422	2.3376e-06	9.63568e-07	0.431797	0.173077	0.192308	0.767104	0.169811	0.159091	0.993394
Klebsiella variicola	6.91962e-06	4.28918e-05	0.310191	6.24027e-07	4.67302e-07	0.724767	0.211538	0.134615	0.292511	0.113208	0.136364	0.534743
Kocuria rhizophila	5.95726e-08	0	0.991492	3.6591e-07	2.81147e-07	0.83578	0.0192308	0	0.991492	0.0566038	0.0568182	0.997756
Kordia algicida	3.09594e-07	0	0.991476	1.58287e-07	1.4636e-07	0.814358	0.0192308	0	0.991476	0.0188679	0.0227273	0.845323
Kosmotoga olearia	0	0	NA	0	0	NA	0	0	NA	0	0	NA
Kribbella flavida	0	0	NA	0	0	NA	0	0	NA	0	0	NA
Krokinobacter sp. 4H-3-7-5	0	0	NA	0	0	NA	0	0	NA	0	0	NA
Ktedonobacter racemifer	0	0	NA	1.46281e-07	0	0.985159	0	0	NA	0.0188679	0	0.985159
Kyrpidia tusciae	0	0	NA	0	0	NA	0	0	NA	0	0	NA
Kytococcus sedentarius	0	0	NA	0	1.07447e-07	0.987316	0	0	NA	0	0.0227273	0.987738
Labrenzia aggregata	0	0	NA	0	0	NA	0	0	NA	0	0	NA
Labrenzia alexandrii	0	0	NA	0	0	NA	0	0	NA	0	0	NA
Lachnoanaerobaculum saburreum	2.24905e-06	2.39485e-07	0.446611	9.4402e-07	4.84735e-07	0.449269	0.0384615	0.0192308	0.602668	0.0566038	0.0340909	0.597085
Lachnospiraceae bacterium 1_1_57FAA	4.78056e-05	3.10267e-05	0.542499	0.000159362	9.37269e-05	0.359569	0.346154	0.365385	0.852347	0.584906	0.477273	0.241519
Lachnospiraceae bacterium 1_4_56FAA	0.00035191	0.000388533	0.87016	0.00114202	0.000477922	0.452176	0.576923	0.538462	0.69408	0.471698	0.568182	0.259294
Lachnospiraceae bacterium 2_1_46FAA	0.000512065	0.000105569	0.349729	4.40042e-07	7.00959e-07	0.853443	0.192308	0.115385	0.230432	0.113208	0.0909091	0.564029
Lachnospiraceae bacterium 2_1_58FAA	0.00276228	0.00135204	0.198301	0.00259356	0.00124103	0.30472	0.865385	0.865385	0.948461	0.811321	0.761364	0.684262
Lachnospiraceae bacterium 3_1_46FAA	0.00609531	0.00206313	0.113821	0.00610823	0.00503556	0.782473	0.788462	0.75	0.630751	0.867925	0.772727	0.287844
Lachnospiraceae bacterium 3_1_57FAA_CT1	0.00115393	0.000387815	0.190313	0.00101686	0.000312004	0.402693	0.884615	0.826923	0.392817	0.773585	0.795455	0.379957
Lachnospiraceae bacterium 4_1_37FAA	0.000600743	0.000114883	0.227619	9.19736e-06	4.76825e-05	0.455443	0.307692	0.211538	0.251687	0.113208	0.284091	0.0201845
Lachnospiraceae bacterium 5_1_57FAA	0.000193043	9.25976e-05	0.362116	0.000105203	0.000109853	0.775603	0.557692	0.557692	0.952906	0.415094	0.522727	0.0844232
Lachnospiraceae bacterium 5_1_63FAA	0.00484956	0.00689355	0.231852	0.0106896	0.0180882	0.0811369	0.942308	0.961538	0.59475	0.962264	0.977273	0.773228
Lachnospiraceae bacterium 6_1_63FAA	0.000391896	0.00017461	0.294244	6.71374e-06	3.87613e-05	0.449549	0.288462	0.346154	0.633228	0.188679	0.238636	0.443474
Lachnospiraceae bacterium 8_1_57FAA	0.000970182	0.00026914	0.0997379	0.000810615	0.000478101	0.483882	0.711538	0.461538	0.00918038	0.773585	0.613636	0.11167
Lachnospiraceae bacterium 9_1_43BFAA	0.000419732	0.000312457	0.631024	3.78177e-05	9.35593e-05	0.470378	0.423077	0.326923	0.280393	0.226415	0.238636	0.993859
Lachnospiraceae oral taxon 107	3.93687e-07	1.07734e-06	0.389769	1.53766e-07	3.21205e-08	0.479085	0.0192308	0.0384615	0.492695	0.0188679	0.0113636	0.844689
Lacinutrix sp. 5H-3-7-4	0	0	NA	0	0	NA	0	0	NA	0	0	NA
Lactobacillus acidophilus	0	1.53444e-07	0.991263	0.000285546	4.96705e-06	0.732796	0	0.0192308	0.991263	0.113208	0.0340909	0.105815
Lactobacillus amylolyticus	0	0	NA	0	0	NA	0	0	NA	0	0	NA
Lactobacillus amylovorus	0	3.95928e-07	0.991234	6.50799e-06	7.89613e-07	0.365371	0	0.0384615	0.987676	0.0754717	0.0227273	0.185814
Lactobacillus animalis	0	3.8085e-05	0.991405	0	1.02685e-07	0.986893	0	0.0192308	0.991405	0	0.0113636	0.986893
Lactobacillus antri	0	0	NA	7.54669e-07	7.32011e-07	0.926697	0	0	NA	0.0377358	0.0113636	0.208293
Lactobacillus brevis	0	1.07281e-06	0.990507	1.42135e-06	4.83903e-06	0.699984	0	0.0384615	0.987845	0.0754717	0.0454545	0.257105
Lactobacillus buchneri	0	0	NA	3.04966e-07	1.54755e-06	0.73866	0	0	NA	0.0188679	0.0340909	0.534105
Lactobacillus casei	1.34277e-05	8.1762e-06	0.558774	9.98611e-05	0.000124166	0.932569	0.0769231	0.269231	0.0152114	0.415094	0.454545	0.29793
Lactobacillus coleohominis	0	0	NA	0	0	NA	0	0	NA	0	0	NA
Lactobacillus coryniformis	0	0	NA	2.34841e-07	2.10368e-07	0.883419	0	0	NA	0.0188679	0.0113636	0.610438
Lactobacillus crispatus	1.15993e-06	2.68978e-06	0.496159	1.62107e-05	0.00204938	0.900657	0.0384615	0.0384615	0.969579	0.150943	0.125	0.749211
Lactobacillus delbrueckii	7.98227e-06	1.8732e-05	0.371022	0.000139751	0.000106997	0.740531	0.0576923	0.230769	0.0193071	0.471698	0.465909	0.693877
Lactobacillus farciminis	0	7.80281e-07	0.991511	0	4.62817e-07	0.989869	0	0.0192308	0.991511	0	0.0340909	0.990344
Lactobacillus fermentum	2.30278e-05	5.6117e-05	0.611388	5.20105e-05	4.8014e-05	0.78802	0.25	0.211538	0.616083	0.245283	0.204545	0.9837
Lactobacillus fructivorans	0	0	NA	0	0	NA	0	0	NA	0	0	NA
Lactobacillus gasseri	7.01963e-05	6.1669e-05	0.875103	0.000399117	0.000117466	0.111815	0.326923	0.192308	0.122672	0.490566	0.363636	0.292317
Lactobacillus helveticus	7.91184e-07	2.83124e-07	0.391996	2.1665e-06	1.88486e-06	0.951722	0.0384615	0.0384615	0.884405	0.113208	0.0454545	0.239183
Lactobacillus hilgardii	0	0	NA	0	0	NA	0	0	NA	0	0	NA
Lactobacillus iners	0	1.70631e-07	0.991331	2.7749e-07	4.94776e-06	0.682498	0	0.0192308	0.991331	0.0188679	0.0340909	0.948174
Lactobacillus jensenii	5.55725e-06	0	0.989721	0	1.65037e-07	0.987578	0.0384615	0	0.98777	0	0.0113636	0.987578
Lactobacillus johnsonii	0	8.43061e-06	0.991405	2.14307e-05	0.00134251	0.659222	0	0.0192308	0.991405	0.188679	0.113636	0.290436
Lactobacillus kefiranofaciens	0	3.30176e-08	0.991457	3.95631e-07	0	0.988843	0	0.0192308	0.991457	0.0566038	0	0.989584
Lactobacillus oris	1.1004e-06	5.50485e-06	0.372178	3.98136e-05	3.73385e-06	0.207754	0.0192308	0.0576923	0.304193	0.150943	0.125	0.667596
Lactobacillus paracasei	4.95441e-06	2.64936e-06	0.504873	2.52324e-05	5.3147e-05	0.179894	0.0961538	0.230769	0.0705868	0.358491	0.431818	0.0939598
Lactobacillus plantarum	0.00021282	1.33684e-06	0.744227	5.02829e-06	4.46824e-05	0.16784	0.0384615	0.0576923	0.659041	0.0943396	0.215909	0.0712835
Lactobacillus reuteri	0.000676788	9.88083e-06	0.543404	0.000374424	0.00311312	0.641583	0.153846	0.0961538	0.383577	0.150943	0.181818	0.621859
Lactobacillus rhamnosus	8.6649e-07	4.57495e-06	0.110147	4.04568e-05	1.86009e-05	0.299566	0.0576923	0.115385	0.335838	0.283019	0.238636	0.942474
Lactobacillus ruminis	5.49321e-05	0.000120623	0.623472	1.24614e-06	0.00135706	0.503688	0.0576923	0.0192308	0.312373	0.0377358	0.136364	0.0739552
Lactobacillus sakei	8.97148e-06	2.38119e-06	0.512512	1.28946e-05	0.000101101	0.161087	0.0769231	0.134615	0.319502	0.207547	0.25	0.561716
Lactobacillus salivarius	4.49291e-05	1.26034e-05	0.278835	0.00041714	0.000352699	0.968914	0.211538	0.134615	0.2895	0.226415	0.125	0.0980339
Lactobacillus sanfranciscensis	1.1784e-05	2.86597e-06	0.400599	6.49192e-07	1.2845e-05	0.696656	0.134615	0.0769231	0.311577	0.0188679	0.0568182	0.563377
Lactobacillus ultunensis	0	9.02482e-08	0.991489	4.76767e-07	5.23227e-07	0.708784	0	0.0192308	0.991489	0.0188679	0.0227273	0.659905
Lactobacillus vaginalis	2.79517e-06	1.01264e-06	0.40162	2.44212e-05	0.000104545	0.48051	0.115385	0.0192308	0.082796	0.207547	0.193182	0.948398
Lactococcus garvieae	8.08401e-07	2.25133e-07	0.54216	0.000149457	1.87449e-06	0.518247	0.0192308	0.0192308	0.959569	0.0754717	0.0681818	0.929663
Lactococcus lactis	0.000261745	0.000180152	0.48845	0.00160204	0.00170817	0.798042	0.538462	0.634615	0.302928	0.830189	0.829545	0.620883
Laribacter hongkongensis	0	0	NA	4.32679e-07	3.50789e-07	0.996058	0	0	NA	0.0566038	0.0227273	0.514537
Lautropia mirabilis	6.93122e-06	1.20459e-05	0.391023	3.17066e-06	1.85628e-06	0.962042	0.153846	0.269231	0.134434	0.0566038	0.147727	0.0710983
Lawsonia intracellularis	0	0	NA	0	0	NA	0	0	NA	0	0	NA
Leadbetterella byssophila	0	0	NA	0	0	NA	0	0	NA	0	0	NA
Leeuwenhoekiella blandensis	0	0	NA	0	0	NA	0	0	NA	0	0	NA
Legionella drancourtii	0	0	NA	0	0	NA	0	0	NA	0	0	NA
Legionella longbeachae	0	0	NA	0	0	NA	0	0	NA	0	0	NA
Legionella pneumophila	0	0	NA	0	0	NA	0	0	NA	0	0	NA
Leifsonia xyli	0	0	NA	0	5.7971e-08	0.988047	0	0	NA	0	0.0113636	0.988047
Lentisphaera araneosa	0	0	NA	0	0	NA	0	0	NA	0	0	NA
Leptospira biflexa	0	0	NA	0	0	NA	0	0	NA	0	0	NA
Leptospira borgpetersenii	0	0	NA	0	0	NA	0	0	NA	0	0	NA
Leptospira interrogans	0	0	NA	0	0	NA	0	0	NA	0	0	NA
Leptothrix cholodnii	1.9114e-07	8.76692e-08	0.527417	0	2.04821e-08	0.986786	0.0384615	0.0192308	0.564846	0	0.0113636	0.986786
Leptotrichia buccalis	2.81836e-06	8.97456e-07	0.372348	9.03682e-06	0	0.989681	0.0769231	0.0384615	0.407602	0.113208	0	0.98616
Leptotrichia goodfellowii	0	0	NA	0	0	NA	0	0	NA	0	0	NA
Leptotrichia hofstadii	1.09753e-06	3.9755e-07	0.438105	1.70399e-05	0	0.990137	0.0576923	0.0192308	0.35501	0.150943	0	0.989644
Leuconostoc citreum	2.88413e-06	2.05701e-06	0.729398	3.8573e-07	5.84572e-05	0.198454	0.0961538	0.134615	0.536993	0.0377358	0.102273	0.133084
Leuconostoc fallax	0	0	NA	7.24717e-08	0	0.986764	0	0	NA	0.0188679	0	0.986764
Leuconostoc gasicomitatum	1.9096e-06	1.88861e-06	0.894096	1.95359e-06	3.56055e-06	0.98699	0.0769231	0.0769231	0.941532	0.0754717	0.0795455	0.575707
Leuconostoc gelidum	1.02344e-06	4.14775e-06	0.369945	3.08082e-06	3.83765e-06	0.792766	0.0576923	0.134615	0.218324	0.0754717	0.0568182	0.65429
Leuconostoc kimchii	9.9905e-08	3.82932e-07	0.400004	2.06969e-07	1.2277e-09	0.564315	0.0769231	0.0769231	0.984361	0.0377358	0.0113636	0.254495
Leuconostoc lactis	6.81997e-07	1.22984e-06	0.579307	1.7928e-07	3.09819e-06	0.500891	0.0576923	0.0769231	0.75076	0.0188679	0.0340909	0.646533
Leuconostoc mesenteroides	1.49555e-05	1.6578e-05	0.914768	9.33371e-05	0.000143311	0.410522	0.288462	0.346154	0.560817	0.528302	0.590909	0.563758
Leuconostoc sp. C2	1.0178e-07	3.90119e-07	0.400004	2.10853e-07	1.25074e-09	0.564315	0.0769231	0.0769231	0.984361	0.0377358	0.0113636	0.254495
Limnobacter sp. MED105	0	0	NA	0	0	NA	0	0	NA	0	0	NA
Listeria grayi	0	0	NA	0	3.5035e-08	0.987375	0	0	NA	0	0.0113636	0.987375
Listeria innocua	0	0	NA	0	0	NA	0	0	NA	0	0	NA
Listeria ivanovii	0	0	NA	0	0	NA	0	0	NA	0	0	NA
Listeria monocytogenes	0	0	NA	0	0	NA	0	0	NA	0	0	NA
Listeria seeligeri	0	0	NA	0	0	NA	0	0	NA	0	0	NA
Listeria welshimeri	0	0	NA	0	0	NA	0	0	NA	0	0	NA
Loktanella vestfoldensis	0	0	NA	0	0	NA	0	0	NA	0	0	NA
Luminiphilus syltensis	0	0	NA	0	0	NA	0	0	NA	0	0	NA
Lyngbya sp. PCC 8106	0	0	NA	0	0	NA	0	0	NA	0	0	NA
Lysinibacillus fusiformis	0	1.3993e-07	0.991474	0.000116202	0	0.986044	0	0.0192308	0.991474	0.0188679	0	0.986044
Lysinibacillus sphaericus	0	0	NA	3.11067e-06	0	0.986044	0	0	NA	0.0188679	0	0.986044
Macrococcus caseolyticus	0	0	NA	0	3.45659e-07	0.987439	0	0	NA	0	0.0113636	0.987439
Magnetococcus marinus	0	0	NA	0	0	NA	0	0	NA	0	0	NA
Magnetospirillum magneticum	0	0	NA	0	0	NA	0	0	NA	0	0	NA
Mahella australiensis	0	0	NA	0	0	NA	0	0	NA	0	0	NA
Mannheimia haemolytica	0	0	NA	0	0	NA	0	0	NA	0	0	NA
Mannheimia succiniciproducens	0	0	NA	0	0	NA	0	0	NA	0	0	NA
Maribacter sp. HTCC2170	0	0	NA	0	0	NA	0	0	NA	0	0	NA
Maricaulis maris	0	0	NA	0	0	NA	0	0	NA	0	0	NA
Marichromatium purpuratum	0	0	NA	0	0	NA	0	0	NA	0	0	NA
Marinithermus hydrothermalis	0	0	NA	0	0	NA	0	0	NA	0	0	NA
Marinitoga piezophila	0	0	NA	0	0	NA	0	0	NA	0	0	NA
Marinobacter adhaerens	0	0	NA	0	0	NA	0	0	NA	0	0	NA
Marinobacter algicola	0	0	NA	0	0	NA	0	0	NA	0	0	NA
Marinobacter hydrocarbonoclasticus	0	0	NA	0	0	NA	0	0	NA	0	0	NA
Marinobacter sp. ELB17	0	0	NA	0	0	NA	0	0	NA	0	0	NA
Marinomonas mediterranea	0	0	NA	0	0	NA	0	0	NA	0	0	NA
Marinomonas posidonica	0	0	NA	0	0	NA	0	0	NA	0	0	NA
Marinomonas sp. MED121	0	0	NA	0	0	NA	0	0	NA	0	0	NA
Marinomonas sp. MWYL1	4.37801e-08	0	0.991422	1.04928e-07	0	0.987329	0.0192308	0	0.991422	0.0188679	0	0.987329
Mariprofundus ferrooxydans	0	0	NA	0	0	NA	0	0	NA	0	0	NA
Maritimibacter alkaliphilus	0	0	NA	0	0	NA	0	0	NA	0	0	NA
Marivirga tractuosa	0	0	NA	0	0	NA	0	0	NA	0	0	NA
Marvinbryantia formatexigens	3.36123e-07	6.05471e-07	0.550155	1.01641e-06	8.50455e-07	0.815539	0.0769231	0.0576923	0.668407	0.0566038	0.0681818	0.636169
Megasphaera elsdenii	8.84247e-05	3.25383e-05	0.524763	0.00102047	0.00161022	0.630787	0.115385	0.0384615	0.152424	0.339623	0.272727	0.520987
Megasphaera genomosp. type_1	6.7347e-07	2.58066e-07	0.550127	0	0	NA	0.0192308	0.0192308	0.982886	0	0	NA
Megasphaera micronuciformis	7.75543e-05	1.67741e-05	0.3938	5.11058e-05	9.04751e-06	0.209722	0.288462	0.25	0.612627	0.264151	0.215909	0.383537
Megasphaera sp. UPII 135-E	0	0	NA	0	0	NA	0	0	NA	0	0	NA
Megasphaera sp. UPII 199-6	0	2.58066e-07	0.991251	0	0	NA	0	0.0192308	0.991251	0	0	NA
Meiothermus ruber	0	1.39969e-07	0.991454	2.18801e-07	0	0.987207	0	0.0192308	0.991454	0.0188679	0	0.987207
Meiothermus silvanus	0	0	NA	0	0	NA	0	0	NA	0	0	NA
Melissococcus plutonius	0	0	NA	0	0	NA	0	0	NA	0	0	NA
Mesoplasma florum	0	0	NA	0	0	NA	0	0	NA	0	0	NA
Mesorhizobium ciceri	0	0	NA	0	3.84582e-08	0.987089	0	0	NA	0	0.0113636	0.987089
Mesorhizobium loti	3.55394e-08	3.40112e-09	0.508851	0	4.35873e-08	0.989455	0.0192308	0.0192308	0.999276	0	0.0568182	0.98739
Mesorhizobium opportunistum	0	1.51577e-07	0.991351	0	0	NA	0	0.0192308	0.991351	0	0	NA
Mesotoga prima	0	0	NA	0	0	NA	0	0	NA	0	0	NA
Metallosphaera cuprina	0	0	NA	0	0	NA	0	0	NA	0	0	NA
Metallosphaera sedula	0	0	NA	0	0	NA	0	0	NA	0	0	NA
Methanobacterium sp. AL-21	0	0	NA	0	0	NA	0	0	NA	0	0	NA
Methanobacterium sp. SWAN-1	0	0	NA	0	0	NA	0	0	NA	0	0	NA
Methanobrevibacter ruminantium	0	0	NA	0	1.57172e-07	0.990326	0	0	NA	0	0.0227273	0.988085
Methanobrevibacter smithii	0.00889903	0.00498894	0.417314	0.0362904	0.0180241	0.127547	0.730769	0.653846	0.420845	0.811321	0.886364	0.301605
Methanocaldococcus fervens	0	0	NA	0	0	NA	0	0	NA	0	0	NA
Methanocaldococcus infernus	0	0	NA	0	0	NA	0	0	NA	0	0	NA
Methanocaldococcus jannaschii	0	0	NA	0	0	NA	0	0	NA	0	0	NA
Methanocaldococcus sp. FS406-22	0	0	NA	0	0	NA	0	0	NA	0	0	NA
Methanocaldococcus vulcanius	0	0	NA	0	0	NA	0	0	NA	0	0	NA
Methanocella arvoryzae	0	0	NA	0	0	NA	0	0	NA	0	0	NA
Methanocella paludicola	0	0	NA	0	0	NA	0	0	NA	0	0	NA
Methanococcoides burtonii	0	0	NA	0	0	NA	0	0	NA	0	0	NA
Methanococcus aeolicus	0	0	NA	0	0	NA	0	0	NA	0	0	NA
Methanococcus maripaludis	0	0	NA	0	0	NA	0	0	NA	0	0	NA
Methanococcus vannielii	0	0	NA	0	0	NA	0	0	NA	0	0	NA
Methanococcus voltae	0	0	NA	0	0	NA	0	0	NA	0	0	NA
Methanocorpusculum labreanum	0	0	NA	0	0	NA	0	0	NA	0	0	NA
Methanoculleus marisnigri	0	0	NA	0	0	NA	0	0	NA	0	0	NA
Methanohalobium evestigatum	0	0	NA	0	0	NA	0	0	NA	0	0	NA
Methanohalophilus mahii	0	0	NA	0	0	NA	0	0	NA	0	0	NA
Methanoplanus petrolearius	0	0	NA	0	0	NA	0	0	NA	0	0	NA
Methanopyrus kandleri	0	0	NA	0	0	NA	0	0	NA	0	0	NA
Methanoregula boonei	0	0	NA	0	0	NA	0	0	NA	0	0	NA
Methanosaeta concilii	0	0	NA	0	0	NA	0	0	NA	0	0	NA
Methanosaeta harundinacea	0	0	NA	0	0	NA	0	0	NA	0	0	NA
Methanosaeta thermophila	0	0	NA	0	0	NA	0	0	NA	0	0	NA
Methanosalsum zhilinae	0	0	NA	0	0	NA	0	0	NA	0	0	NA
Methanosarcina acetivorans	0	0	NA	0	0	NA	0	0	NA	0	0	NA
Methanosarcina barkeri	0	0	NA	0	0	NA	0	0	NA	0	0	NA
Methanosarcina mazei	0	0	NA	0	0	NA	0	0	NA	0	0	NA
Methanosphaera stadtmanae	3.73907e-06	0.000104708	0.240942	6.1178e-06	0.000468454	0.186906	0.0384615	0.115385	0.118024	0.0566038	0.227273	0.00963843
Methanosphaerula palustris	0	0	NA	0	0	NA	0	0	NA	0	0	NA
Methanospirillum hungatei	0	0	NA	0	0	NA	0	0	NA	0	0	NA
Methanothermobacter marburgensis	0	0	NA	0	0	NA	0	0	NA	0	0	NA
Methanothermobacter thermautotrophicus	0	0	NA	0	0	NA	0	0	NA	0	0	NA
Methanothermococcus okinawensis	0	0	NA	0	0	NA	0	0	NA	0	0	NA
Methanothermus fervidus	0	0	NA	0	0	NA	0	0	NA	0	0	NA
Methanotorris igneus	0	0	NA	0	0	NA	0	0	NA	0	0	NA
Methylacidiphilum infernorum	0	0	NA	0	0	NA	0	0	NA	0	0	NA
Methylibium petroleiphilum	0	0	NA	4.02333e-07	1.17383e-07	0.17127	0	0	NA	0.0566038	0.0113636	0.0896631
Methylobacillus flagellatus	0	0	NA	0	0	NA	0	0	NA	0	0	NA
Methylobacter tundripaludum	0	0	NA	0	0	NA	0	0	NA	0	0	NA
Methylobacterium extorquens	0	8.88165e-08	0.991384	1.90318e-07	0	0.985824	0	0.0192308	0.991384	0.0188679	0	0.985824
Methylobacterium nodulans	0	0	NA	0	4.40211e-08	0.987746	0	0	NA	0	0.0113636	0.987746
Methylobacterium populi	1.52496e-07	0	0.991471	0	0	NA	0.0192308	0	0.991471	0	0	NA
Methylobacterium radiotolerans	0	0	NA	1.47192e-07	4.64071e-08	0.746494	0	0	NA	0.0188679	0.0113636	0.994361
Methylobacterium sp. 4-46	0	0	NA	0	0	NA	0	0	NA	0	0	NA
Methylocella silvestris	0	0	NA	0	0	NA	0	0	NA	0	0	NA
Methylococcus capsulatus	7.59404e-08	0	0.991412	0	0	NA	0.0192308	0	0.991412	0	0	NA
Methylocystis sp. ATCC 49242	0	0	NA	0	0	NA	0	0	NA	0	0	NA
Methylomonas methanica	0	0	NA	0	0	NA	0	0	NA	0	0	NA
Methylophaga aminisulfidivorans	0	0	NA	0	0	NA	0	0	NA	0	0	NA
Methylophaga thiooxydans	0	0	NA	0	0	NA	0	0	NA	0	0	NA
Methylophilales bacterium HTCC2181	0	0	NA	0	0	NA	0	0	NA	0	0	NA
Methylosinus trichosporium	0	0	NA	0	0	NA	0	0	NA	0	0	NA
Methylotenera mobilis	0	0	NA	0	0	NA	0	0	NA	0	0	NA
Methylotenera versatilis	0	0	NA	0	0	NA	0	0	NA	0	0	NA
Methyloversatilis universalis	1.92336e-07	0	0.991488	0	0	NA	0.0192308	0	0.991488	0	0	NA
Methylovorus glucosotrophus	0	0	NA	0	0	NA	0	0	NA	0	0	NA
Methylovorus sp. MP688	0	0	NA	0	0	NA	0	0	NA	0	0	NA
Micavibrio aeruginosavorus	0	0	NA	0	0	NA	0	0	NA	0	0	NA
Microbacterium testaceum	1.35445e-07	2.54046e-07	0.529615	6.80539e-07	4.18503e-08	0.0740056	0.0384615	0.0384615	0.933487	0.113208	0.0227273	0.0610481
Micrococcus luteus	0	4.17356e-08	0.991423	6.94404e-06	7.56066e-07	0.580897	0	0.0192308	0.991423	0.0377358	0.0909091	0.117071
Microcoleus vaginatus	0	0	NA	0	0	NA	0	0	NA	0	0	NA
Microcystis aeruginosa	0	0	NA	0	0	NA	0	0	NA	0	0	NA
Microlunatus phosphovorus	0	0	NA	0	0	NA	0	0	NA	0	0	NA
Micromonospora aurantiaca	0	0	NA	0	0	NA	0	0	NA	0	0	NA
Micromonospora sp. ATCC 39149	8.57521e-08	0	0.991412	0	0	NA	0.0192308	0	0.991412	0	0	NA
Micromonospora sp. L5	0	0	NA	0	0	NA	0	0	NA	0	0	NA
Microscilla marina	0	0	NA	0	0	NA	0	0	NA	0	0	NA
Mitsuokella multacida	1.2852e-06	8.7341e-05	0.533392	0.00142209	0.000447198	0.160728	0.0769231	0.134615	0.360548	0.396226	0.284091	0.266223
Mobiluncus curtisii	0	2.6806e-07	0.991537	7.46734e-07	7.77031e-08	0.136668	0	0.0384615	0.987722	0.0754717	0.0113636	0.122988
Mobiluncus mulieris	0	0	NA	0	0	NA	0	0	NA	0	0	NA
Moorea producens	0	0	NA	0	0	NA	0	0	NA	0	0	NA
Moorella thermoacetica	0	0	NA	7.44562e-08	0	0.985344	0	0	NA	0.0188679	0	0.985344
Moraxella catarrhalis	0	0	NA	0	0	NA	0	0	NA	0	0	NA
Moritella sp. PE36	0	0	NA	0	0	NA	0	0	NA	0	0	NA
Mucilaginibacter paludis	0	0	NA	0	0	NA	0	0	NA	0	0	NA
Muricauda ruestringensis	0	0	NA	0	0	NA	0	0	NA	0	0	NA
Mycobacterium abscessus	0	0	NA	0	0	NA	0	0	NA	0	0	NA
Mycobacterium africanum	0	0	NA	0	4.09367e-09	0.991779	0	0	NA	0	0.0227273	0.988363
Mycobacterium avium	0	1.78167e-07	0.991407	0	5.77739e-08	0.988273	0	0.0192308	0.991407	0	0.0227273	0.988644
Mycobacterium bovis	0	0	NA	0	1.63747e-08	0.991779	0	0	NA	0	0.0227273	0.988363
Mycobacterium canettii	0	5.71053e-08	0.99145	0	8.79439e-09	0.988852	0	0.0192308	0.99145	0	0.0227273	0.988363
Mycobacterium colombiense	5.329e-08	1.27212e-07	0.574126	2.16587e-06	1.71659e-07	0.595775	0.0192308	0.0192308	0.95407	0.0188679	0.0340909	0.744579
Mycobacterium gilvum	0	5.62325e-08	0.99145	0	4.76312e-08	0.987867	0	0.0192308	0.99145	0	0.0113636	0.987867
Mycobacterium kansasii	0	0	NA	0	5.79546e-08	0.988788	0	0	NA	0	0.0113636	0.988788
Mycobacterium leprae	0	0	NA	0	0	NA	0	0	NA	0	0	NA
Mycobacterium marinum	0	0	NA	0	0	NA	0	0	NA	0	0	NA
Mycobacterium rhodesiae	0	0	NA	0	0	NA	0	0	NA	0	0	NA
Mycobacterium smegmatis	0	8.05843e-08	0.991392	0	0	NA	0	0.0192308	0.991392	0	0	NA
Mycobacterium sp. JDM601	0	0	NA	0	3.03492e-08	0.987483	0	0	NA	0	0.0113636	0.987483
Mycobacterium sp. JLS	0	0	NA	2.59086e-08	0	0.986977	0	0	NA	0.0188679	0	0.986977
Mycobacterium sp. KMS	0	0	NA	2.58313e-08	0	0.986977	0	0	NA	0.0188679	0	0.986977
Mycobacterium sp. MCS	0	0	NA	2.58313e-08	0	0.986977	0	0	NA	0.0188679	0	0.986977
Mycobacterium tuberculosis	0	8.87109e-08	0.991351	8.51647e-08	2.42371e-07	0.499813	0	0.0192308	0.991351	0.0377358	0.0340909	0.741139
Mycobacterium ulcerans	0	0	NA	0	0	NA	0	0	NA	0	0	NA
Mycobacterium vanbaalenii	0	0	NA	0	0	NA	0	0	NA	0	0	NA
Mycoplasma agalactiae	0	0	NA	0	0	NA	0	0	NA	0	0	NA
Mycoplasma alligatoris	0	0	NA	0	0	NA	0	0	NA	0	0	NA
Mycoplasma anatis	0	0	NA	0	0	NA	0	0	NA	0	0	NA
Mycoplasma arthritidis	0	0	NA	0	0	NA	0	0	NA	0	0	NA
Mycoplasma bovis	0	0	NA	0	0	NA	0	0	NA	0	0	NA
Mycoplasma capricolum	0	0	NA	0	0	NA	0	0	NA	0	0	NA
Mycoplasma columbinum	0	0	NA	0	0	NA	0	0	NA	0	0	NA
Mycoplasma conjunctivae	0	0	NA	0	0	NA	0	0	NA	0	0	NA
Mycoplasma crocodyli	0	0	NA	0	0	NA	0	0	NA	0	0	NA
Mycoplasma fermentans	0	0	NA	0	0	NA	0	0	NA	0	0	NA
Mycoplasma gallisepticum	0	0	NA	0	0	NA	0	0	NA	0	0	NA
Mycoplasma genitalium	0	0	NA	0	0	NA	0	0	NA	0	0	NA
Mycoplasma haemocanis	0	0	NA	0	0	NA	0	0	NA	0	0	NA
Mycoplasma haemofelis	0	0	NA	0	0	NA	0	0	NA	0	0	NA
Mycoplasma hominis	0	0	NA	0	1.30309e-07	0.989098	0	0	NA	0	0.0227273	0.987361
Mycoplasma hyopneumoniae	0	0	NA	0	0	NA	0	0	NA	0	0	NA
Mycoplasma hyorhinis	0	0	NA	0	0	NA	0	0	NA	0	0	NA
Mycoplasma leachii	0	0	NA	0	0	NA	0	0	NA	0	0	NA
Mycoplasma mobile	0	0	NA	0	0	NA	0	0	NA	0	0	NA
Mycoplasma mycoides	0	0	NA	0	6.60394e-08	0.987337	0	0	NA	0	0.0113636	0.987337
Mycoplasma penetrans	0	0	NA	0	0	NA	0	0	NA	0	0	NA
Mycoplasma pneumoniae	0	0	NA	0	0	NA	0	0	NA	0	0	NA
Mycoplasma pulmonis	0	0	NA	0	0	NA	0	0	NA	0	0	NA
Mycoplasma putrefaciens	0	0	NA	0	0	NA	0	0	NA	0	0	NA
Mycoplasma suis	0	0	NA	0	0	NA	0	0	NA	0	0	NA
Mycoplasma synoviae	0	0	NA	0	0	NA	0	0	NA	0	0	NA
Myxococcus fulvus	0	0	NA	1.30582e-07	5.27967e-08	0.639929	0	0	NA	0.0377358	0.0340909	0.916516
Myxococcus xanthus	0	0	NA	1.94269e-07	5.45879e-08	0.268138	0	0	NA	0.0566038	0.0340909	0.424886
Nakamurella multipartita	5.30441e-07	5.25587e-07	0.951445	3.02812e-07	1.83562e-08	0.418121	0.134615	0.0961538	0.567882	0.0377358	0.0227273	0.619576
Nanoarchaeum equitans	0	0	NA	0	0	NA	0	0	NA	0	0	NA
Natranaerobius thermophilus	0	0	NA	0	0	NA	0	0	NA	0	0	NA
Natrialba magadii	0	0	NA	7.46132e-08	4.53965e-08	0.563294	0	0	NA	0.0188679	0.0113636	0.55809
Natronomonas pharaonis	0	0	NA	0	0	NA	0	0	NA	0	0	NA
Nautilia profundicola	0	0	NA	0	0	NA	0	0	NA	0	0	NA
Neisseria bacilliformis	0	0	NA	5.85985e-07	3.24059e-07	0.785224	0	0	NA	0.0188679	0.0113636	0.822025
Neisseria cinerea	1.78259e-06	7.52694e-07	0.568654	1.33846e-08	1.05788e-07	0.450337	0.0384615	0.0576923	0.669072	0.0377358	0.0227273	0.671537
Neisseria elongata	3.76891e-07	1.12069e-06	0.461637	1.4977e-06	2.57477e-08	0.389713	0.0384615	0.0576923	0.662109	0.0754717	0.0227273	0.051133
Neisseria flavescens	2.29853e-06	3.31545e-06	0.672182	1.60227e-06	2.29041e-06	0.4516	0.134615	0.173077	0.631039	0.132075	0.125	0.872584
Neisseria gonorrhoeae	1.11756e-07	5.54257e-07	0.305031	3.84784e-07	0	0.989511	0.0192308	0.0576923	0.318147	0.0377358	0	0.987194
Neisseria lactamica	4.24034e-08	7.80339e-07	0.464499	4.57307e-07	4.86247e-07	0.712812	0.0192308	0.0961538	0.134194	0.0754717	0.0454545	0.806924
Neisseria macacae	1.48827e-07	1.06136e-06	0.33328	3.0796e-06	9.38517e-07	0.453119	0.0384615	0.115385	0.174896	0.0943396	0.0909091	0.932719
Neisseria meningitidis	1.20702e-06	2.2392e-06	0.342184	4.32076e-06	1.63838e-06	0.590887	0.115385	0.134615	0.729046	0.150943	0.0909091	0.483589
Neisseria mucosa	8.10007e-06	4.22116e-06	0.602948	2.88546e-06	1.92183e-06	0.667178	0.134615	0.211538	0.275127	0.150943	0.125	0.94037
Neisseria polysaccharea	1.65792e-06	5.20475e-07	0.535861	3.05416e-06	1.48149e-07	0.300833	0.0192308	0.0384615	0.564688	0.0943396	0.0227273	0.0932647
Neisseria sicca	2.04098e-06	5.94282e-07	0.462746	1.85231e-06	7.45297e-07	0.666386	0.0769231	0.134615	0.337557	0.132075	0.102273	0.879557
Neisseria sp. oral taxon 014	2.77187e-07	3.8091e-07	0.805247	6.41956e-06	3.57857e-07	0.453245	0.0384615	0.0576923	0.673081	0.150943	0.0227273	0.0279405
Neisseria subflava	4.98071e-06	4.82617e-06	0.958978	2.94097e-06	1.21978e-06	0.757612	0.134615	0.134615	0.970855	0.0566038	0.0795455	0.324009
Neorickettsia risticii	0	0	NA	0	0	NA	0	0	NA	0	0	NA
Neorickettsia sennetsu	0	0	NA	0	0	NA	0	0	NA	0	0	NA
Neptuniibacter caesariensis	0	0	NA	2.15017e-07	0	0.986743	0	0	NA	0.0188679	0	0.986743
Niastella koreensis	0	0	NA	0	0	NA	0	0	NA	0	0	NA
Nitratifractor salsuginis	0	0	NA	0	0	NA	0	0	NA	0	0	NA
Nitratiruptor sp. SB155-2	0	0	NA	0	0	NA	0	0	NA	0	0	NA
Nitrobacter hamburgensis	0	0	NA	0	0	NA	0	0	NA	0	0	NA
Nitrobacter sp. Nb-311A	0	0	NA	0	0	NA	0	0	NA	0	0	NA
Nitrobacter winogradskyi	0	0	NA	0	0	NA	0	0	NA	0	0	NA
Nitrococcus mobilis	0	0	NA	0	0	NA	0	0	NA	0	0	NA
Nitrosococcus halophilus	0	0	NA	0	0	NA	0	0	NA	0	0	NA
Nitrosococcus oceani	0	0	NA	0	0	NA	0	0	NA	0	0	NA
Nitrosococcus watsonii	0	0	NA	0	0	NA	0	0	NA	0	0	NA
Nitrosomonas europaea	0	0	NA	0	0	NA	0	0	NA	0	0	NA
Nitrosomonas eutropha	0	0	NA	0	0	NA	0	0	NA	0	0	NA
Nitrosomonas sp. AL212	0	0	NA	0	0	NA	0	0	NA	0	0	NA
Nitrosomonas sp. Is79A3	0	0	NA	0	0	NA	0	0	NA	0	0	NA
Nitrosopumilus maritimus	0	0	NA	0	0	NA	0	0	NA	0	0	NA
Nitrosospira multiformis	0	0	NA	0	0	NA	0	0	NA	0	0	NA
Nocardia cyriacigeorgica	1.00124e-07	4.44468e-07	0.261718	6.77162e-07	4.1323e-07	0.546073	0.0192308	0.0576923	0.325011	0.0943396	0.0681818	0.564009
Nocardia farcinica	0	0	NA	1.75459e-07	0	0.989089	0	0	NA	0.0377358	0	0.987668
Nocardioidaceae bacterium Broad-1	0	0	NA	0	0	NA	0	0	NA	0	0	NA
Nocardioides sp. JS614	0	0	NA	0	2.72444e-08	0.988047	0	0	NA	0	0.0113636	0.988047
Nocardiopsis dassonvillei	0	0	NA	0	5.49345e-08	0.98727	0	0	NA	0	0.0113636	0.98727
Nodularia spumigena	0	0	NA	0	0	NA	0	0	NA	0	0	NA
Nostoc punctiforme	0	0	NA	0	0	NA	0	0	NA	0	0	NA
Nostoc sp. PCC 7120	0	0	NA	0	0	NA	0	0	NA	0	0	NA
Novosphingobium aromaticivorans	0	0	NA	0	0	NA	0	0	NA	0	0	NA
Novosphingobium nitrogenifigens	0	0	NA	0	0	NA	0	0	NA	0	0	NA
Novosphingobium sp. PP1Y	0	0	NA	0	0	NA	0	0	NA	0	0	NA
Oceanibulbus indolifex	0	0	NA	0	0	NA	0	0	NA	0	0	NA
Oceanicaulis sp. HTCC2633	0	0	NA	0	0	NA	0	0	NA	0	0	NA
Oceanicola batsensis	0	0	NA	0	0	NA	0	0	NA	0	0	NA
Oceanicola granulosus	0	0	NA	0	0	NA	0	0	NA	0	0	NA
Oceanimonas sp. GK1	0	1.3395e-07	0.990987	0	0	NA	0	0.0384615	0.987673	0	0	NA
Oceanithermus profundus	0	5.48984e-08	0.99141	2.15161e-07	1.75351e-07	0.82262	0	0.0192308	0.99141	0.0188679	0.0113636	0.69579
Oceanobacillus iheyensis	0	0	NA	0	0	NA	0	0	NA	0	0	NA
Ochrobactrum anthropi	0	0	NA	0	7.36126e-08	0.987044	0	0	NA	0	0.0113636	0.987044
Ochrobactrum intermedium	0	0	NA	3.18769e-07	0	0.987035	0	0	NA	0.0188679	0	0.987035
Octadecabacter antarcticus	0	0	NA	0	0	NA	0	0	NA	0	0	NA
Octadecabacter arcticus	0	0	NA	0	0	NA	0	0	NA	0	0	NA
Odoribacter splanchnicus	0.00794154	0.00973731	0.409149	0.00888048	0.00476367	0.00858045	0.942308	0.923077	0.767004	0.924528	0.954545	0.327435
Oenococcus oeni	2.28507e-07	0	0.991418	3.53209e-07	0	0.985784	0.0192308	0	0.991418	0.0188679	0	0.985784
Oligotropha carboxidovorans	0	0	NA	2.12964e-07	0	0.987172	0	0	NA	0.0377358	0	0.988152
Olsenella uli	1.97105e-05	3.7549e-06	0.358641	3.50837e-05	1.26529e-05	0.0634933	0.211538	0.211538	0.976495	0.584906	0.488636	0.296385
Onion yellows phytoplasma	0	0	NA	0	0	NA	0	0	NA	0	0	NA
Opitutus terrae	0	0	NA	0	0	NA	0	0	NA	0	0	NA
Oribacterium sinus	1.54554e-05	1.75887e-05	0.740058	1.17283e-05	1.24484e-05	0.394229	0.346154	0.423077	0.360859	0.301887	0.352273	0.30608
Oribacterium sp. oral taxon 078	2.14702e-06	0	0.988875	2.04106e-06	2.02297e-07	0.0739943	0.0576923	0	0.990371	0.113208	0.0227273	0.0486257
Oribacterium sp. oral taxon 108	4.76882e-06	4.79915e-06	0.995497	1.7778e-06	1.25921e-06	0.606862	0.134615	0.153846	0.802772	0.113208	0.113636	0.840365
Orientia tsutsugamushi	0	0	NA	0	0	NA	0	0	NA	0	0	NA
Ornithinibacillus scapharcae	0	0	NA	0	0	NA	0	0	NA	0	0	NA
Oscillibacter valericigenes	6.24814e-06	1.04398e-05	0.168115	2.09443e-05	1.25655e-05	0.160875	0.596154	0.634615	0.674609	0.735849	0.590909	0.132751
Oscillochloris trichoides	0	0	NA	0	0	NA	0	0	NA	0	0	NA
Owenweeksia hongkongensis	0	0	NA	0	0	NA	0	0	NA	0	0	NA
Oxalobacter formigenes	8.15769e-05	0.000165233	0.272675	2.39279e-05	3.78649e-05	0.909438	0.153846	0.134615	0.803536	0.0754717	0.0227273	0.263883
Paenibacillus curdlanolyticus	0	0	NA	0	0	NA	0	0	NA	0	0	NA
Paenibacillus mucilaginosus	0	0	NA	2.1396e-07	2.76098e-07	0.814013	0	0	NA	0.0188679	0.0227273	0.816472
Paenibacillus polymyxa	0	0	NA	0	0	NA	0	0	NA	0	0	NA
Paenibacillus sp. HGF5	0	8.78996e-08	0.991454	1.7513e-07	1.06101e-07	0.735694	0	0.0192308	0.991454	0.0566038	0.0227273	0.381748
Paenibacillus sp. HGF7	0	0	NA	0	0	NA	0	0	NA	0	0	NA
Paenibacillus sp. JDR-2	0	0	NA	0	0	NA	0	0	NA	0	0	NA
Paenibacillus sp. Y412MC10	0	0	NA	5.62452e-08	4.14588e-08	0.933378	0	0	NA	0.0188679	0.0113636	0.847065
Paenibacillus sp. oral taxon 786	0	0	NA	0	0	NA	0	0	NA	0	0	NA
Paenibacillus terrae	0	0	NA	0	0	NA	0	0	NA	0	0	NA
Paenibacillus vortex	0	0	NA	0	0	NA	0	0	NA	0	0	NA
Paludibacter propionicigenes	0	0	NA	0	0	NA	0	0	NA	0	0	NA
Pantoea ananatis	0	0	NA	2.8645e-07	1.4598e-07	0.504367	0	0	NA	0.0377358	0.0227273	0.533168
Pantoea sp. At-9b	2.00522e-07	6.62527e-08	0.52847	0	0	NA	0.0192308	0.0192308	0.991322	0	0	NA
Pantoea sp. aB	0	1.12881e-06	0.98743	6.75737e-09	5.77584e-08	0.555422	0	0.0384615	0.987713	0.0188679	0.0113636	0.77701
Pantoea vagans	0	1.1107e-07	0.99145	6.27642e-07	3.98798e-07	0.671516	0	0.0192308	0.99145	0.0188679	0.0568182	0.362763
Parabacteroides distasonis	0.00276866	0.00359478	0.395929	0.00272566	0.001771	0.230887	0.923077	0.942308	0.710308	0.886792	0.897727	0.446773
Parabacteroides merdae	0.0191872	0.0137464	0.531239	0.0119161	0.00771133	0.0535797	1	0.980769	0.991454	0.943396	0.886364	0.384368
Parabacteroides sp. D13	0.00496566	0.00479749	0.950024	0.00632174	0.00311411	0.241277	0.961538	0.980769	0.515937	0.981132	0.920455	0.321906
Parachlamydia acanthamoebae	0	0	NA	0	0	NA	0	0	NA	0	0	NA
Paracoccus denitrificans	0	0	NA	0	0	NA	0	0	NA	0	0	NA
Paracoccus sp. TRP	0	0	NA	0	0	NA	0	0	NA	0	0	NA
Paraprevotella xylaniphila	0.000379209	0.00287608	0.0713798	0.000294586	0.000693745	0.344533	0.538462	0.442308	0.342837	0.584906	0.386364	0.0811691
Parascardovia denticolens	3.34741e-06	2.90689e-06	0.865489	1.46488e-05	7.41451e-06	0.622889	0.0961538	0.0961538	0.942313	0.226415	0.181818	0.61023
Parasutterella excrementihominis	0.000544225	0.000862555	0.291767	0.000555977	0.000669429	0.693293	0.711538	0.576923	0.152651	0.735849	0.738636	0.98587
Parvibaculum lavamentivorans	0	1.17847e-07	0.99143	0	0	NA	0	0.0192308	0.99143	0	0	NA
Parvimonas micra	0.000555572	2.99892e-05	0.147914	0.00633069	0.000115667	0.0170421	0.519231	0.326923	0.0410142	0.716981	0.693182	0.888609
Parvimonas sp. oral taxon 110	8.45009e-05	1.00223e-05	0.233388	0.000587005	2.27359e-05	0.0655428	0.230769	0.134615	0.226637	0.45283	0.261364	0.0162944
Parvimonas sp. oral taxon 393	0.000147703	3.11369e-06	0.241179	0.000520185	9.24764e-06	0.00695238	0.25	0.0769231	0.0250203	0.45283	0.284091	0.0550016
Parvularcula bermudensis	0	0	NA	0	0	NA	0	0	NA	0	0	NA
Pasteurella dagmatis	0	0	NA	0	0	NA	0	0	NA	0	0	NA
Pasteurella multocida	8.0681e-08	0	0.991492	1.15997e-07	0	0.986356	0.0192308	0	0.991492	0.0188679	0	0.986356
Pectobacterium atrosepticum	0	0	NA	1.28177e-07	0	0.990516	0	0	NA	0.0566038	0	0.989734
Pectobacterium carotovorum	0	0	NA	7.97705e-07	1.23783e-07	0.147269	0	0	NA	0.0754717	0.0113636	0.0668887
Pectobacterium wasabiae	0	0	NA	3.59031e-08	2.18008e-08	0.641639	0	0	NA	0.0188679	0.0113636	0.636534
Pediococcus acidilactici	3.00238e-06	4.35783e-06	0.80003	2.09683e-06	3.4469e-05	0.402502	0.0192308	0.0384615	0.593206	0.0754717	0.113636	0.249781
Pediococcus claussenii	0	0	NA	0	0	NA	0	0	NA	0	0	NA
Pediococcus pentosaceus	1.52186e-06	0	0.991462	6.03863e-06	1.8723e-05	0.610244	0.0192308	0	0.991462	0.0566038	0.0681818	0.841649
Pedobacter heparinus	0	0	NA	0	0	NA	0	0	NA	0	0	NA
Pedobacter saltans	0	0	NA	0	0	NA	0	0	NA	0	0	NA
Pedobacter sp. BAL39	0	0	NA	0	0	NA	0	0	NA	0	0	NA
Pedosphaera parvula	0	0	NA	0	0	NA	0	0	NA	0	0	NA
Pelagibaca bermudensis	0	0	NA	0	1.1981e-07	0.988788	0	0	NA	0	0.0113636	0.988788
Pelagibacterium halotolerans	0	0	NA	0	0	NA	0	0	NA	0	0	NA
Pelobacter carbinolicus	0	0	NA	0	0	NA	0	0	NA	0	0	NA
Pelobacter propionicus	3.42462e-07	0	0.991893	2.86165e-07	1.46542e-07	0.428293	0.0769231	0	0.988857	0.0188679	0.0227273	0.987413
Pelodictyon luteolum	0	0	NA	2.21602e-07	5.39419e-08	0.601411	0	0	NA	0.0188679	0.0113636	0.850891
Pelodictyon phaeoclathratiforme	0	0	NA	0	0	NA	0	0	NA	0	0	NA
Pelotomaculum thermopropionicum	0	0	NA	0	0	NA	0	0	NA	0	0	NA
Peptoniphilus duerdenii	3.03401e-06	4.88498e-07	0.338518	1.34355e-06	9.16987e-07	0.708229	0.0576923	0.0192308	0.334512	0.0188679	0.0340909	0.622507
Peptoniphilus harei	4.44082e-05	4.06039e-06	0.37955	8.02964e-05	5.86008e-06	0.378976	0.192308	0.0769231	0.0977137	0.113208	0.147727	0.359113
Peptoniphilus lacrimalis	1.98895e-05	4.68317e-07	0.197716	0.000195456	2.90601e-06	0.668702	0.134615	0.0192308	0.0590274	0.113208	0.147727	0.822454
Peptoniphilus sp. oral taxon 375	4.78673e-07	0	0.991366	9.41954e-07	0	0.986624	0.0192308	0	0.991366	0.0188679	0	0.986624
Peptoniphilus sp. oral taxon 386	0	5.99262e-08	0.99141	0	4.40767e-08	0.987578	0	0.0192308	0.99141	0	0.0113636	0.987578
Peptoniphilus sp. oral taxon 836	2.29187e-05	1.74998e-06	0.2368	0.000255568	3.52175e-06	0.704848	0.153846	0.0384615	0.0629136	0.0566038	0.147727	0.103091
Peptostreptococcus anaerobius	7.39221e-05	3.01819e-07	0.29065	0.0010261	3.68111e-06	0.259776	0.134615	0.0192308	0.0537402	0.150943	0.0909091	0.326775
Peptostreptococcus stomatis	0.00021512	7.6876e-06	0.0513811	0.00244199	2.00552e-05	0.00983307	0.384615	0.173077	0.0142413	0.660377	0.5	0.0686239
Persephonella marina	0	0	NA	0	0	NA	0	0	NA	0	0	NA
Petrotoga mobilis	0	0	NA	0	0	NA	0	0	NA	0	0	NA
Phaeobacter gallaeciensis	0	0	NA	0	0	NA	0	0	NA	0	0	NA
Phascolarctobacterium succinatutens	0.00631316	0.00398539	0.240664	0.00557605	0.00649771	0.447882	0.692308	0.615385	0.4642	0.54717	0.625	0.501184
Phenylobacterium zucineum	0	0	NA	2.1727e-07	4.76593e-08	0.585677	0	0	NA	0.0188679	0.0340909	0.447842
Photobacterium angustum	0	0	NA	0	0	NA	0	0	NA	0	0	NA
Photobacterium damselae	0	0	NA	0	0	NA	0	0	NA	0	0	NA
Photobacterium leiognathi	0	0	NA	0	0	NA	0	0	NA	0	0	NA
Photobacterium profundum	0	0	NA	0	0	NA	0	0	NA	0	0	NA
Photobacterium sp. SKA34	0	0	NA	0	0	NA	0	0	NA	0	0	NA
Photorhabdus asymbiotica	0	0	NA	0	0	NA	0	0	NA	0	0	NA
Photorhabdus luminescens	0	0	NA	0	0	NA	0	0	NA	0	0	NA
Picrophilus torridus	0	0	NA	0	0	NA	0	0	NA	0	0	NA
Pirellula staleyi	0	0	NA	0	0	NA	0	0	NA	0	0	NA
Planctomyces brasiliensis	0	0	NA	0	0	NA	0	0	NA	0	0	NA
Planctomyces limnophilus	0	0	NA	0	0	NA	0	0	NA	0	0	NA
Planctomyces maris	0	0	NA	0	0	NA	0	0	NA	0	0	NA
Planococcus donghaensis	0	0	NA	0	0	NA	0	0	NA	0	0	NA
Plautia stali symbiont	0	4.77307e-07	0.991412	0	1.34976e-08	0.987476	0	0.0192308	0.991412	0	0.0113636	0.987476
Plesiocystis pacifica	0	0	NA	9.62811e-09	0	0.987049	0	0	NA	0.0188679	0	0.987049
Polaribacter irgensii	0	0	NA	0	0	NA	0	0	NA	0	0	NA
Polaribacter sp. MED152	0	0	NA	0	0	NA	0	0	NA	0	0	NA
Polaromonas naphthalenivorans	0	0	NA	5.09847e-08	1.76003e-08	0.627821	0	0	NA	0.0188679	0.0113636	0.86917
Polaromonas sp. JS666	0	0	NA	0	0	NA	0	0	NA	0	0	NA
Polymorphum gilvum	0	8.42246e-08	0.99148	0	1.11375e-08	0.987375	0	0.0192308	0.99148	0	0.0113636	0.987375
Polynucleobacter necessarius	0	0	NA	0	0	NA	0	0	NA	0	0	NA
Porphyromonas asaccharolytica	0.00356783	2.1878e-05	0.13532	0.000560073	4.4902e-06	0.133267	0.576923	0.365385	0.0335426	0.339623	0.0681818	0.00108977
Porphyromonas endodontalis	4.61777e-06	1.85764e-07	0.565564	0.000210967	7.43814e-07	0.466843	0.0192308	0.0192308	0.978426	0.0566038	0.0227273	0.11091
Porphyromonas gingivalis	6.8933e-06	1.80573e-06	0.497574	6.89097e-07	8.28734e-07	0.639268	0.0384615	0.0192308	0.59898	0.0377358	0.0227273	0.729391
Porphyromonas uenonis	0.000341268	2.51062e-06	0.169152	7.45862e-05	1.42189e-06	0.0624207	0.326923	0.115385	0.0102157	0.264151	0.125	0.139674
Prevotella amnii	0	0	NA	1.51388e-07	0	0.985159	0	0	NA	0.0188679	0	0.985159
Prevotella bergensis	2.57501e-05	1.33824e-07	0.406949	4.94308e-07	3.18075e-07	0.977819	0.0769231	0.0192308	0.193728	0.0566038	0.0568182	0.76588
Prevotella bivia	4.4185e-05	7.81702e-06	0.430881	0.000639306	5.77628e-06	0.893523	0.153846	0.0961538	0.362666	0.150943	0.125	0.979104
Prevotella bryantii	1.11203e-07	6.29857e-08	0.711	2.99966e-07	8.13279e-07	0.347265	0.0192308	0.0192308	0.993241	0.0377358	0.0340909	0.760959
Prevotella buccae	0.00108202	0.000495775	0.601195	1.20924e-05	5.37256e-06	0.270002	0.25	0.0576923	0.0120524	0.226415	0.238636	0.842018
Prevotella buccalis	1.87261e-05	1.61443e-06	0.2018	1.20374e-05	1.63415e-06	0.107663	0.230769	0.0961538	0.0713947	0.169811	0.0909091	0.11566
Prevotella copri	0.0466877	0.0475629	0.99314	0.0290287	0.0446591	0.503226	0.942308	0.961538	0.580898	0.792453	0.840909	0.552412
Prevotella dentalis	3.00574e-06	6.253e-07	0.507537	5.94892e-06	2.63761e-06	0.24723	0.0961538	0.0769231	0.783146	0.264151	0.215909	0.240244
Prevotella denticola	1.71363e-05	2.91564e-06	0.448559	0.000314092	2.39511e-06	0.440101	0.211538	0.134615	0.360807	0.150943	0.204545	0.468142
Prevotella disiens	1.46662e-05	5.83673e-06	0.35642	1.68806e-05	7.45797e-06	0.495707	0.153846	0.115385	0.523354	0.132075	0.0909091	0.389835
Prevotella marshii	0	0	NA	1.52406e-06	1.68428e-07	0.589135	0	0	NA	0.0188679	0.0113636	0.893084
Prevotella melaninogenica	1.08602e-06	2.88234e-07	0.436385	1.99916e-06	2.45637e-07	0.178613	0.0961538	0.0576923	0.512486	0.0754717	0.0340909	0.41286
Prevotella multiformis	5.80082e-06	5.07154e-07	0.308085	4.89788e-05	4.40149e-06	0.277682	0.115385	0.0769231	0.597248	0.207547	0.215909	0.571103
Prevotella multisaccharivorax	2.10524e-06	0.000340204	0.752419	1.70444e-06	1.50548e-06	0.932263	0.0961538	0.0384615	0.270733	0.113208	0.102273	0.936371
Prevotella nigrescens	0.000102663	2.52542e-07	0.220723	0.00101235	4.82139e-07	0.219097	0.153846	0.0384615	0.0616252	0.207547	0.0113636	0.00335386
Prevotella oralis	0	2.9635e-07	0.991263	9.85186e-08	2.37665e-07	0.533046	0	0.0192308	0.991263	0.0377358	0.0113636	0.417736
Prevotella oris	0.000307889	1.02907e-06	0.329701	0.00029731	0	0.989136	0.115385	0.0576923	0.355801	0.0754717	0	0.988491
Prevotella oulorum	6.62161e-07	0	0.991501	0	0	NA	0.0192308	0	0.991501	0	0	NA
Prevotella pallens	1.58912e-06	5.39186e-07	0.489554	2.53211e-06	6.14669e-07	0.227763	0.0384615	0.0384615	0.988469	0.0943396	0.0454545	0.20179
Prevotella ruminicola	8.54561e-07	4.54534e-07	0.437906	6.29961e-07	2.0636e-06	0.678745	0.0961538	0.0769231	0.704732	0.0754717	0.0909091	0.913183
Prevotella salivae	1.00131e-06	0	0.990382	3.05292e-07	2.96893e-07	0.846855	0.0384615	0	0.98784	0.0188679	0.0227273	0.758809
Prevotella sp. oral taxon 299	0	4.3179e-07	0.991478	0	0	NA	0	0.0192308	0.991478	0	0	NA
Prevotella sp. oral taxon 317	1.05944e-07	0	0.991533	9.70743e-08	3.97513e-07	0.495955	0.0192308	0	0.991533	0.0377358	0.0227273	0.573498
Prevotella sp. oral taxon 472	4.30399e-07	0	0.987512	8.7963e-07	7.14529e-08	0.459154	0.0384615	0	0.987853	0.0377358	0.0113636	0.315997
Prevotella timonensis	4.07772e-05	3.54669e-07	0.0971532	1.16799e-06	1.24746e-06	0.53107	0.153846	0.0384615	0.0629177	0.0566038	0.0568182	0.749882
Prevotella veroralis	0	0	NA	0	0	NA	0	0	NA	0	0	NA
Prochlorococcus marinus	0	0	NA	0	0	NA	0	0	NA	0	0	NA
Propionibacterium acnes	1.55871e-07	5.35721e-07	0.402421	9.98794e-06	1.54544e-05	0.476999	0.0192308	0.0384615	0.579034	0.320755	0.261364	0.503019
Propionibacterium freudenreichii	5.28832e-06	1.24461e-05	0.339752	2.92914e-05	0.000158738	0.644887	0.0769231	0.134615	0.361659	0.283019	0.329545	0.909551
Propionibacterium humerusii	0	0	NA	0	2.71446e-09	0.987965	0	0	NA	0	0.0113636	0.987965
Propionibacterium sp. 409-HC1	0	8.55363e-09	0.991025	1.0383e-07	1.75669e-07	0.664574	0	0.0384615	0.987932	0.169811	0.102273	0.239091
Propionibacterium sp. 434-HC2	0	3.31382e-09	0.991457	1.82924e-07	1.1914e-07	0.384435	0	0.0192308	0.991457	0.169811	0.102273	0.28583
Propionibacterium sp. CC003-HC2	0	8.35458e-09	0.991025	1.08113e-07	1.71581e-07	0.695322	0	0.0384615	0.987932	0.188679	0.102273	0.14375
Prosthecochloris aestuarii	0	0	NA	0	0	NA	0	0	NA	0	0	NA
Proteus mirabilis	9.48867e-05	2.31308e-05	0.274801	1.97561e-05	1.08184e-05	0.462899	0.0769231	0.0192308	0.150563	0.0188679	0.0340909	0.67975
Proteus penneri	0	0	NA	0	0	NA	0	0	NA	0	0	NA
Providencia alcalifaciens	0	0	NA	0	4.91831e-08	0.98725	0	0	NA	0	0.0113636	0.98725
Providencia rettgeri	2.8647e-07	0	0.991401	0	0	NA	0.0192308	0	0.991401	0	0	NA
Providencia rustigianii	0	0	NA	0	0	NA	0	0	NA	0	0	NA
Providencia stuartii	0	0	NA	0	0	NA	0	0	NA	0	0	NA
Pseudoalteromonas atlantica	0	0	NA	0	0	NA	0	0	NA	0	0	NA
Pseudoalteromonas haloplanktis	0	0	NA	0	0	NA	0	0	NA	0	0	NA
Pseudoalteromonas sp. SM9913	0	0	NA	0	0	NA	0	0	NA	0	0	NA
Pseudoalteromonas tunicata	0	0	NA	0	0	NA	0	0	NA	0	0	NA
Pseudoflavonifractor capillosus	0.000279841	0.00033543	0.381972	0.000425556	0.000179159	0.0434428	0.980769	1	0.991462	1	0.965909	0.990408
Pseudogulbenkiania ferrooxidans	3.38888e-08	0	0.991492	0	0	NA	0.0192308	0	0.991492	0	0	NA
Pseudogulbenkiania sp. NH8B	4.66619e-08	8.50665e-08	0.400468	4.58434e-08	8.09999e-08	0.383886	0.0384615	0.0961538	0.221037	0.0188679	0.0340909	0.346326
Pseudomonas aeruginosa	1.79595e-05	3.42022e-05	0.501504	1.18624e-05	5.88407e-05	0.451338	0.230769	0.173077	0.470253	0.113208	0.102273	0.774229
Pseudomonas amygdali	0	1.05234e-07	0.991439	0	2.86924e-07	0.991104	0	0.0192308	0.991439	0	0.0454545	0.989086
Pseudomonas brassicacearum	1.05311e-08	2.6041e-07	0.576269	0	2.15538e-07	0.98838	0.0192308	0.0192308	0.95445	0	0.0227273	0.988359
Pseudomonas entomophila	0	0	NA	0	0	NA	0	0	NA	0	0	NA
Pseudomonas fluorescens	3.9132e-07	2.02278e-06	0.278699	0	3.21155e-06	0.988343	0.0384615	0.0769231	0.383348	0	0.0795455	0.985396
Pseudomonas fulva	0	8.75528e-08	0.991448	0	4.27688e-08	0.991387	0	0.0192308	0.991448	0	0.0227273	0.988373
Pseudomonas mendocina	0	5.32519e-07	0.990762	4.30015e-08	4.03486e-07	0.323157	0	0.0961538	0.987532	0.0188679	0.0795455	0.214079
Pseudomonas protegens	0	0	NA	0	3.26663e-07	0.988975	0	0	NA	0	0.0340909	0.990493
Pseudomonas putida	6.56241e-08	5.40843e-08	0.90583	2.71467e-06	3.55401e-06	0.775258	0.0192308	0.0384615	0.534669	0.0943396	0.0909091	0.931359
Pseudomonas savastanoi	0	1.37738e-07	0.991549	0	2.11299e-07	0.991064	0	0.0384615	0.987812	0	0.0454545	0.98933
Pseudomonas stutzeri	5.6199e-08	2.07162e-07	0.509986	8.60292e-08	0	0.986177	0.0192308	0.0192308	0.964831	0.0188679	0	0.986177
Pseudomonas syringae	0	1.18196e-07	0.988927	0	5.68177e-07	0.991231	0	0.0384615	0.987812	0	0.0454545	0.989086
Pseudomonas syringae group genomosp. 3	0	1.00134e-08	0.991439	0	5.13788e-07	0.988772	0	0.0192308	0.991439	0	0.0113636	0.988772
Pseudonocardia dioxanivorans	0	9.91032e-08	0.990142	7.28314e-07	6.34499e-08	0.332314	0	0.0384615	0.987921	0.0754717	0.0227273	0.0521669
Pseudoramibacter alactolyticus	6.54848e-07	4.27666e-07	0.873429	7.62895e-06	5.6085e-07	0.439134	0.0192308	0.0192308	0.875935	0.0943396	0.0568182	0.884886
Pseudovibrio sp. FO-BEG1	0	0	NA	0	0	NA	0	0	NA	0	0	NA
Pseudovibrio sp. JE062	0	0	NA	0	0	NA	0	0	NA	0	0	NA
Pseudoxanthomonas spadix	0	8.71247e-08	0.991351	1.07629e-07	1.29359e-07	0.667417	0	0.0192308	0.991351	0.0566038	0.0454545	0.829214
Pseudoxanthomonas suwonensis	0	8.76237e-08	0.991351	5.84106e-07	4.35419e-07	0.649456	0	0.0192308	0.991351	0.0566038	0.0681818	0.665374
Psychrobacter arcticus	0	0	NA	0	0	NA	0	0	NA	0	0	NA
Psychrobacter cryohalolentis	0	0	NA	0	0	NA	0	0	NA	0	0	NA
Psychrobacter sp. 1501(2011)	0	0	NA	0	0	NA	0	0	NA	0	0	NA
Psychrobacter sp. PRwf-1	0	0	NA	0	0	NA	0	0	NA	0	0	NA
Psychroflexus torquis	0	0	NA	0	0	NA	0	0	NA	0	0	NA
Psychromonas ingrahamii	0	0	NA	0	0	NA	0	0	NA	0	0	NA
Psychromonas sp. CNPT3	0	0	NA	0	0	NA	0	0	NA	0	0	NA
Pusillimonas sp. T7-7	0	0	NA	0	0	NA	0	0	NA	0	0	NA
Pyramidobacter piscolens	6.9444e-05	8.00123e-07	0.472012	0.000254788	3.47327e-05	0.561725	0.0769231	0.0192308	0.21024	0.0754717	0.102273	0.608781
Pyrobaculum aerophilum	0	0	NA	0	0	NA	0	0	NA	0	0	NA
Pyrobaculum arsenaticum	0	0	NA	0	0	NA	0	0	NA	0	0	NA
Pyrobaculum calidifontis	0	0	NA	0	0	NA	0	0	NA	0	0	NA
Pyrobaculum islandicum	0	0	NA	0	0	NA	0	0	NA	0	0	NA
Pyrobaculum neutrophilum	0	0	NA	0	0	NA	0	0	NA	0	0	NA
Pyrobaculum oguniense	0	0	NA	0	0	NA	0	0	NA	0	0	NA
Pyrobaculum sp. 1860	0	0	NA	0	0	NA	0	0	NA	0	0	NA
Pyrococcus abyssi	0	0	NA	0	0	NA	0	0	NA	0	0	NA
Pyrococcus furiosus	0	0	NA	0	0	NA	0	0	NA	0	0	NA
Pyrococcus horikoshii	0	0	NA	0	0	NA	0	0	NA	0	0	NA
Pyrococcus sp. NA2	0	0	NA	0	0	NA	0	0	NA	0	0	NA
Pyrococcus yayanosii	0	0	NA	0	0	NA	0	0	NA	0	0	NA
Pyrolobus fumarii	0	0	NA	0	0	NA	0	0	NA	0	0	NA
Rahnella aquatilis	0	0	NA	1.84702e-07	5.91491e-08	0.298121	0	0	NA	0.0377358	0.0113636	0.250305
Rahnella sp. Y9602	0	6.71155e-07	0.990642	4.48581e-07	7.96518e-08	0.260386	0	0.0384615	0.987911	0.0566038	0.0227273	0.367079
Ralstonia pickettii	3.43274e-08	1.56515e-07	0.482925	1.00005e-07	1.68566e-06	0.758492	0.0192308	0.0192308	0.931054	0.0377358	0.0340909	0.727662
Ralstonia solanacearum	5.91972e-08	4.71628e-08	0.917395	0	5.23395e-08	0.98727	0.0384615	0.0192308	0.598069	0	0.0113636	0.98727
Ralstonia sp. 5_7_47FAA	1.71849e-08	0	0.991488	0	1.17153e-07	0.988906	0.0192308	0	0.991488	0	0.0227273	0.988454
Ramlibacter tataouinensis	0	0	NA	0	4.59298e-08	0.991114	0	0	NA	0	0.0227273	0.98797
Raphidiopsis brookii	0	0	NA	0	0	NA	0	0	NA	0	0	NA
Reinekea blandensis	0	0	NA	0	0	NA	0	0	NA	0	0	NA
Renibacterium salmoninarum	0	0	NA	0	0	NA	0	0	NA	0	0	NA
Rheinheimera sp. A13L	0	0	NA	0	0	NA	0	0	NA	0	0	NA
Rhizobium etli	0	0	NA	1.05171e-07	6.75417e-08	0.989256	0	0	NA	0.0188679	0.0113636	0.958238
Rhizobium leguminosarum	0	0	NA	0	0	NA	0	0	NA	0	0	NA
Rhodobacter capsulatus	0	0	NA	0	0	NA	0	0	NA	0	0	NA
Rhodobacter sp. SW2	0	0	NA	0	0	NA	0	0	NA	0	0	NA
Rhodobacter sphaeroides	8.75792e-08	3.3704e-07	0.182875	0	8.68725e-08	0.990993	0.0192308	0.0961538	0.123031	0	0.0227273	0.988243
Rhodobacteraceae bacterium HTCC2083	0	0	NA	0	0	NA	0	0	NA	0	0	NA
Rhodobacteraceae bacterium HTCC2150	3.71635e-07	5.894e-07	0.384005	3.83947e-08	3.82043e-07	0.126655	0.173077	0.173077	0.915432	0.0377358	0.147727	0.0300749
Rhodobacteraceae bacterium KLH11	0	0	NA	0	0	NA	0	0	NA	0	0	NA
Rhodobacterales bacterium HTCC2255	1.1743e-06	8.06977e-07	0.635491	5.37284e-07	1.08399e-06	0.314184	0.173077	0.211538	0.544164	0.0566038	0.147727	0.0528573
Rhodobacterales bacterium Y4I	0	6.81391e-08	0.99155	5.11022e-07	3.23095e-08	0.466435	0	0.0192308	0.99155	0.0566038	0.0227273	0.447301
Rhodococcus equi	2.96012e-08	0	0.991415	2.2833e-07	1.23857e-08	0.443119	0.0192308	0	0.991415	0.0754717	0.0113636	0.038549
Rhodococcus erythropolis	0	0	NA	5.28686e-08	2.39356e-07	0.633464	0	0	NA	0.0188679	0.0113636	0.656326
Rhodococcus jostii	0	9.54864e-08	0.991467	1.50436e-07	3.16346e-07	0.976278	0	0.0192308	0.991467	0.0754717	0.0454545	0.202933
Rhodococcus opacus	3.89357e-07	1.274e-07	0.229256	1.29065e-07	2.04837e-08	0.337356	0.0961538	0.0576923	0.481621	0.0754717	0.0340909	0.182119
Rhodomicrobium vannielii	0	0	NA	0	0	NA	0	0	NA	0	0	NA
Rhodopirellula baltica	0	0	NA	0	0	NA	0	0	NA	0	0	NA
Rhodopseudomonas palustris	4.02459e-07	7.12172e-07	0.455908	3.31448e-07	7.10336e-07	0.818511	0.0769231	0.0769231	0.999546	0.0566038	0.0795455	0.818584
Rhodospirillum centenum	0	0	NA	3.88478e-08	3.01516e-09	0.110646	0	0	NA	0.0566038	0.0113636	0.129346
Rhodospirillum rubrum	0	0	NA	0	0	NA	0	0	NA	0	0	NA
Rhodothermus marinus	1.13912e-07	0	0.991378	4.76811e-07	3.83862e-07	0.370247	0.0192308	0	0.991378	0.0754717	0.0454545	0.324508
Rickettsia africae	0	0	NA	0	0	NA	0	0	NA	0	0	NA
Rickettsia akari	0	0	NA	0	0	NA	0	0	NA	0	0	NA
Rickettsia bellii	0	0	NA	0	0	NA	0	0	NA	0	0	NA
Rickettsia canadensis	0	0	NA	0	0	NA	0	0	NA	0	0	NA
Rickettsia conorii	0	0	NA	0	0	NA	0	0	NA	0	0	NA
Rickettsia endosymbiont of Ixodes scapularis	0	0	NA	0	0	NA	0	0	NA	0	0	NA
Rickettsia felis	0	0	NA	0	0	NA	0	0	NA	0	0	NA
Rickettsia heilongjiangensis	0	0	NA	0	0	NA	0	0	NA	0	0	NA
Rickettsia japonica	0	0	NA	0	0	NA	0	0	NA	0	0	NA
Rickettsia massiliae	0	0	NA	0	0	NA	0	0	NA	0	0	NA
Rickettsia peacockii	0	0	NA	0	0	NA	0	0	NA	0	0	NA
Rickettsia philipii	0	0	NA	0	0	NA	0	0	NA	0	0	NA
Rickettsia prowazekii	0	0	NA	0	0	NA	0	0	NA	0	0	NA
Rickettsia rickettsii	0	0	NA	0	0	NA	0	0	NA	0	0	NA
Rickettsia sibirica	0	0	NA	0	0	NA	0	0	NA	0	0	NA
Rickettsia slovaca	0	0	NA	0	0	NA	0	0	NA	0	0	NA
Rickettsia typhi	0	0	NA	0	0	NA	0	0	NA	0	0	NA
Rickettsiella grylli	0	0	NA	0	0	NA	0	0	NA	0	0	NA
Riemerella anatipestifer	0	0	NA	0	0	NA	0	0	NA	0	0	NA
Robiginitalea biformata	0	0	NA	0	0	NA	0	0	NA	0	0	NA
Roseburia hominis	0.00302657	0.00543567	0.102627	0.00345276	0.00242288	0.344578	0.961538	0.942308	0.708748	0.811321	0.920455	0.0871489
Roseburia intestinalis	0.00942309	0.00926617	0.976602	0.00429251	0.0105484	0.0453109	0.980769	0.961538	0.573476	0.886792	0.909091	0.830098
Roseburia inulinivorans	0.0074023	0.00749128	0.964505	0.0129157	0.00881272	0.280738	0.923077	0.884615	0.566659	0.981132	0.977273	0.81014
Roseibium sp. TrichSKD4	0	0	NA	0	0	NA	0	0	NA	0	0	NA
Roseiflexus castenholzii	0	0	NA	0	0	NA	0	0	NA	0	0	NA
Roseiflexus sp. RS-1	0	0	NA	0	0	NA	0	0	NA	0	0	NA
Roseobacter denitrificans	6.30191e-07	5.7082e-07	0.969275	3.71844e-08	4.58825e-07	0.124356	0.173077	0.173077	0.915432	0.0377358	0.159091	0.0240116
Roseobacter litoralis	3.63229e-07	1.56696e-06	0.362194	8.38716e-07	3.73402e-07	0.546302	0.173077	0.192308	0.72276	0.0377358	0.147727	0.0300749
Roseobacter sp. AzwK-3b	0	0	NA	0	0	NA	0	0	NA	0	0	NA
Roseobacter sp. CCS2	0	0	NA	0	0	NA	0	0	NA	0	0	NA
Roseobacter sp. GAI101	0	0	NA	0	0	NA	0	0	NA	0	0	NA
Roseobacter sp. MED193	0	0	NA	0	0	NA	0	0	NA	0	0	NA
Roseobacter sp. SK209-2-6	0	0	NA	0	0	NA	0	0	NA	0	0	NA
Roseovarius nubinhibens	0	0	NA	0	0	NA	0	0	NA	0	0	NA
Roseovarius sp. 217	0	0	NA	0	0	NA	0	0	NA	0	0	NA
Roseovarius sp. TM1035	0	0	NA	0	0	NA	0	0	NA	0	0	NA
Rothia dentocariosa	1.12993e-05	5.83242e-06	0.436738	2.32344e-05	2.09221e-05	0.993002	0.25	0.269231	0.794544	0.396226	0.454545	0.395095
Rothia mucilaginosa	0.000149297	5.03735e-05	0.351569	0.00011116	0.00013984	0.375376	0.673077	0.615385	0.552495	0.641509	0.840909	0.00395548
Rubrivivax benzoatilyticus	0	0	NA	0	0	NA	0	0	NA	0	0	NA
Rubrobacter xylanophilus	0	0	NA	0	0	NA	0	0	NA	0	0	NA
Ruegeria lacuscaerulensis	0	0	NA	0	0	NA	0	0	NA	0	0	NA
Ruegeria pomeroyi	0	0	NA	0	0	NA	0	0	NA	0	0	NA
Ruegeria sp. R11	0	0	NA	0	0	NA	0	0	NA	0	0	NA
Ruegeria sp. TM1040	0	0	NA	0	0	NA	0	0	NA	0	0	NA
Ruminococcaceae bacterium D16	0.000501878	0.000463698	0.907383	0.000730677	0.000310976	0.150544	0.980769	1	0.991462	0.962264	0.965909	0.543799
Ruminococcus albus	9.82613e-08	5.81845e-07	0.149483	1.92489e-07	2.02471e-07	0.73677	0.0192308	0.0769231	0.170032	0.0188679	0.0227273	0.802969
Ruminococcus bromii	0.0169146	0.0149747	0.653213	0.0472001	0.0690088	0.0979717	0.961538	0.961538	0.998518	0.962264	1	0.987666
Ruminococcus champanellensis	0.0002094	0.000771561	0.262528	0.000128504	0.000878466	0.235557	0.173077	0.211538	0.541215	0.264151	0.284091	0.956883
Ruminococcus flavefaciens	0	3.78052e-07	0.991487	3.88481e-07	5.40591e-07	0.585096	0	0.0576923	0.99037	0.0566038	0.0795455	0.517266
Ruminococcus gnavus	0.00629981	0.00380344	0.321082	0.00453139	0.00303934	0.668102	0.923077	0.923077	0.985169	0.811321	0.840909	0.617664
Ruminococcus lactaris	0.00379792	0.00624271	0.166757	0.00657295	0.00652323	0.735814	0.75	0.865385	0.134943	0.924528	0.909091	0.839889
Ruminococcus obeum	0.0049848	0.00454363	0.64001	0.0130468	0.0165651	0.372483	0.980769	1	0.991495	0.981132	0.988636	0.938404
Ruminococcus sp. 5_1_39BFAA	0.0178008	0.0130851	0.405125	0.0207292	0.0351096	0.0114694	1	1	NA	0.981132	1	0.986296
Ruminococcus sp. SR1/5	0.00361938	0.0028315	0.391317	0.00802785	0.0132248	0.215725	0.961538	0.980769	0.645568	0.981132	1	0.986296
Ruminococcus torques	0.0230216	0.0135795	0.0594029	0.0251562	0.0201737	0.209642	1	1	NA	1	0.988636	0.987207
Runella slithyformis	0	0	NA	0	0	NA	0	0	NA	0	0	NA
Saccharomonospora viridis	0	0	NA	8.79328e-08	0	0.987426	0	0	NA	0.0377358	0	0.987233
Saccharophagus degradans	0	0	NA	0	0	NA	0	0	NA	0	0	NA
Saccharopolyspora erythraea	0	0	NA	0	0	NA	0	0	NA	0	0	NA
Sagittula stellata	0	0	NA	0	0	NA	0	0	NA	0	0	NA
Salinibacter ruber	0	9.30039e-08	0.990038	0	2.09606e-08	0.986786	0	0.0384615	0.987882	0	0.0113636	0.986786
Salinisphaera shabanensis	0	7.52084e-08	0.991433	0	0	NA	0	0.0192308	0.991433	0	0	NA
Salinispora arenicola	1.06638e-07	0	0.991499	2.62437e-07	1.7137e-07	0.412084	0.0192308	0	0.991499	0.0566038	0.0113636	0.0590402
Salinispora tropica	0	0	NA	0	0	NA	0	0	NA	0	0	NA
Salmonella bongori	6.72973e-08	1.96621e-07	0.496077	1.40997e-06	5.73561e-07	0.446266	0.0384615	0.0192308	0.608724	0.113208	0.0568182	0.305124
Salmonella enterica	5.34112e-06	4.51081e-05	0.53296	3.23766e-05	4.46563e-06	0.247099	0.173077	0.192308	0.856038	0.226415	0.125	0.170216
Sanguibacter keddieii	0	0	NA	0	9.53718e-08	0.988618	0	0	NA	0	0.0227273	0.988775
Scardovia inopinata	5.85405e-07	0	0.991059	5.62262e-06	3.29828e-06	0.440313	0.0384615	0	0.987823	0.132075	0.136364	0.935665
Sebaldella termitidis	4.69026e-07	0	0.991463	0	0	NA	0.0192308	0	0.991463	0	0	NA
Segniliparus rotundus	0	0	NA	0	0	NA	0	0	NA	0	0	NA
Segniliparus rugosus	0	1.08708e-07	0.99153	0	0	NA	0	0.0192308	0.99153	0	0	NA
Selenomonas artemidis	2.13451e-07	3.03786e-07	0.704456	5.69625e-07	2.87119e-08	0.206346	0.0192308	0.0384615	0.498629	0.0566038	0.0113636	0.125841
Selenomonas flueggei	1.86762e-06	3.40981e-07	0.382383	4.71542e-07	9.87713e-08	0.499391	0.0769231	0.0384615	0.446963	0.0188679	0.0227273	0.796763
Selenomonas noxia	6.99707e-07	8.54093e-07	0.686845	2.25652e-06	1.68947e-07	0.0909161	0.0769231	0.0769231	0.881011	0.0943396	0.0113636	0.0724938
Selenomonas sp. oral taxon 137	3.13589e-08	3.08774e-07	0.284335	1.7829e-07	2.91832e-08	0.209364	0.0192308	0.0384615	0.498629	0.0377358	0.0113636	0.340407
Selenomonas sp. oral taxon 149	2.00741e-06	1.74197e-06	0.908246	5.92523e-07	5.37187e-07	0.814376	0.0961538	0.0961538	0.960208	0.0188679	0.0340909	0.748873
Selenomonas sputigena	4.66974e-05	5.66178e-07	0.30499	3.99255e-05	1.31318e-06	0.106974	0.134615	0.0769231	0.410083	0.207547	0.0681818	0.0113981
Serratia odorifera	8.48731e-09	0	0.991418	3.23444e-07	1.95411e-08	0.465899	0.0192308	0	0.991418	0.0377358	0.0113636	0.24577
Serratia plymuthica	2.58737e-08	1.2652e-06	0.655622	3.85628e-07	1.25766e-06	0.508034	0.0769231	0.0384615	0.457719	0.0754717	0.0568182	0.764663
Serratia proteamaculans	4.92004e-07	1.3116e-07	0.552451	8.08101e-08	2.08155e-09	0.443722	0.0192308	0.0192308	0.912102	0.0377358	0.0227273	0.624574
Serratia sp. AS12	8.37542e-09	0	0.991418	2.01164e-07	7.95915e-08	0.220679	0.0192308	0	0.991418	0.0754717	0.0340909	0.271481
Serratia sp. AS13	8.37542e-09	0	0.991418	2.01164e-07	7.95915e-08	0.220679	0.0192308	0	0.991418	0.0754717	0.0340909	0.271481
Serratia symbiotica	0	0	NA	0	0	NA	0	0	NA	0	0	NA
Shewanella amazonensis	0	0	NA	0	0	NA	0	0	NA	0	0	NA
Shewanella baltica	0	0	NA	0	0	NA	0	0	NA	0	0	NA
Shewanella benthica	0	0	NA	0	0	NA	0	0	NA	0	0	NA
Shewanella denitrificans	0	0	NA	0	0	NA	0	0	NA	0	0	NA
Shewanella frigidimarina	0	0	NA	0	0	NA	0	0	NA	0	0	NA
Shewanella halifaxensis	0	0	NA	0	0	NA	0	0	NA	0	0	NA
Shewanella loihica	0	0	NA	0	0	NA	0	0	NA	0	0	NA
Shewanella oneidensis	0	0	NA	0	0	NA	0	0	NA	0	0	NA
Shewanella pealeana	0	0	NA	0	0	NA	0	0	NA	0	0	NA
Shewanella piezotolerans	0	0	NA	0	0	NA	0	0	NA	0	0	NA
Shewanella putrefaciens	0	0	NA	0	0	NA	0	0	NA	0	0	NA
Shewanella sediminis	0	0	NA	0	0	NA	0	0	NA	0	0	NA
Shewanella sp. ANA-3	0	0	NA	0	0	NA	0	0	NA	0	0	NA
Shewanella sp. HN-41	0	0	NA	0	0	NA	0	0	NA	0	0	NA
Shewanella sp. MR-4	0	0	NA	0	0	NA	0	0	NA	0	0	NA
Shewanella sp. MR-7	0	0	NA	0	0	NA	0	0	NA	0	0	NA
Shewanella sp. W3-18-1	0	0	NA	0	0	NA	0	0	NA	0	0	NA
Shewanella violacea	0	0	NA	0	0	NA	0	0	NA	0	0	NA
Shewanella woodyi	0	0	NA	0	0	NA	0	0	NA	0	0	NA
Shigella boydii	7.80958e-06	2.77663e-06	0.375036	2.78859e-06	5.0995e-06	0.591644	0.192308	0.192308	0.961766	0.169811	0.204545	0.923937
Shigella dysenteriae	3.74288e-05	1.28103e-05	0.471186	7.81304e-05	1.124e-05	0.188729	0.25	0.269231	0.832852	0.320755	0.25	0.318692
Shigella flexneri	4.68728e-05	7.91586e-06	0.322614	4.37048e-05	2.69371e-05	0.490131	0.25	0.173077	0.332679	0.245283	0.238636	0.602052
Shigella sonnei	4.5754e-05	4.69879e-08	0.913405	6.99194e-07	3.99757e-08	0.374064	0.153846	0.153846	0.994743	0.0943396	0.0681818	0.482095
Shigella sp. D9	1.9194e-05	2.63658e-05	0.829601	7.12075e-06	1.79573e-06	0.290394	0.134615	0.192308	0.445694	0.0754717	0.0681818	0.401732
Shuttleworthia satelles	2.04865e-06	4.2713e-06	0.308783	1.01236e-06	1.74598e-06	0.157019	0.0961538	0.134615	0.4648	0.0943396	0.181818	0.116385
Sideroxydans lithotrophicus	0	0	NA	0	0	NA	0	0	NA	0	0	NA
Silicibacter sp. TrichCH4B	0	0	NA	0	0	NA	0	0	NA	0	0	NA
Simkania negevensis	0	0	NA	0	0	NA	0	0	NA	0	0	NA
Simonsiella muelleri	0	0	NA	0	0	NA	0	0	NA	0	0	NA
Sinorhizobium fredii	0	0	NA	0	0	NA	0	0	NA	0	0	NA
Sinorhizobium medicae	0	0	NA	0	0	NA	0	0	NA	0	0	NA
Sinorhizobium meliloti	0	0	NA	0	0	NA	0	0	NA	0	0	NA
Slackia exigua	9.42419e-06	2.89555e-06	0.186929	5.05996e-05	9.20285e-06	0.0619068	0.211538	0.211538	0.939468	0.54717	0.488636	0.627724
Slackia heliotrinireducens	1.68435e-06	1.24491e-06	0.678078	2.31982e-06	2.46038e-06	0.632898	0.153846	0.115385	0.585882	0.207547	0.295455	0.243834
Sodalis glossinidius	0	0	NA	0	5.75412e-08	0.988047	0	0	NA	0	0.0113636	0.988047
Solobacterium moorei	0.000214674	1.82683e-05	0.0596227	0.000691375	3.5449e-05	0.0566102	0.596154	0.480769	0.218151	0.641509	0.715909	0.224575
Sorangium cellulosum	1.19156e-06	1.64381e-06	0.543377	3.14989e-06	1.83463e-06	0.357768	0.173077	0.192308	0.790202	0.301887	0.204545	0.210611
Sphaerobacter thermophilus	0	0	NA	0	6.75796e-08	0.987197	0	0	NA	0	0.0113636	0.987197
Sphaerochaeta coccoides	0	0	NA	0	1.88107e-08	0.986786	0	0	NA	0	0.0113636	0.986786
Sphaerochaeta globosa	0	0	NA	0	0	NA	0	0	NA	0	0	NA
Sphaerochaeta pleomorpha	0	0	NA	0	0	NA	0	0	NA	0	0	NA
Sphingobacterium sp. 21	0	0	NA	0	0	NA	0	0	NA	0	0	NA
Sphingobacterium spiritivorum	0	0	NA	0	0	NA	0	0	NA	0	0	NA
Sphingobium chlorophenolicum	0	0	NA	0	0	NA	0	0	NA	0	0	NA
Sphingobium japonicum	0	0	NA	0	0	NA	0	0	NA	0	0	NA
Sphingobium sp. SYK-6	0	0	NA	0	0	NA	0	0	NA	0	0	NA
Sphingomonas sp. S17	0	0	NA	0	0	NA	0	0	NA	0	0	NA
Sphingomonas sp. SKA58	0	0	NA	0	0	NA	0	0	NA	0	0	NA
Sphingomonas wittichii	0	0	NA	0	1.23309e-07	0.987118	0	0	NA	0	0.0113636	0.987118
Sphingopyxis alaskensis	0	0	NA	0	0	NA	0	0	NA	0	0	NA
Spirochaeta smaragdinae	0	0	NA	0	0	NA	0	0	NA	0	0	NA
Spirochaeta thermophila	0	0	NA	0	0	NA	0	0	NA	0	0	NA
Spirosoma linguale	0	0	NA	0	0	NA	0	0	NA	0	0	NA
Sporosarcina newyorkensis	0	0	NA	0	0	NA	0	0	NA	0	0	NA
Stackebrandtia nassauensis	1.83279e-07	5.22921e-08	0.375843	0	1.67026e-07	0.987818	0.0384615	0.0192308	0.549595	0	0.0113636	0.987818
Staphylococcus aureus	1.26492e-05	3.65128e-06	0.325911	5.08833e-06	6.7552e-06	0.882334	0.115385	0.0961538	0.650518	0.132075	0.125	0.755852
Staphylococcus capitis	0	0	NA	0	0	NA	0	0	NA	0	0	NA
Staphylococcus caprae	0	0	NA	0	6.64154e-08	0.987345	0	0	NA	0	0.0113636	0.987345
Staphylococcus carnosus	0	0	NA	0	4.519e-07	0.989733	0	0	NA	0	0.0227273	0.987703
Staphylococcus epidermidis	0	0	NA	1.34125e-06	1.2288e-06	0.497932	0	0	NA	0.0566038	0.0454545	0.446272
Staphylococcus haemolyticus	0	0	NA	0	9.4494e-07	0.990472	0	0	NA	0	0.0340909	0.990461
Staphylococcus hominis	0	0	NA	1.68952e-06	8.56287e-07	0.632046	0	0	NA	0.0377358	0.0340909	0.968303
Staphylococcus lugdunensis	0	0	NA	0	0	NA	0	0	NA	0	0	NA
Staphylococcus pseudintermedius	0	0	NA	0	0	NA	0	0	NA	0	0	NA
Staphylococcus saprophyticus	0	0	NA	0	5.22706e-07	0.990234	0	0	NA	0	0.0568182	0.987587
Staphylococcus warneri	0	8.51556e-08	0.991448	7.91197e-07	9.2854e-07	0.912388	0	0.0192308	0.991448	0.0377358	0.0227273	0.651559
Staphylothermus hellenicus	0	0	NA	0	0	NA	0	0	NA	0	0	NA
Staphylothermus marinus	0	0	NA	0	0	NA	0	0	NA	0	0	NA
Starkeya novella	1.75953e-07	0	0.990717	3.29736e-07	7.57015e-08	0.304186	0.0384615	0	0.987747	0.0754717	0.0227273	0.296078
Stenotrophomonas maltophilia	0	0	NA	0	1.52509e-07	0.987044	0	0	NA	0	0.0113636	0.987044
Stenotrophomonas sp. SKA14	0	0	NA	1.48138e-07	9.02897e-08	0.522671	0	0	NA	0.0188679	0.0227273	0.965982
Stigmatella aurantiaca	0	1.11838e-07	0.988988	3.80441e-07	1.2599e-07	0.365339	0	0.0384615	0.987765	0.0566038	0.0227273	0.163373
Streptobacillus moniliformis	0	0	NA	0	1.77287e-07	0.987818	0	0	NA	0	0.0113636	0.987818
Streptococcus agalactiae	1.69026e-05	3.17274e-07	0.43411	8.56013e-05	8.30862e-06	0.52161	0.0769231	0.0384615	0.448746	0.132075	0.0568182	0.185416
Streptococcus anginosus	0.000674793	0.000117315	0.527818	0.000959485	0.000381124	0.0759381	0.692308	0.461538	0.0198273	0.849057	0.829545	0.785695
Streptococcus australis	0.000143369	0.00012005	0.618694	0.000225981	0.000296096	0.330348	0.865385	0.826923	0.558474	0.773585	0.965909	0.00379075
Streptococcus constellatus	6.30837e-05	1.25394e-05	0.0822445	0.000172781	6.40101e-05	0.105165	0.576923	0.365385	0.0244148	0.660377	0.625	0.751643
Streptococcus criceti	0	0	NA	1.9481e-09	0	0.986333	0	0	NA	0.0188679	0	0.986333
Streptococcus cristatus	2.35651e-05	1.15978e-05	0.302118	3.38009e-05	2.32052e-05	0.376597	0.461538	0.423077	0.693487	0.622642	0.670455	0.427364
Streptococcus downei	1.21846e-05	3.4563e-06	0.195475	1.78863e-05	2.60129e-05	0.568295	0.230769	0.192308	0.679079	0.264151	0.409091	0.047437
Streptococcus dysgalactiae	3.03044e-06	0	0.990594	1.81735e-05	1.1297e-06	0.192742	0.0576923	0	0.990399	0.0377358	0.0227273	0.46888
Streptococcus equi	0	0	NA	0	0	NA	0	0	NA	0	0	NA
Streptococcus equinus	0.00708695	6.95923e-06	0.732166	0.000132626	0.00142427	0.353313	0.25	0.153846	0.215462	0.415094	0.352273	0.731934
Streptococcus gallolyticus	0.000374244	5.0242e-06	0.109108	4.20906e-05	7.19593e-05	0.363091	0.269231	0.192308	0.365115	0.415094	0.375	0.887441
Streptococcus gordonii	5.22823e-05	2.99147e-05	0.14459	0.000114265	7.69899e-05	0.626322	0.673077	0.596154	0.42492	0.603774	0.693182	0.291891
Streptococcus ictaluri	0	0	NA	0	2.67072e-08	0.988047	0	0	NA	0	0.0113636	0.988047
Streptococcus infantarius	0.000297234	5.21157e-06	0.483804	7.85018e-06	0.00065065	0.282808	0.134615	0.153846	0.802505	0.264151	0.295455	0.324154
Streptococcus infantis	0.000264589	0.000194917	0.469419	0.00034433	0.000475996	0.33781	0.903846	0.846154	0.304256	0.886792	0.977273	0.10992
Streptococcus macacae	0	5.71306e-07	0.99145	1.51026e-07	1.00027e-07	0.982442	0	0.0192308	0.99145	0.0188679	0.0113636	0.942889
Streptococcus macedonicus	2.96636e-05	4.24393e-07	0.12822	3.26106e-06	2.01722e-05	0.449601	0.192308	0.0769231	0.100283	0.188679	0.170455	0.695116
Streptococcus mitis	0.000260254	0.000156665	0.275538	0.000335737	0.00031439	0.650331	1	0.884615	0.986381	0.886792	0.977273	0.164193
Streptococcus mutans	5.71021e-05	0.000112654	0.261268	0.000207643	0.000353964	0.338616	0.673077	0.538462	0.165769	0.509434	0.670455	0.0504994
Streptococcus oralis	0.000299701	5.41742e-05	0.125661	0.000360193	0.000129049	0.0462558	0.711538	0.673077	0.613069	0.735849	0.920455	0.00629034
Streptococcus parasanguinis	0.00209941	0.00118857	0.33061	0.00238017	0.00218249	0.812784	0.980769	0.961538	0.541836	0.886792	1	0.986327
Streptococcus parauberis	2.47695e-07	0	0.991428	4.64505e-07	2.54964e-06	0.300102	0.0192308	0	0.991428	0.0377358	0.0568182	0.574048
Streptococcus pasteurianus	0.00329438	1.78148e-05	0.781921	6.32503e-05	0.000593212	0.579799	0.173077	0.0961538	0.240545	0.283019	0.215909	0.385311
Streptococcus peroris	2.48401e-05	1.52013e-05	0.376262	2.15012e-05	3.08949e-05	0.306122	0.538462	0.423077	0.231054	0.509434	0.715909	0.00735863
Streptococcus pneumoniae	4.09083e-05	3.71305e-05	0.815654	6.77263e-05	5.69777e-05	0.834212	0.75	0.673077	0.331278	0.792453	0.818182	0.823474
Streptococcus porcinus	0	0	NA	0	0	NA	0	0	NA	0	0	NA
Streptococcus pseudopneumoniae	1.9809e-05	1.33748e-05	0.447005	1.96457e-05	1.97432e-05	0.772211	0.576923	0.403846	0.0659169	0.415094	0.602273	0.0428433
Streptococcus pseudoporcinus	0	6.51414e-08	0.991251	0	3.5306e-08	0.988358	0	0.0192308	0.991251	0	0.0113636	0.988358
Streptococcus pyogenes	4.31189e-07	0	0.991832	1.14745e-06	2.96726e-07	0.359196	0.0576923	0	0.990399	0.0566038	0.0454545	0.703581
Streptococcus salivarius	0.00432683	0.00260881	0.264021	0.00396692	0.0111332	0.134509	1	0.980769	0.991407	0.943396	0.988636	0.37767
Streptococcus sanguinis	7.61425e-05	3.17044e-05	0.0315447	0.000152443	0.000107552	0.484382	0.711538	0.711538	0.879768	0.698113	0.863636	0.0675947
Streptococcus sp. 2_1_36FAA	9.41789e-05	5.26928e-05	0.285737	0.000159486	0.000114692	0.739518	0.673077	0.615385	0.504436	0.792453	0.715909	0.347215
Streptococcus sp. C150	0.000210127	0.00013628	0.492968	0.000153374	0.000428011	0.145064	0.769231	0.769231	0.967571	0.716981	0.818182	0.18171
Streptococcus sp. C300	6.38723e-05	1.53359e-05	0.104495	0.000116532	2.88641e-05	0.269682	0.557692	0.461538	0.321633	0.54717	0.636364	0.130863
Streptococcus sp. M143	3.58589e-05	1.15292e-05	0.249587	3.66397e-05	2.69014e-05	0.443384	0.5	0.403846	0.288812	0.54717	0.579545	0.397932
Streptococcus sp. M334	1.01557e-05	1.01188e-05	0.972947	2.25118e-05	2.3122e-05	0.975604	0.5	0.461538	0.684712	0.490566	0.613636	0.173019
Streptococcus sp. oral taxon 056	6.67276e-06	3.39976e-06	0.325422	1.13844e-05	8.74758e-06	0.75132	0.211538	0.326923	0.182406	0.415094	0.443182	0.789129
Streptococcus sp. oral taxon 071	5.9317e-05	1.70094e-05	0.203859	0.000141357	2.49909e-05	0.0251462	0.5	0.442308	0.561338	0.641509	0.625	0.908097
Streptococcus suis	0	1.84194e-07	0.991442	1.84634e-07	8.79817e-08	0.24949	0	0.0192308	0.991442	0.0377358	0.0113636	0.167227
Streptococcus thermophilus	0.000226875	0.000910771	0.566926	0.0041681	0.0151445	0.0770549	0.865385	0.942308	0.21094	0.962264	0.965909	0.669621
Streptococcus uberis	0	0	NA	0	0	NA	0	0	NA	0	0	NA
Streptococcus urinalis	0	0	NA	0	0	NA	0	0	NA	0	0	NA
Streptococcus vestibularis	0.00163016	0.000429609	0.355275	0.000643163	0.00128994	0.419879	0.903846	0.884615	0.714802	0.830189	0.965909	0.0221487
Streptomyces albus	0	0	NA	0	4.0043e-08	0.987089	0	0	NA	0	0.0113636	0.987089
Streptomyces avermitilis	1.26625e-07	1.06071e-07	0.932293	1.38874e-07	2.89542e-08	0.505197	0.0192308	0.0384615	0.545109	0.0377358	0.0340909	0.822882
Streptomyces bingchenggensis	0	0	NA	2.39172e-08	3.93532e-08	0.872479	0	0	NA	0.0188679	0.0227273	0.919725
Streptomyces cattleya	0	0	NA	0	0	NA	0	0	NA	0	0	NA
Streptomyces clavuligerus	0	0	NA	0	2.98509e-09	0.986834	0	0	NA	0	0.0113636	0.986834
Streptomyces coelicolor	0	0	NA	6.69683e-08	7.42914e-09	0.563415	0	0	NA	0.0188679	0.0227273	0.715014
Streptomyces filamentosus	2.94033e-07	0	0.988603	0	0	NA	0.0384615	0	0.987654	0	0	NA
Streptomyces flavogriseus	1.59666e-07	4.1521e-07	0.293359	3.81855e-07	4.3046e-07	0.541109	0.0576923	0.0769231	0.650264	0.0943396	0.113636	0.527325
Streptomyces ghanaensis	0	0	NA	1.02935e-07	2.79558e-08	0.345434	0	0	NA	0.0566038	0.0227273	0.348594
Streptomyces griseoaurantiacus	0	0	NA	2.35025e-08	8.25685e-10	0.419089	0	0	NA	0.0188679	0.0113636	0.672589
Streptomyces griseoflavus	0	0	NA	0	0	NA	0	0	NA	0	0	NA
Streptomyces griseus	0	1.6064e-07	0.990312	3.9861e-08	1.86607e-08	0.424894	0	0.0384615	0.987935	0.0377358	0.0113636	0.260927
Streptomyces himastatinicus	0	0	NA	0	3.66949e-08	0.988047	0	0	NA	0	0.0113636	0.988047
Streptomyces hygroscopicus	1.10678e-07	0	0.99119	1.32127e-07	1.86929e-08	0.330607	0.0192308	0	0.99119	0.0377358	0.0227273	0.524101
Streptomyces lividans	0	0	NA	7.04923e-08	7.82009e-09	0.563415	0	0	NA	0.0188679	0.0227273	0.715014
Streptomyces pristinaespiralis	0	1.33317e-08	0.991423	5.7787e-08	5.0616e-08	0.92279	0	0.0192308	0.991423	0.0188679	0.0340909	0.491999
Streptomyces scabiei	6.16057e-08	5.1558e-07	0.293501	8.62984e-08	8.66863e-09	0.204114	0.0384615	0.0576923	0.60357	0.0377358	0.0227273	0.462329
Streptomyces sp. AA4	2.78432e-08	0	0.991378	3.30382e-08	1.905e-07	0.28763	0.0192308	0	0.991378	0.0377358	0.0681818	0.705104
Streptomyces sp. C	0	0	NA	8.73067e-08	1.73681e-08	0.637662	0	0	NA	0.0188679	0.0113636	0.963947
Streptomyces sp. Mg1	0	0	NA	5.7927e-08	1.81511e-08	0.397433	0	0	NA	0.0377358	0.0113636	0.395277
Streptomyces sp. SA3_actG	0	0	NA	0	0	NA	0	0	NA	0	0	NA
Streptomyces sp. SPB74	0	0	NA	2.11551e-07	0	0.991314	0	0	NA	0.0566038	0	0.989868
Streptomyces sp. SPB78	0	0	NA	0	0	NA	0	0	NA	0	0	NA
Streptomyces sp. SirexAA-E	0	4.19411e-07	0.991727	1.58454e-07	1.33169e-07	0.912508	0	0.0961538	0.987571	0.0754717	0.0568182	0.763896
Streptomyces sp. Tu6071	0	0	NA	4.06434e-08	0	0.986333	0	0	NA	0.0188679	0	0.986333
Streptomyces sp. e14	0	0	NA	7.96174e-08	3.64878e-08	0.384429	0	0	NA	0.0377358	0.0227273	0.673593
Streptomyces sviceus	0	0	NA	1.99045e-08	1.01562e-08	0.461069	0	0	NA	0.0377358	0.0227273	0.599787
Streptomyces violaceusniger	1.57075e-07	1.39792e-07	0.953681	2.50947e-07	2.23713e-07	0.64343	0.0576923	0.0384615	0.688404	0.0754717	0.0568182	0.535389
Streptomyces viridochromogenes	0	0	NA	0	0	NA	0	0	NA	0	0	NA
Streptosporangium roseum	0	8.72053e-08	0.991383	1.30163e-07	3.92878e-07	0.62104	0	0.0192308	0.991383	0.0188679	0.0227273	0.964259
Subdoligranulum variabile	5.00463e-05	8.298e-05	0.0525319	0.000100883	0.000112556	0.959621	0.903846	0.865385	0.529305	0.924528	0.931818	0.626503
Succinatimonas hippei	0.000100095	5.4187e-06	0.535389	1.09185e-05	5.81744e-05	0.572781	0.0384615	0.0192308	0.572401	0.0377358	0.0681818	0.565431
Sulfitobacter sp. EE-36	0	0	NA	0	0	NA	0	0	NA	0	0	NA
Sulfitobacter sp. NAS-14.1	0	0	NA	0	0	NA	0	0	NA	0	0	NA
Sulfobacillus acidophilus	0	0	NA	0	0	NA	0	0	NA	0	0	NA
Sulfolobus acidocaldarius	0	0	NA	0	0	NA	0	0	NA	0	0	NA
Sulfolobus islandicus	0	0	NA	0	0	NA	0	0	NA	0	0	NA
Sulfolobus solfataricus	0	0	NA	0	0	NA	0	0	NA	0	0	NA
Sulfolobus tokodaii	0	0	NA	0	0	NA	0	0	NA	0	0	NA
Sulfuricurvum kujiense	0	0	NA	0	0	NA	0	0	NA	0	0	NA
Sulfurihydrogenibium azorense	0	0	NA	0	0	NA	0	0	NA	0	0	NA
Sulfurihydrogenibium sp. YO3AOP1	0	0	NA	0	0	NA	0	0	NA	0	0	NA
Sulfurimonas autotrophica	0	0	NA	0	0	NA	0	0	NA	0	0	NA
Sulfurimonas denitrificans	0	0	NA	0	0	NA	0	0	NA	0	0	NA
Sulfurospirillum deleyianum	0	0	NA	0	0	NA	0	0	NA	0	0	NA
Sulfurovum sp. NBC37-1	0	0	NA	0	0	NA	0	0	NA	0	0	NA
Sutterella wadsworthensis	0.000966509	0.00140666	0.543056	0.000934838	0.000925102	0.779583	0.480769	0.403846	0.414175	0.301887	0.397727	0.565552
Symbiobacterium thermophilum	1.14494e-07	9.18468e-08	0.883861	1.99541e-07	2.56233e-07	0.826444	0.0192308	0.0384615	0.534879	0.0377358	0.0340909	0.855497
Synechococcus elongatus	0	0	NA	0	0	NA	0	0	NA	0	0	NA
Synechococcus sp. BL107	0	0	NA	0	0	NA	0	0	NA	0	0	NA
Synechococcus sp. CB0101	3.06054e-07	3.20847e-07	0.916004	1.25933e-07	3.56368e-07	0.666475	0.0769231	0.0576923	0.672575	0.0377358	0.0795455	0.686513
Synechococcus sp. CB0205	0	0	NA	0	0	NA	0	0	NA	0	0	NA
Synechococcus sp. CC9311	0	0	NA	0	0	NA	0	0	NA	0	0	NA
Synechococcus sp. CC9605	0	0	NA	0	0	NA	0	0	NA	0	0	NA
Synechococcus sp. CC9902	0	0	NA	0	0	NA	0	0	NA	0	0	NA
Synechococcus sp. JA-2-3B'a(2-13)	0	0	NA	0	0	NA	0	0	NA	0	0	NA
Synechococcus sp. JA-3-3Ab	0	0	NA	0	0	NA	0	0	NA	0	0	NA
Synechococcus sp. PCC 7002	0	0	NA	0	0	NA	0	0	NA	0	0	NA
Synechococcus sp. PCC 7335	0	0	NA	0	0	NA	0	0	NA	0	0	NA
Synechococcus sp. RCC307	0	0	NA	0	2.48744e-07	0.987427	0	0	NA	0	0.0113636	0.987427
Synechococcus sp. RS9916	0	0	NA	0	0	NA	0	0	NA	0	0	NA
Synechococcus sp. RS9917	0	0	NA	0	0	NA	0	0	NA	0	0	NA
Synechococcus sp. WH 5701	0	2.99885e-08	0.991472	7.01278e-07	8.65935e-08	0.262704	0	0.0192308	0.991472	0.0566038	0.0227273	0.438857
Synechococcus sp. WH 7803	0	3.05364e-08	0.991472	0	6.42865e-08	0.988119	0	0.0192308	0.991472	0	0.0113636	0.988119
Synechococcus sp. WH 7805	0	0	NA	0	0	NA	0	0	NA	0	0	NA
Synechococcus sp. WH 8102	0	0	NA	0	0	NA	0	0	NA	0	0	NA
Synechococcus sp. WH 8109	0	0	NA	0	0	NA	0	0	NA	0	0	NA
Synechocystis sp. PCC 6803	0	0	NA	0	0	NA	0	0	NA	0	0	NA
Syntrophobacter fumaroxidans	0	0	NA	0	0	NA	0	0	NA	0	0	NA
Syntrophobotulus glycolicus	0	0	NA	0	0	NA	0	0	NA	0	0	NA
Syntrophomonas wolfei	0	0	NA	0	0	NA	0	0	NA	0	0	NA
Syntrophothermus lipocalidus	0	0	NA	0	0	NA	0	0	NA	0	0	NA
Syntrophus aciditrophicus	0	0	NA	1.83443e-07	0	0.986433	0	0	NA	0.0188679	0	0.986433
Tannerella forsythia	0	1.91112e-07	0.991474	3.37861e-07	0	0.98595	0	0.0192308	0.991474	0.0188679	0	0.98595
Taylorella asinigenitalis	0	0	NA	0	0	NA	0	0	NA	0	0	NA
Taylorella equigenitalis	0	0	NA	0	0	NA	0	0	NA	0	0	NA
Tepidanaerobacter acetatoxydans	0	0	NA	0	0	NA	0	0	NA	0	0	NA
Teredinibacter turnerae	0	0	NA	0	0	NA	0	0	NA	0	0	NA
Terriglobus saanensis	0	0	NA	0	0	NA	0	0	NA	0	0	NA
Tetragenococcus halophilus	0	0	NA	0	4.5327e-07	0.988689	0	0	NA	0	0.0227273	0.987896
Thalassiobium sp. R2A62	0	0	NA	0	0	NA	0	0	NA	0	0	NA
Thauera sp. MZ1T	7.96529e-07	7.43935e-07	0.926645	1.70414e-07	2.44124e-07	0.623274	0.115385	0.0961538	0.754937	0.0566038	0.102273	0.469438
Thermaerobacter marianensis	8.96344e-07	1.23081e-06	0.591194	1.7493e-06	9.42845e-07	0.426703	0.115385	0.134615	0.789808	0.169811	0.102273	0.325229
Thermaerobacter subterraneus	1.3567e-07	1.16492e-07	0.939802	0	1.10209e-07	0.989957	0.0192308	0.0384615	0.539232	0	0.0340909	0.990491
Thermanaerovibrio acidaminovorans	0	0	NA	0	0	NA	0	0	NA	0	0	NA
Thermincola potens	0	0	NA	0	0	NA	0	0	NA	0	0	NA
Thermoanaerobacter brockii	0	0	NA	0	0	NA	0	0	NA	0	0	NA
Thermoanaerobacter ethanolicus	0	0	NA	0	0	NA	0	0	NA	0	0	NA
Thermoanaerobacter italicus	0	0	NA	0	0	NA	0	0	NA	0	0	NA
Thermoanaerobacter mathranii	0	0	NA	0	0	NA	0	0	NA	0	0	NA
Thermoanaerobacter pseudethanolicus	0	0	NA	0	0	NA	0	0	NA	0	0	NA
Thermoanaerobacter sp. X513	0	0	NA	0	0	NA	0	0	NA	0	0	NA
Thermoanaerobacter sp. X514	0	0	NA	0	0	NA	0	0	NA	0	0	NA
Thermoanaerobacter sp. X561	0	0	NA	0	0	NA	0	0	NA	0	0	NA
Thermoanaerobacter wiegelii	0	0	NA	0	0	NA	0	0	NA	0	0	NA
Thermoanaerobacterium thermosaccharolyticum	0	0	NA	0	0	NA	0	0	NA	0	0	NA
Thermoanaerobacterium xylanolyticum	0	0	NA	0	0	NA	0	0	NA	0	0	NA
Thermobaculum terrenum	0	0	NA	0	0	NA	0	0	NA	0	0	NA
Thermobifida fusca	0	0	NA	0	0	NA	0	0	NA	0	0	NA
Thermobispora bispora	0	0	NA	3.30985e-07	3.27361e-07	0.992941	0	0	NA	0.0377358	0.0454545	0.82538
Thermococcus barophilus	0	0	NA	0	0	NA	0	0	NA	0	0	NA
Thermococcus gammatolerans	0	0	NA	0	0	NA	0	0	NA	0	0	NA
Thermococcus kodakarensis	0	0	NA	0	0	NA	0	0	NA	0	0	NA
Thermococcus onnurineus	0	0	NA	0	0	NA	0	0	NA	0	0	NA
Thermococcus sibiricus	0	0	NA	0	0	NA	0	0	NA	0	0	NA
Thermococcus sp. 4557	0	0	NA	0	0	NA	0	0	NA	0	0	NA
Thermococcus sp. AM4	0	0	NA	0	0	NA	0	0	NA	0	0	NA
Thermocrinis albus	0	0	NA	0	0	NA	0	0	NA	0	0	NA
Thermodesulfatator indicus	0	0	NA	0	0	NA	0	0	NA	0	0	NA
Thermodesulfobacterium geofontis	0	0	NA	0	0	NA	0	0	NA	0	0	NA
Thermodesulfobium narugense	0	0	NA	0	0	NA	0	0	NA	0	0	NA
Thermodesulfovibrio yellowstonii	0	0	NA	0	0	NA	0	0	NA	0	0	NA
Thermofilum pendens	0	0	NA	0	0	NA	0	0	NA	0	0	NA
Thermomicrobium roseum	0	0	NA	0	0	NA	0	0	NA	0	0	NA
Thermomonospora curvata	0	9.98304e-08	0.987766	5.09049e-07	1.18032e-07	0.539415	0	0.0384615	0.987734	0.0377358	0.0454545	0.995071
Thermoplasma acidophilum	0	0	NA	0	0	NA	0	0	NA	0	0	NA
Thermoplasma volcanium	0	0	NA	0	0	NA	0	0	NA	0	0	NA
Thermoproteus tenax	0	0	NA	0	0	NA	0	0	NA	0	0	NA
Thermoproteus uzoniensis	0	0	NA	0	0	NA	0	0	NA	0	0	NA
Thermosediminibacter oceani	0	0	NA	0	0	NA	0	0	NA	0	0	NA
Thermosinus carboxydivorans	0	0	NA	0	0	NA	0	0	NA	0	0	NA
Thermosipho africanus	0	0	NA	0	0	NA	0	0	NA	0	0	NA
Thermosipho melanesiensis	0	0	NA	0	0	NA	0	0	NA	0	0	NA
Thermosphaera aggregans	0	0	NA	0	0	NA	0	0	NA	0	0	NA
Thermosynechococcus elongatus	0	0	NA	0	0	NA	0	0	NA	0	0	NA
Thermotoga lettingae	0	0	NA	0	0	NA	0	0	NA	0	0	NA
Thermotoga maritima	0	0	NA	0	0	NA	0	0	NA	0	0	NA
Thermotoga naphthophila	0	0	NA	0	0	NA	0	0	NA	0	0	NA
Thermotoga neapolitana	0	0	NA	0	0	NA	0	0	NA	0	0	NA
Thermotoga petrophila	0	0	NA	0	0	NA	0	0	NA	0	0	NA
Thermotoga sp. RQ2	0	0	NA	0	0	NA	0	0	NA	0	0	NA
Thermotoga thermarum	0	0	NA	0	0	NA	0	0	NA	0	0	NA
Thermovibrio ammonificans	0	0	NA	0	0	NA	0	0	NA	0	0	NA
Thermovirga lienii	0	0	NA	0	0	NA	0	0	NA	0	0	NA
Thermus aquaticus	0	0	NA	0	0	NA	0	0	NA	0	0	NA
Thermus scotoductus	0	0	NA	0	0	NA	0	0	NA	0	0	NA
Thermus sp. CCB_US3_UF1	0	3.33646e-08	0.991378	0	0	NA	0	0.0192308	0.991378	0	0	NA
Thermus thermophilus	0	6.72751e-08	0.991378	0	0	NA	0	0.0192308	0.991378	0	0	NA
Thioalkalimicrobium cyclicum	0	0	NA	0	0	NA	0	0	NA	0	0	NA
Thioalkalivibrio sp. K90mix	0	0	NA	0	0	NA	0	0	NA	0	0	NA
Thioalkalivibrio sulfidophilus	3.09524e-08	0	0.991418	4.79941e-08	0	0.986433	0.0192308	0	0.991418	0.0188679	0	0.986433
Thiobacillus denitrificans	0	0	NA	8.00684e-08	0	0.98702	0	0	NA	0.0188679	0	0.98702
Thiomicrospira crunogena	0	0	NA	0	0	NA	0	0	NA	0	0	NA
Thiomonas intermedia	0	0	NA	0	0	NA	0	0	NA	0	0	NA
Thiomonas sp. 3As	0	0	NA	1.21481e-07	0	0.985465	0	0	NA	0.0377358	0	0.986391
Tolumonas auensis	0	0	NA	2.119e-08	0	0.986955	0	0	NA	0.0377358	0	0.986702
Treponema azotonutricium	0	0	NA	0	0	NA	0	0	NA	0	0	NA
Treponema brennaborense	2.14782e-07	2.46457e-07	0.980921	1.36509e-07	1.67284e-07	0.899047	0.0384615	0.0192308	0.476144	0.0188679	0.0227273	0.883676
Treponema caldaria	0	0	NA	0	0	NA	0	0	NA	0	0	NA
Treponema denticola	3.27859e-05	0	0.990501	2.67887e-06	0	0.98595	0.0384615	0	0.98796	0.0188679	0	0.98595
Treponema pallidum	0	0	NA	0	0	NA	0	0	NA	0	0	NA
Treponema paraluiscuniculi	0	0	NA	0	0	NA	0	0	NA	0	0	NA
Treponema phagedenis	0	0	NA	0	0	NA	0	0	NA	0	0	NA
Treponema primitia	0	0	NA	0	0	NA	0	0	NA	0	0	NA
Treponema succinifaciens	0	0	NA	4.83642e-07	0	0.986826	0	0	NA	0.0188679	0	0.986826
Treponema vincentii	0	0	NA	0	0	NA	0	0	NA	0	0	NA
Trichodesmium erythraeum	0	0	NA	0	0	NA	0	0	NA	0	0	NA
Trichormus azollae	0	0	NA	0	0	NA	0	0	NA	0	0	NA
Tropheryma whipplei	0	0	NA	0	7.39145e-06	0.98974	0	0	NA	0	0.0795455	0.990325
Truepera radiovictrix	0	0	NA	0	0	NA	0	0	NA	0	0	NA
Tsukamurella paurometabola	0	5.17731e-08	0.99141	4.10392e-07	0	0.987207	0	0.0192308	0.99141	0.0188679	0	0.987207
Turicibacter sanguinis	4.11313e-05	3.77685e-05	0.833887	0.000226211	0.000147168	0.767642	0.346154	0.423077	0.381778	0.377358	0.454545	0.540806
Turicibacter sp. HGF1	3.4086e-05	1.66398e-05	0.263924	0.000127941	6.78469e-05	0.417421	0.307692	0.365385	0.490382	0.339623	0.352273	0.995357
Ureaplasma parvum	0	0	NA	0	0	NA	0	0	NA	0	0	NA
Ureaplasma urealyticum	0	0	NA	5.11565e-08	0	0.986764	0	0	NA	0.0188679	0	0.986764
Variovorax paradoxus	7.89279e-09	0	0.991415	0	6.74359e-08	0.988342	0.0192308	0	0.991415	0	0.0227273	0.98798
Veillonella atypica	0.000683428	0.000410376	0.4348	0.000339911	0.000385424	0.497337	0.711538	0.730769	0.83134	0.622642	0.681818	0.398646
Veillonella dispar	0.00048828	0.00035539	0.632244	0.000326809	0.000110716	0.147047	0.711538	0.807692	0.261391	0.660377	0.670455	0.898916
Veillonella parvula	0.000556154	0.000472196	0.785503	0.00283819	0.000165919	0.18108	0.75	0.826923	0.327236	0.811321	0.738636	0.644454
Veillonella sp. 3_1_44	0.000183491	0.000219718	0.703697	0.000940222	6.96755e-05	0.187825	0.653846	0.807692	0.0632525	0.603774	0.727273	0.116607
Veillonella sp. 6_1_27	0.000223402	0.000209182	0.939309	0.00167449	9.2873e-05	0.135606	0.673077	0.711538	0.621409	0.660377	0.693182	0.421576
Veillonella sp. oral taxon 158	0.000200812	0.000718055	0.211487	0.000288987	0.000273497	0.826279	0.653846	0.75	0.243994	0.603774	0.704545	0.108962
Veillonella sp. oral taxon 780	1.42947e-07	3.61559e-07	0.668042	4.42235e-07	9.61558e-07	0.516466	0.0192308	0.0192308	0.903618	0.0188679	0.0340909	0.51229
Verminephrobacter eiseniae	0	0	NA	0	8.20483e-08	0.989044	0	0	NA	0	0.0227273	0.988549
Verrucomicrobiae bacterium DG1235	0	2.17704e-08	0.991471	3.31207e-07	7.79362e-08	0.278409	0	0.0192308	0.991471	0.0377358	0.0113636	0.166016
Verrucomicrobium spinosum	0	0	NA	0	0	NA	0	0	NA	0	0	NA
Verrucosispora maris	1.79637e-08	0	0.991267	0	0	NA	0.0192308	0	0.991267	0	0	NA
Vibrio alginolyticus	0	0	NA	0	0	NA	0	0	NA	0	0	NA
Vibrio anguillarum	0	0	NA	0	0	NA	0	0	NA	0	0	NA
Vibrio brasiliensis	0	0	NA	0	0	NA	0	0	NA	0	0	NA
Vibrio campbellii	0	0	NA	0	0	NA	0	0	NA	0	0	NA
Vibrio caribbenthicus	4.6257e-08	9.0676e-08	0.472093	2.33752e-08	1.23388e-09	0.445614	0.0576923	0.0769231	0.704751	0.0188679	0.0113636	0.736508
Vibrio cholerae	1.51344e-07	1.2512e-07	0.831188	9.73324e-08	2.49815e-08	0.420717	0.0576923	0.0576923	0.978165	0.0188679	0.0113636	0.736508
Vibrio coralliilyticus	7.34208e-08	0	0.991365	2.65663e-07	5.19977e-08	0.214229	0.0192308	0	0.991365	0.0566038	0.0113636	0.150661
Vibrio furnissii	0	0	NA	0	0	NA	0	0	NA	0	0	NA
Vibrio harveyi	0	0	NA	0	6.30791e-08	0.99062	0	0	NA	0	0.0227273	0.988153
Vibrio metschnikovii	0	0	NA	0	0	NA	0	0	NA	0	0	NA
Vibrio mimicus	2.80241e-08	2.20622e-08	0.820687	1.01208e-08	3.97327e-09	0.53368	0.0384615	0.0384615	0.990771	0.0188679	0.0113636	0.736508
Vibrio orientalis	0	0	NA	0	0	NA	0	0	NA	0	0	NA
Vibrio parahaemolyticus	0	0	NA	0	0	NA	0	0	NA	0	0	NA
Vibrio scophthalmi	0	0	NA	0	0	NA	0	0	NA	0	0	NA
Vibrio shilonii	0	0	NA	0	0	NA	0	0	NA	0	0	NA
Vibrio sinaloensis	0	0	NA	0	0	NA	0	0	NA	0	0	NA
Vibrio sp. EJY3	7.32234e-08	1.62106e-07	0.560615	2.64949e-07	1.29965e-06	0.491439	0.0192308	0.0192308	0.948078	0.0566038	0.0568182	0.930661
Vibrio sp. Ex25	0	0	NA	0	0	NA	0	0	NA	0	0	NA
Vibrio sp. N418	0	3.33006e-07	0.991376	0	0	NA	0	0.0192308	0.991376	0	0	NA
Vibrio sp. RC341	0	0	NA	0	0	NA	0	0	NA	0	0	NA
Vibrio sp. RC586	4.5778e-08	7.98612e-09	0.468947	4.54109e-09	1.2211e-09	0.428999	0.0576923	0.0384615	0.683658	0.0188679	0.0113636	0.736508
Vibrio splendidus	0	0	NA	0	0	NA	0	0	NA	0	0	NA
Vibrio tubiashii	0	0	NA	0	0	NA	0	0	NA	0	0	NA
Vibrio vulnificus	0	0	NA	0	0	NA	0	0	NA	0	0	NA
Vibrionales bacterium SWAT-3	0	0	NA	0	0	NA	0	0	NA	0	0	NA
Victivallis vadensis	0.000150282	0.000306295	0.337997	0.000177157	0.000161599	0.945877	0.365385	0.346154	0.842212	0.358491	0.363636	0.962625
Vulcanisaeta distributa	0	0	NA	0	0	NA	0	0	NA	0	0	NA
Vulcanisaeta moutnovskia	0	0	NA	0	0	NA	0	0	NA	0	0	NA
Waddlia chondrophila	0	0	NA	0	0	NA	0	0	NA	0	0	NA
Weeksella virosa	0	0	NA	0	0	NA	0	0	NA	0	0	NA
Weissella cibaria	0	6.81166e-06	0.990603	1.92006e-05	2.56475e-06	0.461453	0	0.115385	0.986303	0.0754717	0.113636	0.487426
Weissella koreensis	0	0	NA	0	0	NA	0	0	NA	0	0	NA
Weissella paramesenteroides	3.82069e-07	1.86028e-06	0.283942	9.68819e-07	1.33626e-07	0.49604	0.0769231	0.115385	0.499276	0.0377358	0.0227273	0.744756
Wigglesworthia glossinidia	0	0	NA	0	0	NA	0	0	NA	0	0	NA
Wolbachia endosymbiont of Brugia malayi	0	0	NA	0	0	NA	0	0	NA	0	0	NA
Wolbachia endosymbiont of Culex quinquefasciatus	0	0	NA	0	0	NA	0	0	NA	0	0	NA
Wolbachia endosymbiont of Drosophila melanogaster	0	6.1891e-08	0.991439	0	0	NA	0	0.0192308	0.991439	0	0	NA
Wolbachia sp. wRi	0	6.27486e-08	0.991439	0	0	NA	0	0.0192308	0.991439	0	0	NA
Wolinella succinogenes	0	0	NA	0	0	NA	0	0	NA	0	0	NA
Xanthobacter autotrophicus	1.16377e-07	3.15131e-08	0.433326	2.21796e-07	7.73758e-09	0.619569	0.0192308	0.0384615	0.627101	0.0188679	0.0113636	0.915798
Xanthomonas alfalfae	0	0	NA	0	0	NA	0	0	NA	0	0	NA
Xanthomonas campestris	0	0	NA	2.02796e-07	8.70868e-06	0.735783	0	0	NA	0.0188679	0.0113636	0.938404
Xanthomonas citri	0	0	NA	0	0	NA	0	0	NA	0	0	NA
Xanthomonas euvesicatoria	0	0	NA	0	0	NA	0	0	NA	0	0	NA
Xanthomonas oryzae	0	0	NA	0	0	NA	0	0	NA	0	0	NA
Xenorhabdus bovienii	0	0	NA	0	0	NA	0	0	NA	0	0	NA
Xenorhabdus nematophila	0	0	NA	1.44361e-07	0	0.985843	0	0	NA	0.0188679	0	0.985843
Xylanimonas cellulosilytica	0	0	NA	9.34801e-08	9.569e-08	0.74331	0	0	NA	0.0566038	0.0568182	0.833952
Xylella fastidiosa	0	0	NA	0	0	NA	0	0	NA	0	0	NA
Yersinia enterocolitica	0	4.41132e-07	0.990659	6.29987e-08	6.245e-07	0.392829	0	0.0384615	0.98761	0.0188679	0.0454545	0.458009
Yersinia pestis	0	1.41291e-07	0.991301	0	0	NA	0	0.0192308	0.991301	0	0	NA
Yersinia pseudotuberculosis	0	4.71505e-08	0.991301	0	0	NA	0	0.0192308	0.991301	0	0	NA
Zunongwangia profunda	0	0	NA	0	0	NA	0	0	NA	0	0	NA
Zymomonas mobilis	0	0	NA	0	0	NA	0	0	NA	0	0	NA
alpha proteobacterium BAL199	0	0	NA	0	0	NA	0	0	NA	0	0	NA
alpha proteobacterium HIMB114	0	0	NA	0	0	NA	0	0	NA	0	0	NA
beta proteobacterium KB13	0	0	NA	0	0	NA	0	0	NA	0	0	NA
butyrate-producing bacterium SS3/4	0.00320234	0.0029263	0.7539	0.00153766	0.00213658	0.344981	0.923077	0.980769	0.186466	0.90566	0.931818	0.796446
butyrate-producing bacterium SSC/2	0.00192797	0.00283879	0.165634	0.00428529	0.00621569	0.260072	0.923077	0.923077	0.925168	0.830189	0.920455	0.127821
cyanobacterium UCYN-A	0	0	NA	0	0	NA	0	0	NA	0	0	NA
gamma proteobacterium HTCC2207	0	0	NA	0	0	NA	0	0	NA	0	0	NA
gamma proteobacterium HTCC5015	0	0	NA	0	0	NA	0	0	NA	0	0	NA
gamma proteobacterium HdN1	0	0	NA	0	0	NA	0	0	NA	0	0	NA
gamma proteobacterium IMCC3088	0	0	NA	0	0	NA	0	0	NA	0	0	NA
gamma proteobacterium NOR5-3	0	0	NA	0	0	NA	0	0	NA	0	0	NA
halophilic archaeon DL31	0	0	NA	0	0	NA	0	0	NA	0	0	NA
marine actinobacterium PHSC20C1	0	0	NA	0	0	NA	0	0	NA	0	0	NA
marine gamma proteobacterium HTCC2080	0	0	NA	0	0	NA	0	0	NA	0	0	NA
marine gamma proteobacterium HTCC2143	0	0	NA	0	0	NA	0	0	NA	0	0	NA
marine gamma proteobacterium HTCC2148	0	0	NA	0	0	NA	0	0	NA	0	0	NA
uncultured Termite group 1 bacterium	0	0	NA	0	0	NA	0	0	NA	0	0	NA
uncultured marine group II euryarchaeote	0	0	NA	0	0	NA	0	0	NA	0	0	NA
unidentified eubacterium SCB49	0	0	NA	0	0	NA	0	0	NA	0	0	NA

## Sheet: SpecI
	WGSS DC Relative Abundance			Population F Relative Abundance			WGSS DC Presence/Absence			Population F Presence/Absence
	meanCase	meanControl	pWald	meanCase	meanControl	pWald	meanCase	meanControl	pWald	meanCase	meanControl	pWald
Cluster1	0	0	NA	0	0	NA	0	0	NA	0	0	NA
Cluster10	0	0	NA	0	0	NA	0	0	NA	0	0	NA
Cluster100	0	0	NA	0	0	NA	0	0	NA	0	0	NA
Cluster1000	0.000150407	0.000306509	0.338249	0.000177385	0.000161732	0.945414	0.365385	0.346154	0.842212	0.358491	0.363636	0.962625
Cluster1001	0	0	NA	0	0	NA	0	0	NA	0	0	NA
Cluster1002	0	0	NA	1.83916e-07	0	0.986433	0	0	NA	0.0188679	0	0.986433
Cluster1003	0	2.17693e-08	0.991471	3.31221e-07	7.79382e-08	0.27827	0	0.0192308	0.991471	0.0377358	0.0113636	0.166016
Cluster1004	0	0	NA	0	0	NA	0	0	NA	0	0	NA
Cluster1005	0	0	NA	0	0	NA	0	0	NA	0	0	NA
Cluster1006	0	0	NA	0	0	NA	0	0	NA	0	0	NA
Cluster1007	0	0	NA	3.23227e-08	1.644e-07	0.362474	0	0	NA	0.0188679	0.0113636	0.768306
Cluster1008	0.00947967	0.0102984	0.834107	0.0217619	0.00929007	0.0749303	0.884615	0.923077	0.582293	0.849057	0.829545	0.729046
Cluster1009	0	0	NA	0	0	NA	0	0	NA	0	0	NA
Cluster101	0	0	NA	0	0	NA	0	0	NA	0	0	NA
Cluster1010	0	0	NA	0	0	NA	0	0	NA	0	0	NA
Cluster1011	0	0	NA	0	0	NA	0	0	NA	0	0	NA
Cluster1012	0	0	NA	0	0	NA	0	0	NA	0	0	NA
Cluster1013	0	0	NA	0	1.88133e-08	0.986786	0	0	NA	0	0.0113636	0.986786
Cluster1014	0	0	NA	0	0	NA	0	0	NA	0	0	NA
Cluster1015	0	0	NA	0	0	NA	0	0	NA	0	0	NA
Cluster1016	0	0	NA	0	0	NA	0	0	NA	0	0	NA
Cluster1017	0	0	NA	0	0	NA	0	0	NA	0	0	NA
Cluster1018	0	0	NA	0	0	NA	0	0	NA	0	0	NA
Cluster1019	0	0	NA	0	0	NA	0	0	NA	0	0	NA
Cluster102	0	0	NA	0	0	NA	0	0	NA	0	0	NA
Cluster1020	0	0	NA	0	0	NA	0	0	NA	0	0	NA
Cluster1021	3.2776e-05	0	0.990504	2.67879e-06	0	0.98595	0.0384615	0	0.98796	0.0188679	0	0.98595
Cluster1022	0	0	NA	4.83679e-07	0	0.986826	0	0	NA	0.0188679	0	0.986826
Cluster1023	2.14749e-07	2.46568e-07	0.981311	1.36489e-07	1.67275e-07	0.899114	0.0384615	0.0192308	0.476144	0.0188679	0.0227273	0.883676
Cluster1024	0	0	NA	0	0	NA	0	0	NA	0	0	NA
Cluster1025	0	0	NA	0	0	NA	0	0	NA	0	0	NA
Cluster1026	0	0	NA	0	0	NA	0	0	NA	0	0	NA
Cluster1027	0	0	NA	0	0	NA	0	0	NA	0	0	NA
Cluster1028	0	0	NA	0	0	NA	0	0	NA	0	0	NA
Cluster1029	0	0	NA	0	0	NA	0	0	NA	0	0	NA
Cluster103	0	0	NA	0	0	NA	0	0	NA	0	0	NA
Cluster1030	0	0	NA	0	0	NA	0	0	NA	0	0	NA
Cluster1031	0	0	NA	0	0	NA	0	0	NA	0	0	NA
Cluster1032	0	0	NA	0	0	NA	0	0	NA	0	0	NA
Cluster1033	0	0	NA	0	0	NA	0	0	NA	0	0	NA
Cluster1034	0	0	NA	0	0	NA	0	0	NA	0	0	NA
Cluster1035	0	0	NA	0	0	NA	0	0	NA	0	0	NA
Cluster1036	0	0	NA	0	0	NA	0	0	NA	0	0	NA
Cluster1037	0	0	NA	0	0	NA	0	0	NA	0	0	NA
Cluster1038	0	0	NA	0	0	NA	0	0	NA	0	0	NA
Cluster1039	1.68745e-07	0	0.989344	1.95998e-07	0	0.986581	0.0384615	0	0.98781	0.0188679	0	0.986581
Cluster104	0	0	NA	0	0	NA	0	0	NA	0	0	NA
Cluster1040	5.31545e-08	0	0.991476	0	0	NA	0.0192308	0	0.991476	0	0	NA
Cluster1041	0	0	NA	0	0	NA	0	0	NA	0	0	NA
Cluster1042	0	0	NA	2.21507e-07	5.41199e-08	0.601951	0	0	NA	0.0188679	0.0113636	0.850891
Cluster1043	0	0	NA	0	0	NA	0	0	NA	0	0	NA
Cluster1044	0	0	NA	3.14211e-08	0	0.985107	0	0	NA	0.0188679	0	0.985107
Cluster1045	0	0	NA	0	0	NA	0	0	NA	0	0	NA
Cluster1046	0	0	NA	0	0	NA	0	0	NA	0	0	NA
Cluster1047	0	0	NA	0	0	NA	0	0	NA	0	0	NA
Cluster1048	0	0	NA	0	0	NA	0	0	NA	0	0	NA
Cluster1049	0	0	NA	0	0	NA	0	0	NA	0	0	NA
Cluster105	0	0	NA	0	0	NA	0	0	NA	0	0	NA
Cluster1050	0	0	NA	0	0	NA	0	0	NA	0	0	NA
Cluster1051	0	0	NA	0	0	NA	0	0	NA	0	0	NA
Cluster1052	0.0137789	0.0112955	0.687626	0.00924543	0.0038801	0.0758197	0.980769	1	0.991462	1	0.954545	0.989151
Cluster1053	0.00612839	0.00481292	0.438624	0.00497874	0.0028514	0.253753	1	1	NA	0.981132	0.954545	0.470869
Cluster1054	0.0375626	0.0351556	0.666075	0.0260441	0.0177502	0.121481	1	1	NA	0.981132	0.977273	0.974267
Cluster1055	0	0	NA	0	0	NA	0	0	NA	0	0	NA
Cluster1056	0.00357854	2.18789e-05	0.135249	0.000560772	4.49113e-06	0.133032	0.576923	0.365385	0.0335426	0.339623	0.0681818	0.00108977
Cluster1057	0.000342409	2.51043e-06	0.168983	7.47887e-05	1.42205e-06	0.0622864	0.326923	0.115385	0.0102157	0.264151	0.125	0.139674
Cluster1058	4.08668e-05	3.5501e-07	0.0974198	1.1688e-06	1.2479e-06	0.530877	0.153846	0.0384615	0.0629177	0.0566038	0.0568182	0.749882
Cluster1059	1.87596e-05	1.61441e-06	0.201235	1.20534e-05	1.63515e-06	0.1073	0.230769	0.0961538	0.0713947	0.169811	0.0909091	0.11566
Cluster106	0	0	NA	0	0	NA	0	0	NA	0	0	NA
Cluster1060	0	2.96427e-07	0.991263	9.84916e-08	2.37641e-07	0.533044	0	0.0192308	0.991263	0.0377358	0.0113636	0.417736
Cluster1061	0	4.31924e-07	0.991478	0	0	NA	0	0.0192308	0.991478	0	0	NA
Cluster1062	1.06076e-07	0	0.991533	9.70475e-08	3.97674e-07	0.49593	0.0192308	0	0.991533	0.0377358	0.0227273	0.573498
Cluster1063	4.30298e-07	0	0.987514	8.78992e-07	7.14504e-08	0.458944	0.0384615	0	0.987853	0.0377358	0.0113636	0.315997
Cluster1064	0	0	NA	1.52352e-06	1.68809e-07	0.589122	0	0	NA	0.0188679	0.0113636	0.893084
Cluster1065	0.00108179	0.000495711	0.601209	1.20959e-05	5.3752e-06	0.269936	0.25	0.0576923	0.0120524	0.226415	0.238636	0.842018
Cluster1066	2.5759e-05	1.33836e-07	0.407717	4.94796e-07	3.18204e-07	0.977091	0.0769231	0.0192308	0.193728	0.0566038	0.0568182	0.76588
Cluster1067	3.00638e-06	6.25679e-07	0.507511	5.95564e-06	2.63821e-06	0.247338	0.0961538	0.0769231	0.783146	0.264151	0.215909	0.240244
Cluster1068	2.10549e-06	0.000340159	0.752403	1.70575e-06	1.50606e-06	0.932705	0.0961538	0.0384615	0.270733	0.113208	0.102273	0.936371
Cluster1069	0.000102681	2.52554e-07	0.220169	0.00101565	4.82384e-07	0.21976	0.153846	0.0384615	0.0616252	0.207547	0.0113636	0.00335386
Cluster107	0	0	NA	0	0	NA	0	0	NA	0	0	NA
Cluster1070	1.5893e-06	5.39436e-07	0.489629	2.53733e-06	6.14816e-07	0.227459	0.0384615	0.0384615	0.988469	0.0943396	0.0454545	0.20179
Cluster1071	1.4686e-05	5.83733e-06	0.356338	1.68986e-05	7.45967e-06	0.495139	0.153846	0.115385	0.523354	0.132075	0.0909091	0.389835
Cluster1072	1.71323e-05	2.9166e-06	0.448479	0.000314121	2.39575e-06	0.440127	0.211538	0.134615	0.360807	0.150943	0.204545	0.468142
Cluster1073	5.80121e-06	5.0723e-07	0.307984	4.89813e-05	4.40246e-06	0.277657	0.115385	0.0769231	0.597248	0.207547	0.215909	0.571103
Cluster1074	1.08756e-06	2.88375e-07	0.435811	1.99934e-06	2.45823e-07	0.178682	0.0961538	0.0576923	0.512486	0.0754717	0.0340909	0.41286
Cluster1075	0	0	NA	0	0	NA	0	0	NA	0	0	NA
Cluster1076	4.42442e-05	7.81875e-06	0.430517	0.000641096	5.77532e-06	0.892824	0.153846	0.0961538	0.362666	0.150943	0.125	0.979104
Cluster1077	0	0	NA	1.5155e-07	0	0.985159	0	0	NA	0.0188679	0	0.985159
Cluster1078	0.000307795	1.02983e-06	0.329679	0.000297315	0	0.98911	0.115385	0.0576923	0.355801	0.0754717	0	0.988491
Cluster1079	1.00442e-06	0	0.990457	3.05183e-07	2.9683e-07	0.846794	0.0384615	0	0.98784	0.0188679	0.0227273	0.758809
Cluster108	0	0	NA	0	0	NA	0	0	NA	0	0	NA
Cluster1080	6.61952e-07	0	0.991501	0	0	NA	0.0192308	0	0.991501	0	0	NA
Cluster1081	0.0467076	0.0475569	0.992205	0.0290514	0.0446753	0.503788	0.942308	0.961538	0.580898	0.792453	0.840909	0.552412
Cluster1082	1.11209e-07	6.29826e-08	0.710957	2.99796e-07	8.13365e-07	0.347161	0.0192308	0.0192308	0.993241	0.0377358	0.0340909	0.760959
Cluster1083	8.54696e-07	4.5461e-07	0.437829	6.30039e-07	2.06355e-06	0.678727	0.0961538	0.0769231	0.704732	0.0754717	0.0909091	0.913183
Cluster1084	3.51939e-06	0	0.991462	0	0	NA	0.0192308	0	0.991462	0	0	NA
Cluster1085	0	0	NA	0	0	NA	0	0	NA	0	0	NA
Cluster1086	0.00224814	0.00866699	0.0479097	0.00188491	0.00226159	0.335501	0.730769	0.653846	0.388032	0.603774	0.454545	0.207485
Cluster1087	0.000379539	0.0028763	0.0714377	0.000294804	0.000693932	0.344849	0.538462	0.442308	0.342837	0.584906	0.386364	0.0811691
Cluster1088	0.0239952	0.0235378	0.91615	0.0246376	0.0123352	0.0206838	1	1	NA	1	0.988636	0.988185
Cluster1089	0.0191982	0.0137384	0.529962	0.0119345	0.00771763	0.0532333	1	0.980769	0.991454	0.943396	0.886364	0.384368
Cluster109	0	0	NA	0	0	NA	0	0	NA	0	0	NA
Cluster1090	0.0322576	0.0211598	0.536501	0.0164667	0.00354467	0.00196117	0.980769	1	0.991352	0.943396	0.772727	0.0172939
Cluster1091	0.00130005	6.06263e-06	0.355172	0.000979722	0.000318609	0.141825	0.307692	0.173077	0.134542	0.264151	0.159091	0.128339
Cluster1092	0.0191672	0.0155178	0.635859	0.0169725	0.0073609	0.0744105	0.980769	1	0.991462	0.962264	0.977273	0.762479
Cluster1093	0.00893749	0.0100152	0.729695	0.00841472	0.00748331	0.81863	0.961538	1	0.987904	0.962264	0.977273	0.278164
Cluster1094	0.0246235	0.0223403	0.78829	0.0177896	0.0106493	0.130567	0.980769	0.980769	0.982118	1	1	NA
Cluster1095	0.0055418	0.00579072	0.875489	0.00417329	0.0020879	0.190562	0.865385	0.961538	0.0844235	0.811321	0.863636	0.388957
Cluster1096	0.0215748	0.0122843	0.259576	0.0103303	0.00673169	0.0951243	0.942308	0.961538	0.649197	0.924528	0.909091	0.374789
Cluster1097	0.00755726	0.0068806	0.880089	0.00700849	0.00464934	0.7691	0.788462	0.788462	0.982303	0.792453	0.840909	0.448008
Cluster1098	0.0283036	0.0301247	0.947008	0.00757152	0.00989529	0.475104	0.961538	0.980769	0.632291	0.849057	0.795455	0.716913
Cluster1099	0.00151133	0.00191581	0.639492	0.00209559	0.00328823	0.40287	0.711538	0.75	0.652082	0.716981	0.704545	0.912252
Cluster11	0	0	NA	0	0	NA	0	0	NA	0	0	NA
Cluster110	0	0	NA	0	0	NA	0	0	NA	0	0	NA
Cluster1100	0.0585401	0.0663014	0.565501	0.0707529	0.0412445	0.00362365	1	1	NA	1	1	NA
Cluster1101	0.000209788	0.00254801	0.736066	0.00022549	0.000381595	0.46414	0.730769	0.807692	0.253718	0.811321	0.818182	0.861559
Cluster1102	2.03185e-06	5.60091e-07	0.114844	1.30423e-06	2.11842e-06	0.609258	0.192308	0.0961538	0.162365	0.0943396	0.159091	0.434593
Cluster1103	0.00722329	0.0105404	0.445434	0.00598734	0.00266136	0.0926049	0.903846	0.923077	0.692615	0.849057	0.806818	0.632996
Cluster1104	0.140805	0.146089	0.837427	0.0955868	0.0870528	0.663909	1	1	NA	1	1	NA
Cluster1105	0.00685652	0.00729069	0.921115	0.00571142	0.0143752	0.528932	0.615385	0.615385	0.991783	0.660377	0.568182	0.10835
Cluster1106	0.00109088	2.58388e-05	0.513853	0.000258564	0.00242371	0.455347	0.384615	0.384615	0.976689	0.415094	0.397727	0.911594
Cluster1107	0.00427025	2.31152e-05	0.446416	0.00160889	0.00382782	0.309174	0.365385	0.307692	0.545974	0.528302	0.477273	0.718904
Cluster1108	8.81685e-07	1.59023e-06	0.394332	6.98835e-05	0.000215221	0.650391	0.153846	0.153846	0.959195	0.301887	0.284091	0.465603
Cluster1109	0	0	NA	0	6.79226e-08	0.98738	0	0	NA	0	0.0113636	0.98738
Cluster111	0	0	NA	0	0	NA	0	0	NA	0	0	NA
Cluster1110	0	0	NA	0	0	NA	0	0	NA	0	0	NA
Cluster1111	0	1.90895e-07	0.991474	3.37851e-07	0	0.98595	0	0.0192308	0.991474	0.0188679	0	0.98595
Cluster1112	0.000669105	9.34683e-07	0.340476	0.000302473	5.88548e-07	0.851978	0.0961538	0.0384615	0.300094	0.0754717	0.0454545	0.480782
Cluster1113	6.89313e-06	1.80574e-06	0.497576	6.88755e-07	8.29975e-07	0.638143	0.0384615	0.0192308	0.59898	0.0377358	0.0227273	0.729391
Cluster1114	4.61764e-06	1.8574e-07	0.565574	0.000211109	7.46967e-07	0.46614	0.0192308	0.0192308	0.978426	0.0566038	0.0227273	0.11091
Cluster1115	0.00795071	0.00973904	0.411185	0.00889315	0.00476749	0.00851607	0.942308	0.923077	0.767004	0.924528	0.954545	0.327435
Cluster1116	0	0	NA	0	0	NA	0	0	NA	0	0	NA
Cluster1117	0	0	NA	0	0	NA	0	0	NA	0	0	NA
Cluster1118	0	0	NA	0	0	NA	0	0	NA	0	0	NA
Cluster1119	0	0	NA	0	0	NA	0	0	NA	0	0	NA
Cluster112	0	0	NA	0	0	NA	0	0	NA	0	0	NA
Cluster1120	0	0	NA	0	0	NA	0	0	NA	0	0	NA
Cluster1121	0	0	NA	0	0	NA	0	0	NA	0	0	NA
Cluster1122	0	0	NA	3.96315e-07	2.77738e-07	0.96977	0	0	NA	0.0377358	0.0227273	0.840414
Cluster1123	0	0	NA	0	0	NA	0	0	NA	0	0	NA
Cluster1124	0	0	NA	0	0	NA	0	0	NA	0	0	NA
Cluster1125	0	0	NA	0	0	NA	0	0	NA	0	0	NA
Cluster1126	0	0	NA	0	0	NA	0	0	NA	0	0	NA
Cluster1127	0	0	NA	0	0	NA	0	0	NA	0	0	NA
Cluster1128	0	0	NA	0	0	NA	0	0	NA	0	0	NA
Cluster1129	0	0	NA	2.65498e-07	0	0.985692	0	0	NA	0.0188679	0	0.985692
Cluster113	0	0	NA	0	0	NA	0	0	NA	0	0	NA
Cluster1130	0	0	NA	0	0	NA	0	0	NA	0	0	NA
Cluster1131	0	0	NA	0	0	NA	0	0	NA	0	0	NA
Cluster1132	0	0	NA	0	0	NA	0	0	NA	0	0	NA
Cluster1133	0	0	NA	0	0	NA	0	0	NA	0	0	NA
Cluster1134	0	0	NA	0	0	NA	0	0	NA	0	0	NA
Cluster1135	0	0	NA	0	0	NA	0	0	NA	0	0	NA
Cluster1136	0	0	NA	0	0	NA	0	0	NA	0	0	NA
Cluster1137	0	0	NA	0	0	NA	0	0	NA	0	0	NA
Cluster1138	0	0	NA	0	0	NA	0	0	NA	0	0	NA
Cluster1139	0	0	NA	0	0	NA	0	0	NA	0	0	NA
Cluster114	0	0	NA	0	0	NA	0	0	NA	0	0	NA
Cluster1140	0	0	NA	0	0	NA	0	0	NA	0	0	NA
Cluster1141	0	0	NA	0	0	NA	0	0	NA	0	0	NA
Cluster1142	0	0	NA	0	0	NA	0	0	NA	0	0	NA
Cluster1143	0	0	NA	0	0	NA	0	0	NA	0	0	NA
Cluster1144	3.09612e-07	0	0.991476	1.579e-07	1.46372e-07	0.815249	0.0192308	0	0.991476	0.0188679	0.0227273	0.845323
Cluster1145	0	0	NA	0	0	NA	0	0	NA	0	0	NA
Cluster1146	0	0	NA	0	0	NA	0	0	NA	0	0	NA
Cluster1147	0	0	NA	0	0	NA	0	0	NA	0	0	NA
Cluster1148	0	0	NA	0	0	NA	0	0	NA	0	0	NA
Cluster1149	0	0	NA	0	0	NA	0	0	NA	0	0	NA
Cluster115	0	0	NA	0	0	NA	0	0	NA	0	0	NA
Cluster1150	0	0	NA	0	0	NA	0	0	NA	0	0	NA
Cluster1151	0	0	NA	0	0	NA	0	0	NA	0	0	NA
Cluster1152	0	0	NA	0	0	NA	0	0	NA	0	0	NA
Cluster1153	0	0	NA	0	0	NA	0	0	NA	0	0	NA
Cluster1154	0	0	NA	0	0	NA	0	0	NA	0	0	NA
Cluster1155	0	0	NA	0	0	NA	0	0	NA	0	0	NA
Cluster1156	0	0	NA	0	0	NA	0	0	NA	0	0	NA
Cluster1157	0	0	NA	0	0	NA	0	0	NA	0	0	NA
Cluster1158	0	0	NA	0	0	NA	0	0	NA	0	0	NA
Cluster1159	0	0	NA	0	0	NA	0	0	NA	0	0	NA
Cluster116	0	0	NA	0	0	NA	0	0	NA	0	0	NA
Cluster1160	0	0	NA	0	0	NA	0	0	NA	0	0	NA
Cluster1161	0	0	NA	0	0	NA	0	0	NA	0	0	NA
Cluster1162	1.04356e-07	0	0.991378	0	0	NA	0.0192308	0	0.991378	0	0	NA
Cluster1163	0	0	NA	0	0	NA	0	0	NA	0	0	NA
Cluster1164	0	0	NA	0	0	NA	0	0	NA	0	0	NA
Cluster1165	0	0	NA	0	0	NA	0	0	NA	0	0	NA
Cluster1166	3.9754e-08	0	0.99138	0	3.09411e-07	0.987543	0.0192308	0	0.99138	0	0.0454545	0.988483
Cluster1167	0	0	NA	0	0	NA	0	0	NA	0	0	NA
Cluster1168	0	0	NA	0	0	NA	0	0	NA	0	0	NA
Cluster1169	0	0	NA	0	0	NA	0	0	NA	0	0	NA
Cluster117	0	0	NA	0	0	NA	0	0	NA	0	0	NA
Cluster1170	0	0	NA	0	0	NA	0	0	NA	0	0	NA
Cluster1171	0	0	NA	0	0	NA	0	0	NA	0	0	NA
Cluster1172	0	0	NA	0	0	NA	0	0	NA	0	0	NA
Cluster1173	0	0	NA	0	0	NA	0	0	NA	0	0	NA
Cluster1174	0	0	NA	0	0	NA	0	0	NA	0	0	NA
Cluster1175	0	0	NA	0	0	NA	0	0	NA	0	0	NA
Cluster1176	0	0	NA	0	0	NA	0	0	NA	0	0	NA
Cluster1177	0	0	NA	0	0	NA	0	0	NA	0	0	NA
Cluster1178	0	0	NA	0	0	NA	0	0	NA	0	0	NA
Cluster1179	0	0	NA	0	0	NA	0	0	NA	0	0	NA
Cluster118	0	0	NA	0	0	NA	0	0	NA	0	0	NA
Cluster1180	0	0	NA	0	0	NA	0	0	NA	0	0	NA
Cluster1181	0	0	NA	0	0	NA	0	0	NA	0	0	NA
Cluster1182	0	0	NA	0	0	NA	0	0	NA	0	0	NA
Cluster1183	0	0	NA	0	0	NA	0	0	NA	0	0	NA
Cluster1184	0	0	NA	0	4.87038e-08	0.987333	0	0	NA	0	0.0113636	0.987333
Cluster1185	0	8.64722e-08	0.991288	0	0	NA	0	0.0192308	0.991288	0	0	NA
Cluster1186	0	8.77631e-08	0.991351	6.76933e-08	7.3416e-08	0.817058	0	0.0192308	0.991351	0.0188679	0.0113636	0.762698
Cluster1187	0	0	NA	0	0	NA	0	0	NA	0	0	NA
Cluster1188	0	0	NA	0	0	NA	0	0	NA	0	0	NA
Cluster1189	0	0	NA	0	0	NA	0	0	NA	0	0	NA
Cluster119	0	0	NA	0	0	NA	0	0	NA	0	0	NA
Cluster1190	0	0	NA	0	0	NA	0	0	NA	0	0	NA
Cluster1191	0	0	NA	0	0	NA	0	0	NA	0	0	NA
Cluster1192	0	0	NA	0	0	NA	0	0	NA	0	0	NA
Cluster1193	0	0	NA	0	0	NA	0	0	NA	0	0	NA
Cluster1194	0	0	NA	0	0	NA	0	0	NA	0	0	NA
Cluster1195	0	0	NA	0	0	NA	0	0	NA	0	0	NA
Cluster1196	0	0	NA	0	0	NA	0	0	NA	0	0	NA
Cluster1197	0	0	NA	0	0	NA	0	0	NA	0	0	NA
Cluster1198	0	0	NA	0	0	NA	0	0	NA	0	0	NA
Cluster1199	0	0	NA	0	0	NA	0	0	NA	0	0	NA
Cluster12	0	0	NA	0	0	NA	0	0	NA	0	0	NA
Cluster120	0	0	NA	0	0	NA	0	0	NA	0	0	NA
Cluster1200	0	0	NA	0	0	NA	0	0	NA	0	0	NA
Cluster1201	0	0	NA	0	0	NA	0	0	NA	0	0	NA
Cluster1202	0	0	NA	0	0	NA	0	0	NA	0	0	NA
Cluster1203	0	0	NA	0	0	NA	0	0	NA	0	0	NA
Cluster1204	0	0	NA	0	0	NA	0	0	NA	0	0	NA
Cluster1205	0	0	NA	0	0	NA	0	0	NA	0	0	NA
Cluster1206	0	0	NA	0	0	NA	0	0	NA	0	0	NA
Cluster1207	0	0	NA	0	0	NA	0	0	NA	0	0	NA
Cluster1208	0	0	NA	0	0	NA	0	0	NA	0	0	NA
Cluster1209	0	0	NA	0	0	NA	0	0	NA	0	0	NA
Cluster121	0	0	NA	0	0	NA	0	0	NA	0	0	NA
Cluster1210	0	0	NA	0	0	NA	0	0	NA	0	0	NA
Cluster1211	0	0	NA	0	0	NA	0	0	NA	0	0	NA
Cluster1212	0	0	NA	0	0	NA	0	0	NA	0	0	NA
Cluster1213	0	0	NA	0	0	NA	0	0	NA	0	0	NA
Cluster1214	0	0	NA	0	0	NA	0	0	NA	0	0	NA
Cluster1215	0	0	NA	0	0	NA	0	0	NA	0	0	NA
Cluster1216	0	0	NA	0	0	NA	0	0	NA	0	0	NA
Cluster1217	0	0	NA	0	0	NA	0	0	NA	0	0	NA
Cluster1218	0	0	NA	0	0	NA	0	0	NA	0	0	NA
Cluster1219	0	0	NA	0	0	NA	0	0	NA	0	0	NA
Cluster122	0	0	NA	0	0	NA	0	0	NA	0	0	NA
Cluster1220	0	0	NA	0	0	NA	0	0	NA	0	0	NA
Cluster1221	0	0	NA	0	0	NA	0	0	NA	0	0	NA
Cluster1222	0	0	NA	0	0	NA	0	0	NA	0	0	NA
Cluster1223	0	0	NA	0	0	NA	0	0	NA	0	0	NA
Cluster1224	0	0	NA	0	0	NA	0	0	NA	0	0	NA
Cluster1225	0	0	NA	0	0	NA	0	0	NA	0	0	NA
Cluster1226	0	0	NA	0	0	NA	0	0	NA	0	0	NA
Cluster1227	0	0	NA	0	0	NA	0	0	NA	0	0	NA
Cluster1228	0	0	NA	0	0	NA	0	0	NA	0	0	NA
Cluster1229	0	0	NA	0	0	NA	0	0	NA	0	0	NA
Cluster123	0	0	NA	0	0	NA	0	0	NA	0	0	NA
Cluster1230	0	0	NA	0	0	NA	0	0	NA	0	0	NA
Cluster1231	0	0	NA	0	0	NA	0	0	NA	0	0	NA
Cluster1232	0	0	NA	0	0	NA	0	0	NA	0	0	NA
Cluster1233	0	0	NA	0	0	NA	0	0	NA	0	0	NA
Cluster1234	0	0	NA	0	0	NA	0	0	NA	0	0	NA
Cluster1235	0	0	NA	0	0	NA	0	0	NA	0	0	NA
Cluster1236	0	0	NA	0	0	NA	0	0	NA	0	0	NA
Cluster1237	0	0	NA	0	0	NA	0	0	NA	0	0	NA
Cluster1238	0	0	NA	0	0	NA	0	0	NA	0	0	NA
Cluster1239	0	0	NA	0	1.30324e-07	0.9891	0	0	NA	0	0.0227273	0.987361
Cluster124	0	0	NA	0	0	NA	0	0	NA	0	0	NA
Cluster1240	0	0	NA	0	0	NA	0	0	NA	0	0	NA
Cluster1241	0	0	NA	0	0	NA	0	0	NA	0	0	NA
Cluster1242	0	0	NA	0	0	NA	0	0	NA	0	0	NA
Cluster1243	0	0	NA	0	0	NA	0	0	NA	0	0	NA
Cluster1244	0	0	NA	0	0	NA	0	0	NA	0	0	NA
Cluster1245	0	0	NA	0	0	NA	0	0	NA	0	0	NA
Cluster1246	0	0	NA	0	0	NA	0	0	NA	0	0	NA
Cluster1247	0	0	NA	0	0	NA	0	0	NA	0	0	NA
Cluster1248	0	0	NA	0	0	NA	0	0	NA	0	0	NA
Cluster1249	0	0	NA	0	0	NA	0	0	NA	0	0	NA
Cluster125	0	0	NA	0	0	NA	0	0	NA	0	0	NA
Cluster1250	0	0	NA	0	0	NA	0	0	NA	0	0	NA
Cluster1251	0	0	NA	0	6.60776e-08	0.987337	0	0	NA	0	0.0113636	0.987337
Cluster1252	0	0	NA	0	0	NA	0	0	NA	0	0	NA
Cluster1253	0	0	NA	0	0	NA	0	0	NA	0	0	NA
Cluster1254	0	0	NA	0	0	NA	0	0	NA	0	0	NA
Cluster1255	0	0	NA	5.1182e-08	0	0.986764	0	0	NA	0.0188679	0	0.986764
Cluster1256	0	0	NA	0	0	NA	0	0	NA	0	0	NA
Cluster1257	0	0	NA	0	0	NA	0	0	NA	0	0	NA
Cluster1258	1.91283e-05	0	0.990283	0	9.40086e-07	0.988531	0.0961538	0	0.987467	0	0.0340909	0.990381
Cluster1259	0.00606055	0.0100864	0.370666	0.00504244	0.00863541	0.743657	0.673077	0.807692	0.140184	0.622642	0.590909	0.495697
Cluster126	0	0	NA	0	0	NA	0	0	NA	0	0	NA
Cluster1260	0.000682383	0.000410201	0.434953	0.00033964	0.000384804	0.497554	0.711538	0.730769	0.83134	0.622642	0.681818	0.398646
Cluster1261	0.000970438	0.000909352	0.940523	0.00545961	0.000330868	0.175242	0.826923	0.942308	0.0730471	0.830189	0.818182	0.82129
Cluster1262	0.000483299	0.000351165	0.630882	0.000322484	0.000109599	0.147611	0.692308	0.807692	0.182954	0.660377	0.659091	0.953825
Cluster1263	0.000198573	0.000714637	0.209093	0.000287206	0.000272294	0.823103	0.615385	0.75	0.121297	0.603774	0.704545	0.108962
Cluster1264	1.42954e-07	3.61542e-07	0.668073	4.43538e-07	9.61463e-07	0.517136	0.0192308	0.0192308	0.903618	0.0188679	0.0340909	0.51229
Cluster1265	6.73397e-07	5.16321e-07	0.851015	0	0	NA	0.0192308	0.0192308	0.982886	0	0	NA
Cluster1266	0	0	NA	0	0	NA	0	0	NA	0	0	NA
Cluster1267	8.84951e-05	3.25408e-05	0.524608	0.00102222	0.00160997	0.631638	0.115385	0.0384615	0.152424	0.339623	0.272727	0.520987
Cluster1268	7.74245e-05	1.67782e-05	0.393117	5.10387e-05	9.05269e-06	0.209617	0.288462	0.25	0.612627	0.264151	0.215909	0.383537
Cluster1269	0.00244709	0.00266073	0.864011	0.00094962	0.000922989	0.994984	0.826923	0.769231	0.435645	0.716981	0.636364	0.472686
Cluster127	0	0	NA	0	0	NA	0	0	NA	0	0	NA
Cluster1270	0.000513756	0.000478179	0.855469	0.000252306	0.000458775	0.386542	0.596154	0.673077	0.452969	0.415094	0.613636	0.0439003
Cluster1271	0.00139392	0.000387588	0.496302	0.000644281	0.000357936	0.376661	0.538462	0.442308	0.335935	0.528302	0.431818	0.375602
Cluster1272	8.62499e-06	1.86359e-06	0.304231	3.157e-05	1.31733e-05	0.297903	0.173077	0.0961538	0.248357	0.358491	0.352273	0.880265
Cluster1273	0.000214888	1.82718e-05	0.0594002	0.000692962	3.54657e-05	0.0566004	0.596154	0.480769	0.218151	0.641509	0.715909	0.224575
Cluster1274	0	0	NA	0	1.34954e-07	0.987118	0	0	NA	0	0.0113636	0.987118
Cluster1275	0.0044933	0.0025121	0.319499	0.00283163	0.00299727	0.95169	0.615385	0.576923	0.711539	0.566038	0.431818	0.086251
Cluster1276	0.00183445	0.000685294	0.264614	0.00522851	0.00176988	0.387039	0.346154	0.288462	0.509206	0.45283	0.522727	0.296362
Cluster1277	3.61607e-05	2.53666e-05	0.644757	4.94929e-05	4.92085e-05	0.959542	0.173077	0.173077	0.963111	0.0943396	0.181818	0.186297
Cluster1278	0.000620746	0.000796808	0.788636	0.0019603	0.000560688	0.189988	0.884615	0.846154	0.534471	0.886792	0.761364	0.18764
Cluster1279	0.00246698	0.00209166	0.758311	2.18398e-05	0.000276425	0.366643	0.692308	0.653846	0.603661	0.132075	0.193182	0.387732
Cluster128	0	0	NA	0	0	NA	0	0	NA	0	0	NA
Cluster1280	0.000523354	0.000321156	0.483889	0.000153687	9.71092e-05	0.873909	0.365385	0.346154	0.802266	0.169811	0.193182	0.646124
Cluster1281	0.000400052	0.000743006	0.0965284	0.000342093	0.000224895	0.436276	0.903846	0.923077	0.752205	0.754717	0.806818	0.468137
Cluster1282	0	0	NA	0	0	NA	0	0	NA	0	0	NA
Cluster1283	0	0	NA	0	0	NA	0	0	NA	0	0	NA
Cluster1284	0	0	NA	0	0	NA	0	0	NA	0	0	NA
Cluster1285	0	0	NA	0	0	NA	0	0	NA	0	0	NA
Cluster1286	0	0	NA	0	0	NA	0	0	NA	0	0	NA
Cluster1287	0	0	NA	0	0	NA	0	0	NA	0	0	NA
Cluster1288	0	8.79103e-08	0.991454	2.31495e-07	1.47526e-07	0.782022	0	0.0192308	0.991454	0.0566038	0.0227273	0.381748
Cluster1289	0	0	NA	0	0	NA	0	0	NA	0	0	NA
Cluster129	0	0	NA	0	0	NA	0	0	NA	0	0	NA
Cluster1290	0	0	NA	0	0	NA	0	0	NA	0	0	NA
Cluster1291	0	0	NA	0	0	NA	0	0	NA	0	0	NA
Cluster1292	0	0	NA	0	0	NA	0	0	NA	0	0	NA
Cluster1293	0	0	NA	2.13868e-07	2.77056e-07	0.81225	0	0	NA	0.0188679	0.0227273	0.816472
Cluster1294	0	0	NA	0	0	NA	0	0	NA	0	0	NA
Cluster1295	1.41938e-07	0	0.991494	0	0	NA	0.0192308	0	0.991494	0	0	NA
Cluster1296	0	0	NA	0	0	NA	0	0	NA	0	0	NA
Cluster1297	7.52787e-05	5.44425e-05	0.463273	0.000354726	0.000215023	0.593696	0.403846	0.5	0.27159	0.45283	0.454545	0.840051
Cluster1298	0	0	NA	0	0	NA	0	0	NA	0	0	NA
Cluster1299	1.08972e-05	7.9005e-06	0.610302	1.6022e-05	9.43618e-06	0.318979	0.326923	0.134615	0.0221351	0.339623	0.375	0.538758
Cluster13	0	0	NA	0	0	NA	0	0	NA	0	0	NA
Cluster130	0	0	NA	0	0	NA	0	0	NA	0	0	NA
Cluster1300	9.21085e-06	2.75282e-06	0.288079	2.23378e-05	8.88573e-06	0.0412565	0.25	0.134615	0.100845	0.301887	0.375	0.432391
Cluster1301	4.73328e-05	4.32936e-05	0.802299	0.000151693	0.000166547	0.568492	0.615385	0.5	0.197374	0.641509	0.852273	0.0104346
Cluster1302	0.00052883	7.68383e-06	0.0520002	0.00128261	2.43767e-05	0.0306972	0.442308	0.307692	0.163958	0.528302	0.477273	0.609217
Cluster1303	0	0	NA	0	0	NA	0	0	NA	0	0	NA
Cluster1304	0	0	NA	0	0	NA	0	0	NA	0	0	NA
Cluster1305	1.26549e-05	3.65242e-06	0.325849	4.93962e-06	6.72291e-06	0.863407	0.115385	0.0961538	0.650518	0.113208	0.113636	0.839121
Cluster1306	0	0	NA	1.50461e-07	3.59652e-08	0.455118	0	0	NA	0.0188679	0.0113636	0.748316
Cluster1307	0	0	NA	1.69288e-06	8.56346e-07	0.631005	0	0	NA	0.0377358	0.0340909	0.968303
Cluster1308	0	0	NA	0	9.4481e-07	0.990469	0	0	NA	0	0.0340909	0.990461
Cluster1309	0	8.51562e-08	0.991448	7.9175e-07	9.28369e-07	0.912916	0	0.0192308	0.991448	0.0377358	0.0227273	0.651559
Cluster131	0	0	NA	0	0	NA	0	0	NA	0	0	NA
Cluster1310	0	0	NA	1.34208e-06	1.22979e-06	0.497556	0	0	NA	0.0566038	0.0454545	0.446272
Cluster1311	0	0	NA	0	6.63535e-08	0.987345	0	0	NA	0	0.0113636	0.987345
Cluster1312	0	0	NA	0	0	NA	0	0	NA	0	0	NA
Cluster1313	0	0	NA	0	5.23493e-07	0.990223	0	0	NA	0	0.0568182	0.987587
Cluster1314	0	0	NA	0	4.5193e-07	0.989734	0	0	NA	0	0.0227273	0.987703
Cluster1315	0	0	NA	0	3.45978e-07	0.987439	0	0	NA	0	0.0113636	0.987439
Cluster1316	0	0	NA	0	0	NA	0	0	NA	0	0	NA
Cluster1317	0	0	NA	0	0	NA	0	0	NA	0	0	NA
Cluster1318	0	0	NA	0	0	NA	0	0	NA	0	0	NA
Cluster1319	0	0	NA	0	0	NA	0	0	NA	0	0	NA
Cluster132	0	0	NA	0	0	NA	0	0	NA	0	0	NA
Cluster1320	0	0	NA	0	0	NA	0	0	NA	0	0	NA
Cluster1321	0	0	NA	0	0	NA	0	0	NA	0	0	NA
Cluster1322	0	0	NA	0	0	NA	0	0	NA	0	0	NA
Cluster1323	0	0	NA	0	3.50157e-08	0.987375	0	0	NA	0	0.0113636	0.987375
Cluster1324	0	0	NA	0	0	NA	0	0	NA	0	0	NA
Cluster1325	0	0	NA	0	0	NA	0	0	NA	0	0	NA
Cluster1326	0	0	NA	0	2.49525e-07	0.987491	0	0	NA	0	0.0113636	0.987491
Cluster1327	0	0	NA	0	0	NA	0	0	NA	0	0	NA
Cluster1328	0	0	NA	0	0	NA	0	0	NA	0	0	NA
Cluster1329	0	0	NA	0	0	NA	0	0	NA	0	0	NA
Cluster133	0	0	NA	0	0	NA	0	0	NA	0	0	NA
Cluster1330	0	0	NA	0	0	NA	0	0	NA	0	0	NA
Cluster1331	0	0	NA	0	0	NA	0	0	NA	0	0	NA
Cluster1332	0	0	NA	8.70435e-08	0	0.98595	0	0	NA	0.0188679	0	0.98595
Cluster1333	0	0	NA	0	2.03879e-07	0.987044	0	0	NA	0	0.0113636	0.987044
Cluster1334	0	0	NA	0	0	NA	0	0	NA	0	0	NA
Cluster1335	0	0	NA	0	0	NA	0	0	NA	0	0	NA
Cluster1336	0	0	NA	0	0	NA	0	0	NA	0	0	NA
Cluster1337	9.00862e-08	0	0.991434	2.50045e-07	2.06024e-07	0.837392	0.0192308	0	0.991434	0.0377358	0.0113636	0.27264
Cluster1338	4.94048e-07	0	0.99119	7.03429e-07	3.92153e-08	0.30402	0.0192308	0	0.99119	0.0377358	0.0113636	0.306286
Cluster1339	0	0	NA	0	0	NA	0	0	NA	0	0	NA
Cluster134	0	0	NA	0	0	NA	0	0	NA	0	0	NA
Cluster1340	0	0	NA	0	0	NA	0	0	NA	0	0	NA
Cluster1341	0	0	NA	3.76436e-07	0	0.986044	0	0	NA	0.0188679	0	0.986044
Cluster1342	0	0	NA	0	0	NA	0	0	NA	0	0	NA
Cluster1343	0	0	NA	0	0	NA	0	0	NA	0	0	NA
Cluster1344	0	0	NA	0	0	NA	0	0	NA	0	0	NA
Cluster1345	0	0	NA	0	0	NA	0	0	NA	0	0	NA
Cluster1346	0	0	NA	0	5.8072e-08	0.987075	0	0	NA	0	0.0113636	0.987075
Cluster1347	0	0	NA	5.68092e-07	0	0.986551	0	0	NA	0.0188679	0	0.986551
Cluster1348	0	0	NA	0	0	NA	0	0	NA	0	0	NA
Cluster1349	0	0	NA	1.85399e-07	1.54732e-06	0.593422	0	0	NA	0.0188679	0.0227273	0.979944
Cluster135	0	0	NA	0	0	NA	0	0	NA	0	0	NA
Cluster1350	0	0	NA	0	0	NA	0	0	NA	0	0	NA
Cluster1351	0	0	NA	0	0	NA	0	0	NA	0	0	NA
Cluster1352	0	0	NA	3.10974e-06	0	0.986044	0	0	NA	0.0188679	0	0.986044
Cluster1353	0	1.39771e-07	0.991474	0.000116168	0	0.986044	0	0.0192308	0.991474	0.0188679	0	0.986044
Cluster1354	0	0	NA	0	0	NA	0	0	NA	0	0	NA
Cluster1355	0	0	NA	0	0	NA	0	0	NA	0	0	NA
Cluster1356	0	0	NA	0	0	NA	0	0	NA	0	0	NA
Cluster1357	6.28013e-06	4.37207e-06	0.499799	3.06901e-05	1.0569e-05	0.473385	0.173077	0.173077	0.95763	0.188679	0.272727	0.265548
Cluster1358	8.34923e-05	2.524e-05	0.117864	0.00026664	6.30762e-05	0.0999553	0.769231	0.673077	0.237315	0.660377	0.806818	0.0599246
Cluster1359	0	0	NA	0	0	NA	0	0	NA	0	0	NA
Cluster136	0	0	NA	0	0	NA	0	0	NA	0	0	NA
Cluster1360	0	0	NA	0	0	NA	0	0	NA	0	0	NA
Cluster1361	0	0	NA	8.36131e-06	2.02863e-05	0.462084	0	0	NA	0.113208	0.113636	0.827536
Cluster1362	1.37423e-06	7.26066e-07	0.610618	1.05806e-06	7.1874e-05	0.379115	0.0192308	0.0192308	0.926873	0.0188679	0.0909091	0.133581
Cluster1363	2.3455e-05	7.41317e-05	0.468073	0.00200712	0.00258874	0.600041	0.0961538	0.134615	0.470578	0.603774	0.579545	0.830554
Cluster1364	4.16491e-07	1.5179e-05	0.0981584	0.00266211	0.00103673	0.54516	0.0192308	0.153846	0.0394973	0.415094	0.5	0.244843
Cluster1365	0	0	NA	1.51191e-06	7.17663e-07	0.565518	0	0	NA	0.0377358	0.0340909	0.984968
Cluster1366	0	0	NA	0	0	NA	0	0	NA	0	0	NA
Cluster1367	0	0	NA	0	4.54103e-07	0.988679	0	0	NA	0	0.0227273	0.987896
Cluster1368	8.08269e-07	2.2513e-07	0.542182	0.000149626	1.87496e-06	0.518769	0.0192308	0.0192308	0.959569	0.0754717	0.0681818	0.929663
Cluster1369	3.98127e-05	2.87166e-05	0.529325	0.0014627	0.00146889	0.92137	0.211538	0.403846	0.0374792	0.754717	0.75	0.597477
Cluster137	0	0	NA	0	0	NA	0	0	NA	0	0	NA
Cluster1370	0.000223027	0.000151457	0.525598	0.000139319	0.000240647	0.361142	0.442308	0.519231	0.414237	0.54717	0.590909	0.929218
Cluster1371	0	0	NA	1.95817e-09	0	0.986333	0	0	NA	0.0188679	0	0.986333
Cluster1372	1.23454e-05	3.45705e-06	0.189586	1.80027e-05	2.59892e-05	0.571116	0.230769	0.192308	0.679079	0.283019	0.409091	0.0805769
Cluster1373	5.71279e-05	0.000112686	0.261332	0.000208329	0.000354017	0.339342	0.673077	0.538462	0.165769	0.509434	0.670455	0.0504994
Cluster1374	0	5.71552e-07	0.99145	1.50694e-07	1.00001e-07	0.983248	0	0.0192308	0.99145	0.0188679	0.0113636	0.942889
Cluster1375	0.000227562	0.000910177	0.566087	0.0041736	0.0151517	0.0769817	0.865385	0.942308	0.21094	0.962264	0.965909	0.669621
Cluster1376	0.00163233	0.000430656	0.3551	0.000645738	0.00129357	0.419566	0.903846	0.884615	0.714802	0.830189	0.965909	0.0221487
Cluster1377	0.00433327	0.00261141	0.263465	0.00397271	0.0111454	0.134451	1	0.980769	0.991407	0.943396	0.988636	0.37767
Cluster1378	0.000210485	0.000136951	0.494703	0.000154012	0.000429393	0.144755	0.769231	0.769231	0.967571	0.716981	0.818182	0.18171
Cluster1379	0.0106257	2.96684e-05	0.317378	0.000239191	0.00180226	0.391744	0.365385	0.230769	0.154924	0.509434	0.477273	0.935388
Cluster138	0	0	NA	0	0	NA	0	0	NA	0	0	NA
Cluster1380	0.000284117	4.9155e-06	0.727679	7.0809e-06	0.000638303	0.251047	0.0769231	0.134615	0.383799	0.150943	0.25	0.0494119
Cluster1381	0.000174136	8.6014e-07	0.435067	6.49182e-06	0.00032331	0.279308	0.0769231	0.0576923	0.686158	0.188679	0.204545	0.618924
Cluster1382	0	0	NA	0	0	NA	0	0	NA	0	0	NA
Cluster1383	2.47634e-07	0	0.991428	4.65106e-07	2.55019e-06	0.300193	0.0192308	0	0.991428	0.0377358	0.0568182	0.574048
Cluster1384	0	0	NA	0	2.66945e-08	0.988047	0	0	NA	0	0.0113636	0.988047
Cluster1385	0	0	NA	0	0	NA	0	0	NA	0	0	NA
Cluster1386	0	6.51654e-08	0.991251	0	3.52828e-08	0.988358	0	0.0192308	0.991251	0	0.0113636	0.988358
Cluster1387	0	0	NA	0	0	NA	0	0	NA	0	0	NA
Cluster1388	1.68981e-05	3.17624e-07	0.43407	8.59021e-05	8.31631e-06	0.521908	0.0769231	0.0384615	0.448746	0.132075	0.0568182	0.185416
Cluster1389	4.31407e-07	0	0.991841	1.14558e-06	2.96929e-07	0.35882	0.0576923	0	0.990399	0.0566038	0.0454545	0.703581
Cluster139	0	0	NA	0	0	NA	0	0	NA	0	0	NA
Cluster1390	3.03155e-06	0	0.990591	1.81391e-05	1.13233e-06	0.192962	0.0576923	0	0.990399	0.0377358	0.0227273	0.46888
Cluster1391	0	0	NA	0	0	NA	0	0	NA	0	0	NA
Cluster1392	0	1.84212e-07	0.991442	1.84609e-07	8.7924e-08	0.249356	0	0.0192308	0.991442	0.0377358	0.0113636	0.167227
Cluster1393	0.000403983	6.84074e-05	0.527248	0.000581198	0.000166862	0.0618367	0.538462	0.365385	0.0862665	0.641509	0.715909	0.309644
Cluster1394	0.000244133	4.88184e-05	0.512012	0.000375879	0.000211784	0.229909	0.519231	0.346154	0.077711	0.849057	0.704545	0.0534296
Cluster1395	6.33885e-05	1.26087e-05	0.0819336	0.000175107	6.45702e-05	0.104187	0.596154	0.365385	0.0154593	0.660377	0.625	0.751643
Cluster1396	2.38499e-05	1.1753e-05	0.299861	3.44647e-05	2.30195e-05	0.34097	0.461538	0.423077	0.693487	0.622642	0.670455	0.427364
Cluster1397	7.61888e-05	3.13171e-05	0.0285629	0.000151071	0.000106885	0.489645	0.711538	0.730769	0.928118	0.698113	0.863636	0.0675947
Cluster1398	0.000153376	8.71598e-05	0.222391	0.000285805	0.000201771	0.681268	0.807692	0.692308	0.151691	0.830189	0.875	0.525288
Cluster1399	7.11573e-06	3.43294e-06	0.317931	1.15768e-05	8.82453e-06	0.708962	0.230769	0.307692	0.374078	0.433962	0.443182	0.925516
Cluster14	0	0	NA	0	0	NA	0	0	NA	0	0	NA
Cluster140	0	0	NA	0	0	NA	0	0	NA	0	0	NA
Cluster1400	4.87215e-05	4.37331e-05	0.794334	7.51288e-05	6.65524e-05	0.883296	0.75	0.711538	0.581146	0.792453	0.852273	0.589602
Cluster1401	2.10739e-05	1.56059e-05	0.539791	2.26302e-05	2.22511e-05	0.830903	0.634615	0.442308	0.0428446	0.490566	0.636364	0.122692
Cluster1402	7.38853e-05	4.99464e-05	0.375932	7.7907e-05	0.000103082	0.643067	0.903846	0.673077	0.00617955	0.698113	0.875	0.0293779
Cluster1403	2.29927e-05	1.93461e-05	0.706377	4.1948e-05	4.31721e-05	0.890382	0.730769	0.596154	0.153463	0.622642	0.761364	0.210696
Cluster1404	2.94106e-05	2.60063e-05	0.791395	3.61604e-05	4.07095e-05	0.950236	0.634615	0.538462	0.309918	0.603774	0.818182	0.0141714
Cluster1405	1.17966e-05	1.15255e-05	0.936371	2.8867e-05	2.74445e-05	0.755798	0.596154	0.480769	0.220598	0.584906	0.647727	0.514702
Cluster1406	3.49555e-05	1.8439e-05	0.238513	4.17802e-05	3.57656e-05	0.742168	0.673077	0.442308	0.00866797	0.622642	0.659091	0.974479
Cluster1407	3.81507e-05	1.26592e-05	0.275535	4.02284e-05	3.02838e-05	0.449494	0.519231	0.423077	0.29709	0.603774	0.625	0.527666
Cluster1408	2.595e-05	6.01794e-06	0.138301	3.37058e-05	1.19467e-05	0.054996	0.423077	0.384615	0.666071	0.54717	0.511364	0.751615
Cluster1409	1.36031e-05	3.9474e-06	0.168264	2.52841e-05	1.16221e-05	0.0344455	0.307692	0.269231	0.5948	0.471698	0.511364	0.533946
Cluster141	0	0	NA	0	0	NA	0	0	NA	0	0	NA
Cluster1410	0.000203481	4.51248e-05	0.0860679	0.000295504	0.000105462	0.168266	0.711538	0.75	0.703902	0.716981	0.897727	0.00379883
Cluster1411	7.89954e-05	1.19264e-05	0.159367	8.77621e-05	3.13358e-05	0.0197073	0.557692	0.423077	0.135619	0.622642	0.670455	0.501902
Cluster1412	9.15891e-05	1.28534e-05	0.139385	0.000102326	2.89198e-05	0.0405309	0.519231	0.5	0.738555	0.603774	0.545455	0.373569
Cluster1413	6.36804e-05	1.99695e-05	0.206626	0.000152107	2.80498e-05	0.0245276	0.576923	0.557692	0.881063	0.679245	0.659091	0.953702
Cluster1414	2.57655e-05	1.3165e-05	0.167333	3.02673e-05	2.42958e-05	0.571085	0.5	0.230769	0.0042435	0.566038	0.647727	0.117767
Cluster1415	0.000112436	7.73644e-05	0.501494	0.000120359	0.000187898	0.331902	0.730769	0.730769	0.906494	0.773585	0.931818	0.0144076
Cluster1416	2.26437e-05	1.64449e-05	0.482797	4.58335e-05	6.48184e-05	0.401127	0.5	0.576923	0.46443	0.660377	0.659091	0.86543
Cluster1417	7.80656e-05	5.95719e-05	0.53509	0.000112916	0.000125473	0.546104	0.730769	0.711538	0.808573	0.773585	0.795455	0.818467
Cluster1418	3.32827e-05	3.41253e-05	0.942677	4.57621e-05	7.49359e-05	0.397947	0.519231	0.480769	0.649464	0.509434	0.602273	0.305348
Cluster1419	2.64127e-05	1.59522e-05	0.349947	2.23095e-05	3.23448e-05	0.299604	0.538462	0.423077	0.231054	0.528302	0.727273	0.00910112
Cluster142	0	0	NA	0	0	NA	0	0	NA	0	0	NA
Cluster1420	0.000147475	0.000122086	0.599179	0.00023153	0.000302943	0.328631	0.865385	0.826923	0.558474	0.792453	0.977273	0.00445672
Cluster1421	0.0021034	0.00119112	0.330417	0.0023861	0.00219184	0.810543	0.980769	0.961538	0.541836	0.886792	1	0.986327
Cluster1422	1.54101e-05	1.55598e-06	0.421834	4.86999e-06	1.05259e-05	0.483507	0.134615	0.115385	0.734086	0.132075	0.227273	0.191513
Cluster1423	0	0	NA	4.09407e-06	0	0.986177	0	0	NA	0.0188679	0	0.986177
Cluster1424	0	0	NA	0	0	NA	0	0	NA	0	0	NA
Cluster1425	0	0	NA	0	0	NA	0	0	NA	0	0	NA
Cluster1426	2.28687e-07	0	0.991418	3.53222e-07	0	0.985784	0.0192308	0	0.991418	0.0188679	0	0.985784
Cluster1427	3.82317e-07	1.86098e-06	0.283897	9.66671e-07	1.33652e-07	0.495927	0.0769231	0.115385	0.499276	0.0377358	0.0227273	0.744756
Cluster1428	0	6.81339e-06	0.990608	1.93098e-05	2.56651e-06	0.461674	0	0.115385	0.986303	0.0754717	0.113636	0.487426
Cluster1429	0	0	NA	0	0	NA	0	0	NA	0	0	NA
Cluster143	0	0	NA	0	0	NA	0	0	NA	0	0	NA
Cluster1430	1.50463e-05	1.65653e-05	0.922428	9.35596e-05	0.000143468	0.412205	0.288462	0.346154	0.560817	0.528302	0.590909	0.563758
Cluster1431	2.88879e-06	2.05693e-06	0.728395	3.87954e-07	5.84606e-05	0.19911	0.0961538	0.134615	0.536993	0.0377358	0.102273	0.133084
Cluster1432	6.82128e-07	1.23042e-06	0.579084	1.79216e-07	3.09835e-06	0.500938	0.0576923	0.0769231	0.75076	0.0188679	0.0340909	0.646533
Cluster1433	2.02169e-07	7.77137e-07	0.399908	4.18731e-07	2.4903e-09	0.563919	0.0769231	0.0769231	0.984361	0.0377358	0.0113636	0.254495
Cluster1434	1.91141e-06	1.88889e-06	0.893377	1.95599e-06	3.56397e-06	0.987691	0.0769231	0.0769231	0.941532	0.0754717	0.0795455	0.575707
Cluster1435	1.02359e-06	4.14926e-06	0.370117	3.08145e-06	3.84049e-06	0.792257	0.0576923	0.134615	0.218324	0.0754717	0.0568182	0.65429
Cluster1436	0	0	NA	7.25079e-08	0	0.986764	0	0	NA	0.0188679	0	0.986764
Cluster1437	0	0	NA	0	0	NA	0	0	NA	0	0	NA
Cluster1438	7.98607e-06	1.87181e-05	0.371139	0.000140032	0.000107039	0.738889	0.0576923	0.230769	0.0193071	0.471698	0.465909	0.693877
Cluster1439	0	1.70666e-07	0.991331	2.77482e-07	4.95619e-06	0.682534	0	0.0192308	0.991331	0.0188679	0.0340909	0.948174
Cluster144	0	0	NA	0	0	NA	0	0	NA	0	0	NA
Cluster1440	5.41814e-06	0	0.989819	0	0	NA	0.0384615	0	0.98777	0	0	NA
Cluster1441	0	0	NA	0	1.65152e-07	0.987578	0	0	NA	0	0.0113636	0.987578
Cluster1442	0	8.43633e-06	0.991405	2.14259e-05	0.00134347	0.65905	0	0.0192308	0.991405	0.188679	0.113636	0.290436
Cluster1443	7.02202e-05	6.16997e-05	0.875275	0.000399437	0.000117511	0.111733	0.326923	0.192308	0.122672	0.490566	0.363636	0.292317
Cluster1444	1.16199e-06	2.69051e-06	0.496578	1.62569e-05	0.00205086	0.9028	0.0384615	0.0384615	0.969579	0.150943	0.125	0.749211
Cluster1445	0	0	NA	0.000278281	4.86548e-06	0.690464	0	0	NA	0.0754717	0.0340909	0.261232
Cluster1446	7.90961e-07	2.83141e-07	0.392025	2.17137e-06	1.9145e-06	0.942389	0.0384615	0.0384615	0.884405	0.113208	0.0454545	0.239183
Cluster1447	0	5.49603e-07	0.989067	1.35379e-05	8.65695e-07	0.382552	0	0.0384615	0.987676	0.0754717	0.0227273	0.185814
Cluster1448	0	9.02559e-08	0.991489	4.76817e-07	5.2318e-07	0.708909	0	0.0192308	0.991489	0.0188679	0.0227273	0.659905
Cluster1449	0	3.30311e-08	0.991457	3.9551e-07	0	0.988853	0	0.0192308	0.991457	0.0566038	0	0.989584
Cluster145	0	0	NA	0	0	NA	0	0	NA	0	0	NA
Cluster1450	0	0	NA	0	0	NA	0	0	NA	0	0	NA
Cluster1451	0	7.78866e-07	0.991511	0	4.63089e-07	0.989878	0	0.0192308	0.991511	0	0.0340909	0.990344
Cluster1452	1.84269e-05	1.08444e-05	0.522267	0.000125299	0.000177642	0.790479	0.115385	0.288462	0.0334377	0.471698	0.511364	0.207434
Cluster1453	8.67707e-07	4.57301e-06	0.110299	4.0479e-05	1.86128e-05	0.299581	0.0576923	0.115385	0.335838	0.283019	0.238636	0.942474
Cluster1454	2.30164e-05	5.61164e-05	0.61123	5.19647e-05	4.80786e-05	0.786209	0.25	0.211538	0.616083	0.245283	0.204545	0.9837
Cluster1455	1.10018e-06	5.50757e-06	0.372117	3.98501e-05	3.73766e-06	0.207668	0.0192308	0.0576923	0.304193	0.150943	0.125	0.667596
Cluster1456	0	0	NA	7.54881e-07	7.3182e-07	0.926309	0	0	NA	0.0377358	0.0113636	0.208293
Cluster1457	0.000676728	9.88659e-06	0.543275	0.000374667	0.00311511	0.64158	0.153846	0.0961538	0.383577	0.150943	0.181818	0.621859
Cluster1458	2.79942e-06	1.01333e-06	0.400842	2.44541e-05	0.000104755	0.480542	0.115385	0.0192308	0.082796	0.207547	0.193182	0.948398
Cluster1459	0	0	NA	0	0	NA	0	0	NA	0	0	NA
Cluster146	0	0	NA	0	0	NA	0	0	NA	0	0	NA
Cluster1460	0	0	NA	0	0	NA	0	0	NA	0	0	NA
Cluster1461	0	0	NA	3.04297e-07	1.55042e-06	0.73867	0	0	NA	0.0188679	0.0340909	0.534105
Cluster1462	1.17895e-05	2.86851e-06	0.400349	6.49227e-07	1.28702e-05	0.696708	0.134615	0.0769231	0.311577	0.0188679	0.0568182	0.563377
Cluster1463	0	0	NA	0	0	NA	0	0	NA	0	0	NA
Cluster1464	8.94088e-06	2.38231e-06	0.512766	1.29029e-05	0.000101207	0.161249	0.0769231	0.134615	0.319502	0.207547	0.25	0.561716
Cluster1465	0	0	NA	2.34971e-07	2.10384e-07	0.883091	0	0	NA	0.0188679	0.0113636	0.610438
Cluster1466	5.49687e-05	0.000120633	0.623667	1.24657e-06	0.00135665	0.503783	0.0576923	0.0192308	0.312373	0.0377358	0.136364	0.0739552
Cluster1467	4.50055e-05	1.26047e-05	0.278587	0.000417468	0.000353411	0.967813	0.211538	0.134615	0.2895	0.226415	0.125	0.0980339
Cluster1468	0	3.81109e-05	0.991405	0	1.02767e-07	0.986893	0	0.0192308	0.991405	0	0.0113636	0.986893
Cluster1469	3.00348e-06	4.35776e-06	0.800242	2.0974e-06	3.44846e-05	0.40277	0.0192308	0.0384615	0.593206	0.0754717	0.113636	0.249781
Cluster147	0	0	NA	0	0	NA	0	0	NA	0	0	NA
Cluster1470	1.52682e-06	0	0.991462	6.03969e-06	1.87252e-05	0.610221	0.0192308	0	0.991462	0.0566038	0.0681818	0.841649
Cluster1471	0	0	NA	0	0	NA	0	0	NA	0	0	NA
Cluster1472	0.000212898	1.33737e-06	0.744247	5.03148e-06	4.46932e-05	0.167946	0.0384615	0.0576923	0.659041	0.0943396	0.215909	0.0712835
Cluster1473	0	1.07337e-06	0.990509	1.4217e-06	4.84088e-06	0.699859	0	0.0384615	0.987845	0.0754717	0.0454545	0.257105
Cluster1474	0	0	NA	0	0	NA	0	0	NA	0	0	NA
Cluster1475	0	0	NA	0	0	NA	0	0	NA	0	0	NA
Cluster1476	9.89701e-05	6.70728e-06	0.526962	0.00901447	3.14064e-07	0.644774	0.0769231	0.0384615	0.361694	0.132075	0.0227273	0.0563278
Cluster1477	7.69002e-06	0	0.991378	0.00187079	1.16126e-06	0.63996	0.0192308	0	0.991378	0.132075	0.0454545	0.0891809
Cluster1478	7.71436e-05	3.73201e-05	0.416193	0.000266471	6.99353e-06	0.0659538	0.326923	0.230769	0.294245	0.358491	0.170455	0.0060258
Cluster1479	0.000137992	2.03259e-06	0.0213403	0.000114144	1.02138e-06	0.0563754	0.423077	0.0769231	0.000231053	0.358491	0.0568182	0.000165005
Cluster148	0	0	NA	0	0	NA	0	0	NA	0	0	NA
Cluster1480	6.40445e-05	9.40205e-06	0.124802	0.000157857	4.27976e-06	0.0657731	0.326923	0.153846	0.0384496	0.377358	0.113636	0.00267814
Cluster1481	0.000522411	1.28787e-05	0.109163	0.000347075	6.80079e-06	0.000714921	0.576923	0.211538	0.000194072	0.566038	0.170455	1.82397e-05
Cluster1482	3.74416e-05	2.58417e-06	0.0272979	0.000267743	7.23026e-07	0.000343743	0.365385	0.0961538	0.00159745	0.54717	0.0795455	1.26567e-07
Cluster1483	0.000113783	5.80277e-05	0.776934	1.55367e-05	0.000155793	0.586647	0.0769231	0.0192308	0.221538	0.0566038	0.0454545	0.835247
Cluster1484	2.65592e-06	1.45012e-05	0.445087	3.04698e-05	5.3237e-06	0.264275	0.115385	0.0384615	0.17761	0.0377358	0.0454545	0.465398
Cluster1485	0.000585671	0.000393889	0.715308	0.00212048	0.000410543	0.792324	0.115385	0.134615	0.850797	0.169811	0.0795455	0.182648
Cluster1486	0	0	NA	0	0	NA	0	0	NA	0	0	NA
Cluster1487	2.81415e-06	8.97868e-07	0.37201	9.08045e-06	0	0.989643	0.0769231	0.0384615	0.407602	0.113208	0	0.98616
Cluster1488	1.10164e-06	3.97856e-07	0.436665	1.71162e-05	0	0.990104	0.0576923	0.0192308	0.35501	0.150943	0	0.989644
Cluster1489	0	0	NA	0	0	NA	0	0	NA	0	0	NA
Cluster149	0	0	NA	0	0	NA	0	0	NA	0	0	NA
Cluster1490	4.70146e-07	0	0.991463	0	0	NA	0.0192308	0	0.991463	0	0	NA
Cluster1491	0	0	NA	0	1.77688e-07	0.987818	0	0	NA	0	0.0113636	0.987818
Cluster1492	4.28613e-05	2.20783e-06	0.177601	0.000450579	6.4252e-06	0.800818	0.173077	0.0384615	0.0407964	0.113208	0.181818	0.369845
Cluster1493	4.44406e-05	4.06062e-06	0.379704	8.03912e-05	5.87356e-06	0.37868	0.192308	0.0769231	0.0977137	0.113208	0.147727	0.359113
Cluster1494	0	5.99583e-08	0.99141	0	4.41088e-08	0.987578	0	0.0192308	0.99141	0	0.0113636	0.987578
Cluster1495	3.03514e-06	4.88829e-07	0.33836	1.34486e-06	9.22961e-07	0.710671	0.0576923	0.0192308	0.334512	0.0188679	0.0340909	0.622507
Cluster1496	4.79576e-07	0	0.991366	9.4287e-07	0	0.986624	0.0192308	0	0.991366	0.0188679	0	0.986624
Cluster1497	1.49344e-05	2.49437e-07	0.214588	2.19492e-05	4.62361e-07	0.377058	0.134615	0.0192308	0.0520638	0.0943396	0.0568182	0.681035
Cluster1498	0.000525532	8.22026e-06	0.155331	0.000105412	5.25432e-06	0.0507919	0.288462	0.192308	0.263285	0.320755	0.159091	0.015728
Cluster1499	0	0	NA	9.21573e-08	0	0.98703	0	0	NA	0.0188679	0	0.98703
Cluster15	0	0	NA	0	0	NA	0	0	NA	0	0	NA
Cluster150	0	0	NA	0	0	NA	0	0	NA	0	0	NA
Cluster1500	0	0	NA	9.27432e-08	0	0.98703	0	0	NA	0.0188679	0	0.98703
Cluster1501	1.13762e-06	0	0.990102	9.34333e-08	3.82292e-07	0.610584	0.0384615	0	0.98759	0.0188679	0.0227273	0.759245
Cluster1502	5.21869e-06	0	0.989574	4.76394e-07	1.6525e-07	0.297346	0.0769231	0	0.988879	0.0377358	0.0113636	0.242814
Cluster1503	0.000111765	6.0204e-07	0.436595	1.21635e-05	1.3614e-05	0.876686	0.134615	0.0769231	0.390498	0.188679	0.136364	0.259449
Cluster1504	7.39043e-06	1.02191e-06	0.163719	1.04397e-05	3.80549e-06	0.254363	0.192308	0.0961538	0.168586	0.150943	0.227273	0.49838
Cluster1505	0.000556412	2.99991e-05	0.147857	0.00634162	0.000115662	0.0170814	0.519231	0.326923	0.0410142	0.716981	0.693182	0.888609
Cluster1506	8.45966e-05	1.00246e-05	0.233327	0.000588101	2.27286e-05	0.0655409	0.230769	0.134615	0.226637	0.45283	0.261364	0.0162944
Cluster1507	0.000147777	3.11448e-06	0.241022	0.00052102	9.2499e-06	0.00695986	0.25	0.0769231	0.0250203	0.45283	0.284091	0.0550016
Cluster1508	2.92015e-08	0	0.991503	0	0	NA	0.0192308	0	0.991503	0	0	NA
Cluster1509	2.92015e-08	0	0.991503	0	0	NA	0.0192308	0	0.991503	0	0	NA
Cluster151	0	0	NA	0	0	NA	0	0	NA	0	0	NA
Cluster1510	0	0	NA	0	0	NA	0	0	NA	0	0	NA
Cluster1511	0	0	NA	0	0	NA	0	0	NA	0	0	NA
Cluster1512	0	0	NA	0	0	NA	0	0	NA	0	0	NA
Cluster1513	0	0	NA	0	0	NA	0	0	NA	0	0	NA
Cluster1514	0	0	NA	0	0	NA	0	0	NA	0	0	NA
Cluster1515	0	0	NA	0	5.87411e-08	0.986864	0	0	NA	0	0.0113636	0.986864
Cluster1516	2.80895e-07	1.24673e-07	0.468147	1.14407e-07	0	0.986333	0.0384615	0.0192308	0.517087	0.0188679	0	0.986333
Cluster1517	0	0	NA	0	0	NA	0	0	NA	0	0	NA
Cluster1518	0	0	NA	0	6.99539e-08	0.987758	0	0	NA	0	0.0113636	0.987758
Cluster1519	0	0	NA	0	0	NA	0	0	NA	0	0	NA
Cluster152	0	0	NA	0	0	NA	0	0	NA	0	0	NA
Cluster1520	0	0	NA	0	0	NA	0	0	NA	0	0	NA
Cluster1521	4.59297e-05	0	0.990563	1.65482e-07	1.19825e-07	0.790726	0.0384615	0	0.987593	0.0188679	0.0113636	0.667429
Cluster1522	0	0	NA	0	0	NA	0	0	NA	0	0	NA
Cluster1523	0	0	NA	0	0	NA	0	0	NA	0	0	NA
Cluster1524	0	0	NA	0	0	NA	0	0	NA	0	0	NA
Cluster1525	0	0	NA	0	0	NA	0	0	NA	0	0	NA
Cluster1526	0	0	NA	0	0	NA	0	0	NA	0	0	NA
Cluster1527	0	0	NA	0	0	NA	0	0	NA	0	0	NA
Cluster1528	0	0	NA	0	0	NA	0	0	NA	0	0	NA
Cluster1529	0	0	NA	0	0	NA	0	0	NA	0	0	NA
Cluster153	0	0	NA	0	0	NA	0	0	NA	0	0	NA
Cluster1530	0.000215319	7.69086e-06	0.051491	0.00245454	2.00687e-05	0.00985906	0.384615	0.173077	0.0142413	0.660377	0.5	0.0686239
Cluster1531	7.39404e-05	3.01942e-07	0.290568	0.00102697	3.68192e-06	0.25992	0.134615	0.0192308	0.0537402	0.150943	0.0909091	0.326775
Cluster1532	8.46325e-08	5.57213e-08	0.735277	0.00075873	7.25446e-06	0.364072	0.0192308	0.0192308	0.953231	0.188679	0.147727	0.310076
Cluster1533	0.000727747	0.00102207	0.555968	0.00148017	0.00172296	0.526613	0.730769	0.769231	0.56518	0.792453	0.863636	0.641445
Cluster1534	4.26801e-06	6.46781e-07	0.46352	6.86553e-08	1.85616e-07	0.467107	0.0384615	0.0576923	0.671057	0.0188679	0.0340909	0.664204
Cluster1535	0	0	NA	0	0	NA	0	0	NA	0	0	NA
Cluster1536	8.42013e-08	0	0.991421	0	5.06484e-08	0.986834	0.0192308	0	0.991421	0	0.0113636	0.986834
Cluster1537	0	0	NA	0	1.27077e-07	0.986905	0	0	NA	0	0.0113636	0.986905
Cluster1538	0	1.20833e-07	0.991478	0	0	NA	0	0.0192308	0.991478	0	0	NA
Cluster1539	0	0	NA	0	0	NA	0	0	NA	0	0	NA
Cluster154	0	0	NA	0	0	NA	0	0	NA	0	0	NA
Cluster1540	1.20846e-06	3.10825e-05	0.459348	0.00015666	0.00024103	0.438237	0.115385	0.0769231	0.446269	0.188679	0.284091	0.215011
Cluster1541	5.23667e-05	0.000231382	0.383238	0.000169181	0.000248431	0.331626	0.25	0.173077	0.271986	0.396226	0.340909	0.510656
Cluster1542	3.16153e-07	1.30608e-07	0.521383	3.95102e-06	2.55101e-06	0.325265	0.0384615	0.0192308	0.554646	0.132075	0.159091	0.695974
Cluster1543	0.00014621	2.91506e-05	0.474243	0.000115438	1.90588e-06	0.444907	0.134615	0.115385	0.829267	0.0943396	0.102273	0.715972
Cluster1544	0	0	NA	2.49258e-07	2.88351e-07	0.818289	0	0	NA	0.0377358	0.0340909	0.946863
Cluster1545	7.13832e-06	2.76459e-06	0.424709	0.000214007	2.75362e-06	0.503102	0.134615	0.0769231	0.388476	0.132075	0.181818	0.251732
Cluster1546	0	0	NA	0	0	NA	0	0	NA	0	0	NA
Cluster1547	0	0	NA	0	0	NA	0	0	NA	0	0	NA
Cluster1548	0	0	NA	0	1.23478e-07	0.988376	0	0	NA	0	0.0227273	0.987361
Cluster1549	0	0	NA	0	0	NA	0	0	NA	0	0	NA
Cluster155	0	0	NA	0	0	NA	0	0	NA	0	0	NA
Cluster1550	0	0	NA	0	4.31504e-09	0.987168	0	0	NA	0	0.0113636	0.987168
Cluster1551	0	0	NA	0	0	NA	0	0	NA	0	0	NA
Cluster1552	0	0	NA	0	0	NA	0	0	NA	0	0	NA
Cluster1553	1.60249e-07	1.82661e-07	0.941665	2.04176e-07	1.83999e-07	0.663455	0.0384615	0.0192308	0.545373	0.0377358	0.0340909	0.452169
Cluster1554	0	0	NA	0	3.56104e-08	0.989299	0	0	NA	0	0.0113636	0.989299
Cluster1555	0	0	NA	0	0	NA	0	0	NA	0	0	NA
Cluster1556	0.000113278	0	0.987969	3.12668e-05	0	0.987544	0.0961538	0	0.987626	0.0377358	0	0.987383
Cluster1557	4.02156e-05	3.25931e-05	0.661674	9.39966e-06	6.30413e-06	0.927091	0.423077	0.269231	0.106191	0.132075	0.125	0.677504
Cluster1558	0	0	NA	0	0	NA	0	0	NA	0	0	NA
Cluster1559	0	0	NA	0	0	NA	0	0	NA	0	0	NA
Cluster156	0	0	NA	0	0	NA	0	0	NA	0	0	NA
Cluster1560	0	0	NA	0	0	NA	0	0	NA	0	0	NA
Cluster1561	1.6154e-07	8.79436e-08	0.632975	0	0	NA	0.0384615	0.0192308	0.588665	0	0	NA
Cluster1562	0	0	NA	0	0	NA	0	0	NA	0	0	NA
Cluster1563	1.67453e-06	8.63021e-07	0.297205	8.77908e-06	6.91295e-06	0.411294	0.115385	0.0576923	0.268388	0.207547	0.193182	0.676694
Cluster1564	0.0178299	0.040666	0.0710045	0.0107033	0.00846919	0.493552	1	0.961538	0.987862	0.867925	0.920455	0.479661
Cluster1565	9.85817e-08	3.79372e-07	0.30121	1.92573e-07	0	0.986137	0.0192308	0.0384615	0.495229	0.0188679	0	0.986137
Cluster1566	0	2.02806e-07	0.987723	0	2.02559e-07	0.987415	0	0.0384615	0.987863	0	0.0227273	0.987116
Cluster1567	0	3.78115e-07	0.991485	3.8876e-07	5.40665e-07	0.58561	0	0.0576923	0.99037	0.0566038	0.0795455	0.517266
Cluster1568	0.000209495	0.000771559	0.262535	0.000128489	0.000878553	0.235533	0.173077	0.211538	0.541215	0.264151	0.284091	0.956883
Cluster1569	0.0169405	0.0149824	0.65086	0.0472694	0.0690566	0.0984887	0.961538	0.961538	0.998518	0.962264	1	0.987666
Cluster157	0	0	NA	0	0	NA	0	0	NA	0	0	NA
Cluster1570	0.000547953	0.00039564	0.521857	0.000442066	0.000187698	0.060418	0.923077	0.769231	0.0366142	0.792453	0.693182	0.496434
Cluster1571	5.46972e-07	5.291e-07	0.988091	1.8953e-06	3.59161e-07	0.0223161	0.0769231	0.0576923	0.727116	0.207547	0.0454545	0.0126753
Cluster1572	3.77119e-05	2.61968e-05	0.429118	3.13001e-05	1.32919e-05	0.182989	0.519231	0.423077	0.325611	0.396226	0.295455	0.520622
Cluster1573	0.00545871	0.0016275	0.00943414	0.00188849	0.00132512	0.78905	0.980769	0.961538	0.500738	0.924528	0.965909	0.345854
Cluster1574	0.022747	0.0384846	0.0820188	0.0159896	0.0177481	0.720382	1	0.980769	0.991392	1	0.977273	0.988261
Cluster1575	0.0158248	0.0159349	0.961882	0.0121988	0.017416	0.165793	1	1	NA	1	1	NA
Cluster1576	0.0202989	0.0212643	0.860218	0.0226555	0.0176847	0.237868	1	1	NA	1	1	NA
Cluster1577	0.0167852	0.0251889	0.118033	0.0142831	0.0170362	0.619947	1	1	NA	1	1	NA
Cluster1578	5.02684e-05	8.34721e-05	0.0519271	0.000102051	0.000113619	0.978808	0.903846	0.865385	0.529305	0.924528	0.931818	0.626503
Cluster1579	0.000280298	0.000335741	0.384069	0.000426099	0.000179349	0.0431023	0.980769	1	0.991462	1	0.965909	0.990408
Cluster158	0	0	NA	0	0	NA	0	0	NA	0	0	NA
Cluster1580	0.000503371	0.000464153	0.903214	0.000731812	0.000311167	0.149636	0.980769	1	0.991462	0.962264	0.965909	0.543799
Cluster1581	6.25105e-06	1.0442e-05	0.168181	2.09695e-05	1.25712e-05	0.160274	0.596154	0.634615	0.674609	0.735849	0.590909	0.132751
Cluster1582	5.38453e-05	1.07473e-05	0.204898	0.000256543	0.000383725	0.720105	0.307692	0.326923	0.781157	0.320755	0.306818	0.913807
Cluster1583	0	0	NA	0	0	NA	0	0	NA	0	0	NA
Cluster1584	6.54899e-07	4.27777e-07	0.873528	7.662e-06	5.61285e-07	0.439523	0.0192308	0.0192308	0.875935	0.0943396	0.0568182	0.884886
Cluster1585	1.54983e-05	1.759e-05	0.744907	1.1744e-05	1.24532e-05	0.395552	0.346154	0.423077	0.360859	0.301887	0.352273	0.30608
Cluster1586	4.76231e-06	4.79985e-06	0.99404	1.77792e-06	1.26003e-06	0.607178	0.134615	0.153846	0.802772	0.113208	0.113636	0.840365
Cluster1587	2.14645e-06	0	0.988873	2.0433e-06	2.02469e-07	0.0739823	0.0576923	0	0.990371	0.113208	0.0227273	0.0486257
Cluster1588	0	0	NA	0	3.99878e-08	0.98665	0	0	NA	0	0.0113636	0.98665
Cluster1589	0	7.74164e-08	0.991448	3.12273e-06	1.71039e-07	0.585733	0	0.0192308	0.991448	0.0377358	0.0227273	0.393423
Cluster159	0	0	NA	0	0	NA	0	0	NA	0	0	NA
Cluster1590	3.93718e-07	1.07763e-06	0.389722	1.53916e-07	3.21824e-08	0.479211	0.0192308	0.0384615	0.492695	0.0188679	0.0113636	0.844689
Cluster1591	2.24284e-06	2.39588e-07	0.445897	9.47792e-07	4.85032e-07	0.447269	0.0384615	0.0192308	0.602668	0.0566038	0.0340909	0.597085
Cluster1592	0.00457365	0.00686177	0.495141	0.00303926	0.00367065	0.761951	0.673077	0.653846	0.921971	0.566038	0.647727	0.435057
Cluster1593	0.000365007	0.00389912	0.1222	0.00762925	0.0100058	0.615031	0.230769	0.442308	0.0245731	0.471698	0.636364	0.141858
Cluster1594	0.00142371	0.0013449	0.758965	0.00358744	0.00289341	0.261401	0.788462	0.788462	0.993838	0.830189	0.897727	0.45218
Cluster1595	0.00764501	0.0114304	0.179851	0.0171948	0.0291103	0.0934223	0.961538	0.961538	0.980531	0.962264	0.977273	0.773228
Cluster1596	0.000570908	0.00024319	0.491595	0.000420521	0.000106057	0.478353	0.5	0.442308	0.532735	0.358491	0.295455	0.536316
Cluster1597	0.00429577	0.00473477	0.786629	0.00818331	0.0165251	0.0415516	0.903846	0.961538	0.208	0.924528	0.988636	0.0847731
Cluster1598	0.00645223	0.00146496	0.181566	0.00601707	0.000710573	0.247616	0.980769	0.903846	0.123876	0.924528	0.829545	0.212065
Cluster1599	0.000310017	0.00018007	0.174519	0.000152631	7.23418e-05	0.184788	0.884615	0.884615	0.996346	0.660377	0.590909	0.448543
Cluster16	0	0	NA	0	0	NA	0	0	NA	0	0	NA
Cluster160	0	0	NA	0	0	NA	0	0	NA	0	0	NA
Cluster1600	0.00184929	0.00068066	0.375075	0.00105008	0.000129317	0.00347457	0.903846	0.807692	0.166635	0.716981	0.579545	0.139199
Cluster1601	0.000477451	0.00185696	0.478783	0.000991437	0.00018926	0.471692	0.538462	0.5	0.607241	0.433962	0.454545	0.798702
Cluster1602	2.73306e-07	7.2698e-07	0.172043	3.99103e-07	4.666e-07	0.926197	0.0576923	0.134615	0.196099	0.0377358	0.0795455	0.412481
Cluster1603	0.00320255	0.0029266	0.753848	0.00153969	0.00213742	0.346881	0.923077	0.980769	0.186466	0.90566	0.931818	0.796446
Cluster1604	0.00305412	0.00329114	0.60334	0.0056614	0.00675785	0.721565	0.942308	0.980769	0.30274	0.924528	0.965909	0.579571
Cluster1605	0.00612861	0.00697476	0.738941	0.014818	0.0151174	0.815448	0.923077	0.903846	0.680056	0.943396	0.977273	0.330545
Cluster1606	0.000312326	0.000142891	0.379614	0.000195495	0.000245745	0.572151	0.615385	0.596154	0.79159	0.45283	0.590909	0.0404828
Cluster1607	0.000135788	8.12917e-05	0.61222	0.000187862	7.16706e-06	0.0201299	0.442308	0.25	0.0370528	0.283019	0.102273	0.00605703
Cluster1608	0.016452	0.00547618	0.0291223	0.0199063	0.0117447	0.0952775	1	0.980769	0.991445	1	0.977273	0.988071
Cluster1609	0.00380152	0.00624417	0.167272	0.00658406	0.00652895	0.734396	0.75	0.865385	0.134943	0.924528	0.909091	0.839889
Cluster161	0	0	NA	0	0	NA	0	0	NA	0	0	NA
Cluster1610	0.0126497	0.0100947	0.379045	0.0108455	0.0133393	0.581667	0.980769	0.942308	0.297613	0.830189	0.943182	0.0484362
Cluster1611	0.00911187	0.00517854	0.273601	0.00715584	0.00430178	0.487747	0.923077	0.961538	0.424553	0.867925	0.886364	0.713882
Cluster1612	0.000352361	0.000388787	0.871453	0.00114187	0.00047885	0.452528	0.576923	0.538462	0.69408	0.471698	0.568182	0.259294
Cluster1613	2.24566e-05	7.4685e-06	0.39443	3.37511e-05	4.33983e-06	0.0965669	0.326923	0.346154	0.807184	0.320755	0.352273	0.905977
Cluster1614	0.00102147	0.000427464	0.203804	4.70192e-05	0.000141232	0.442498	0.423077	0.326923	0.280393	0.226415	0.318182	0.244234
Cluster1615	0.000511967	0.000105601	0.349764	4.39939e-07	7.01546e-07	0.852868	0.192308	0.115385	0.230432	0.0943396	0.0909091	0.747529
Cluster1616	0.00575753	0.00558155	0.763384	0.0114957	0.0144147	0.160433	0.942308	0.961538	0.657501	0.981132	0.977273	0.948824
Cluster1617	0.000956331	0.000390593	0.282919	1.08143e-05	0.000143204	0.552856	0.307692	0.346154	0.80559	0.188679	0.238636	0.443474
Cluster1618	0.00428981	0.00415709	0.875966	0.00932563	0.0143413	0.165739	0.923077	1	0.988795	0.962264	0.977273	0.851622
Cluster1619	0.000699509	0.000387938	0.127222	0.00374291	0.00224549	0.257869	0.884615	0.846154	0.533693	0.886792	0.965909	0.059044
Cluster162	0	0	NA	0	0	NA	0	0	NA	0	0	NA
Cluster1620	0.017807	0.013091	0.40492	0.0207586	0.0351371	0.0115396	1	1	NA	0.981132	1	0.986296
Cluster1621	0.00362183	0.00283275	0.39077	0.00803967	0.0132509	0.216763	0.961538	0.980769	0.645568	0.981132	1	0.986296
Cluster1622	0.000135052	0.000113389	0.780709	0.000340607	0.000159313	0.442037	0.423077	0.403846	0.774066	0.358491	0.375	0.780176
Cluster1623	3.36139e-07	6.06142e-07	0.549689	1.01618e-06	8.50782e-07	0.815167	0.0769231	0.0576923	0.668407	0.0566038	0.0681818	0.636169
Cluster1624	0.00115641	0.000387926	0.189893	0.00101797	0.000312375	0.402542	0.884615	0.826923	0.392817	0.773585	0.795455	0.379957
Cluster1625	1.83311e-07	5.39762e-07	0.341267	3.5387e-07	2.87674e-07	0.466789	0.0384615	0.0769231	0.471138	0.0943396	0.0795455	0.49797
Cluster1626	0.000757714	0.00835066	0.0853026	0.000715123	0.00207193	0.592866	0.5	0.5	0.942676	0.301887	0.363636	0.609849
Cluster1627	0.0155386	0.0199201	0.339439	0.0122088	0.0259569	0.0296278	1	0.961538	0.987889	0.886792	0.943182	0.437779
Cluster1628	0.0116772	0.0249594	0.217563	0.009659	0.0265892	0.147424	0.634615	0.730769	0.28015	0.528302	0.693182	0.0602999
Cluster1629	0.00268642	0.00285194	0.952806	0.00347789	0.00666474	0.0178065	0.711538	0.807692	0.246686	0.792453	0.909091	0.0676732
Cluster163	0	0	NA	0	0	NA	0	0	NA	0	0	NA
Cluster1630	0.0480104	0.0478287	0.93802	0.022967	0.0569713	0.00289804	1	1	NA	1	0.988636	0.987118
Cluster1631	0.00942825	0.00926876	0.975884	0.0042954	0.0105515	0.0452257	0.980769	0.961538	0.573476	0.886792	0.909091	0.830098
Cluster1632	0.00741095	0.00749623	0.965884	0.0129348	0.00881771	0.278823	0.923077	0.884615	0.566659	0.981132	0.977273	0.81014
Cluster1633	0.00302915	0.00543673	0.10289	0.00345802	0.00242601	0.343985	0.961538	0.942308	0.708748	0.811321	0.920455	0.0871489
Cluster1634	6.76819e-08	0	0.991447	1.49772e-07	2.08629e-07	0.912577	0.0192308	0	0.991447	0.0188679	0.0227273	0.928915
Cluster1635	0	9.77813e-08	0.991509	1.50729e-07	6.04552e-07	0.303638	0	0.0192308	0.991509	0.0188679	0.0795455	0.269962
Cluster1636	0	3.09272e-07	0.990154	1.72426e-07	3.64405e-07	0.274591	0	0.0576923	0.9904	0.0377358	0.0568182	0.235146
Cluster1637	2.04905e-06	4.27231e-06	0.308707	1.01337e-06	1.74739e-06	0.157175	0.0961538	0.134615	0.4648	0.0943396	0.181818	0.116385
Cluster1638	0	0	NA	0	0	NA	0	0	NA	0	0	NA
Cluster1639	0	0	NA	0	0	NA	0	0	NA	0	0	NA
Cluster164	0	0	NA	0	0	NA	0	0	NA	0	0	NA
Cluster1640	1.19071e-07	1.95778e-07	0.725212	4.6205e-07	0	0.985065	0.0192308	0.0384615	0.610934	0.0566038	0	0.98919
Cluster1641	6.95352e-05	8.0033e-07	0.47204	0.000254682	3.47162e-05	0.561733	0.0769231	0.0192308	0.21024	0.0754717	0.102273	0.608781
Cluster1642	7.81629e-07	0	0.991488	0	8.148e-08	0.987965	0.0192308	0	0.991488	0	0.0113636	0.987965
Cluster1643	0	0	NA	0	0	NA	0	0	NA	0	0	NA
Cluster1644	0	0	NA	0	0	NA	0	0	NA	0	0	NA
Cluster1645	0	0	NA	0	0	NA	0	0	NA	0	0	NA
Cluster1646	0	0	NA	0	0	NA	0	0	NA	0	0	NA
Cluster1647	0	0	NA	0	0	NA	0	0	NA	0	0	NA
Cluster1648	2.45051e-07	6.12689e-07	0.408343	7.49881e-07	5.78964e-08	0.141884	0.0192308	0.0384615	0.498629	0.0566038	0.0113636	0.125841
Cluster1649	1.86712e-06	3.41068e-07	0.382364	4.71514e-07	9.88021e-08	0.499429	0.0769231	0.0384615	0.446963	0.0188679	0.0227273	0.796763
Cluster165	0	0	NA	0	0	NA	0	0	NA	0	0	NA
Cluster1650	2.00697e-06	1.74297e-06	0.909108	5.93004e-07	5.3724e-07	0.813858	0.0961538	0.0961538	0.960208	0.0188679	0.0340909	0.748873
Cluster1651	6.98887e-07	8.54402e-07	0.685272	2.25934e-06	1.6893e-07	0.0907851	0.0769231	0.0769231	0.881011	0.0943396	0.0113636	0.0724938
Cluster1652	2.55582e-06	0	0.991501	1.41779e-06	1.74796e-07	0.205182	0.0192308	0	0.991501	0.0566038	0.0113636	0.128539
Cluster1653	1.28739e-06	8.73473e-05	0.533205	0.0014241	0.000447139	0.160573	0.0769231	0.134615	0.360548	0.396226	0.284091	0.266223
Cluster1654	4.66867e-05	5.59217e-07	0.305048	3.99159e-05	1.31415e-06	0.106757	0.134615	0.0576923	0.228729	0.207547	0.0681818	0.0113981
Cluster1655	0	0	NA	0	0	NA	0	0	NA	0	0	NA
Cluster1656	0	0	NA	0	0	NA	0	0	NA	0	0	NA
Cluster1657	0.00544607	0.00212408	0.195425	0.00774817	0.00068111	0.33545	0.596154	0.634615	0.670624	0.358491	0.204545	0.0384387
Cluster1658	0.000100057	8.57522e-07	0.736629	0.00397487	0.00118095	0.357922	0.0576923	0.0192308	0.346799	0.283019	0.329545	0.247655
Cluster1659	0.00631695	0.00398618	0.240163	0.00558345	0.00650053	0.449525	0.692308	0.615385	0.4642	0.54717	0.625	0.501184
Cluster166	0	0	NA	0	0	NA	0	0	NA	0	0	NA
Cluster1660	8.96402e-07	1.23099e-06	0.591081	1.75202e-06	9.42942e-07	0.424944	0.115385	0.134615	0.789808	0.169811	0.102273	0.325229
Cluster1661	1.3594e-07	1.16525e-07	0.938745	0	1.10435e-07	0.989965	0.0192308	0.0384615	0.539232	0	0.0340909	0.990491
Cluster1662	1.14868e-07	9.18487e-08	0.881939	2.00056e-07	2.56635e-07	0.826826	0.0192308	0.0384615	0.534879	0.0377358	0.0340909	0.855497
Cluster1663	4.34751e-08	1.87249e-07	0.380337	5.51149e-08	1.25168e-07	0.983241	0.0192308	0.0384615	0.604075	0.0188679	0.0227273	0.692867
Cluster1664	0	0	NA	0	3.94536e-08	0.987578	0	0	NA	0	0.0113636	0.987578
Cluster1665	0	0	NA	0	0	NA	0	0	NA	0	0	NA
Cluster1666	0	0	NA	0	0	NA	0	0	NA	0	0	NA
Cluster1667	0	0	NA	0	0	NA	0	0	NA	0	0	NA
Cluster1668	0	0	NA	0	0	NA	0	0	NA	0	0	NA
Cluster1669	0	0	NA	0	0	NA	0	0	NA	0	0	NA
Cluster167	0	0	NA	0	0	NA	0	0	NA	0	0	NA
Cluster1670	0	0	NA	0	0	NA	0	0	NA	0	0	NA
Cluster1671	0	0	NA	2.23846e-07	0	0.987329	0	0	NA	0.0188679	0	0.987329
Cluster1672	0	0	NA	0	0	NA	0	0	NA	0	0	NA
Cluster1673	0	0	NA	0	0	NA	0	0	NA	0	0	NA
Cluster1674	0	0	NA	0	0	NA	0	0	NA	0	0	NA
Cluster1675	0	0	NA	0	5.47143e-08	0.987044	0	0	NA	0	0.0113636	0.987044
Cluster1676	0	0	NA	0	0	NA	0	0	NA	0	0	NA
Cluster1677	0	0	NA	0	0	NA	0	0	NA	0	0	NA
Cluster1678	0	0	NA	7.44601e-08	0	0.985344	0	0	NA	0.0188679	0	0.985344
Cluster1679	0	0	NA	0	6.91188e-08	0.987197	0	0	NA	0	0.0113636	0.987197
Cluster168	0	0	NA	0	0	NA	0	0	NA	0	0	NA
Cluster1680	3.26626e-07	4.16943e-07	0.681167	0	5.49516e-08	0.987272	0.0576923	0.0576923	0.918764	0	0.0113636	0.987272
Cluster1681	0	0	NA	0	0	NA	0	0	NA	0	0	NA
Cluster1682	0	0	NA	0	0	NA	0	0	NA	0	0	NA
Cluster1683	0	0	NA	0	0	NA	0	0	NA	0	0	NA
Cluster1684	0	0	NA	0	0	NA	0	0	NA	0	0	NA
Cluster1685	0	0	NA	0	0	NA	0	0	NA	0	0	NA
Cluster1686	0	0	NA	0	0	NA	0	0	NA	0	0	NA
Cluster1687	0	0	NA	0	0	NA	0	0	NA	0	0	NA
Cluster1688	0	0	NA	0	0	NA	0	0	NA	0	0	NA
Cluster1689	1.78628e-07	0	0.991434	2.33575e-06	0	0.990183	0.0192308	0	0.991434	0.0377358	0	0.987729
Cluster169	0	0	NA	0	0	NA	0	0	NA	0	0	NA
Cluster1690	2.1486e-07	0	0.991378	2.69861e-07	0	0.987329	0.0192308	0	0.991378	0.0188679	0	0.987329
Cluster1691	0	0	NA	0	0	NA	0	0	NA	0	0	NA
Cluster1692	0	0	NA	0	0	NA	0	0	NA	0	0	NA
Cluster1693	0	0	NA	0	0	NA	0	0	NA	0	0	NA
Cluster1694	0	0	NA	0	0	NA	0	0	NA	0	0	NA
Cluster1695	0	0	NA	0	0	NA	0	0	NA	0	0	NA
Cluster1696	0	0	NA	0	0	NA	0	0	NA	0	0	NA
Cluster1697	0	0	NA	0	2.15747e-06	0.987075	0	0	NA	0	0.0113636	0.987075
Cluster1698	0	6.60784e-08	0.991439	0	0	NA	0	0.0192308	0.991439	0	0	NA
Cluster1699	0	0	NA	0	0	NA	0	0	NA	0	0	NA
Cluster17	0	0	NA	0	0	NA	0	0	NA	0	0	NA
Cluster170	0	0	NA	0	0	NA	0	0	NA	0	0	NA
Cluster1700	0	0	NA	0	0	NA	0	0	NA	0	0	NA
Cluster1701	0	0	NA	0	0	NA	0	0	NA	0	0	NA
Cluster1702	0	0	NA	0	0	NA	0	0	NA	0	0	NA
Cluster1703	0	0	NA	0	0	NA	0	0	NA	0	0	NA
Cluster1704	0	0	NA	0	0	NA	0	0	NA	0	0	NA
Cluster1705	0	0	NA	0	0	NA	0	0	NA	0	0	NA
Cluster1706	0	0	NA	0	0	NA	0	0	NA	0	0	NA
Cluster1707	0	0	NA	0	0	NA	0	0	NA	0	0	NA
Cluster1708	3.48819e-07	8.79955e-06	0.487131	0	5.86061e-07	0.98706	0.0384615	0.0576923	0.616334	0	0.0113636	0.98706
Cluster1709	0	0	NA	0	0	NA	0	0	NA	0	0	NA
Cluster171	0	0	NA	0	0	NA	0	0	NA	0	0	NA
Cluster1710	0	0	NA	0	0	NA	0	0	NA	0	0	NA
Cluster1711	0	0	NA	0	0	NA	0	0	NA	0	0	NA
Cluster1712	0	0	NA	0	0	NA	0	0	NA	0	0	NA
Cluster1713	0	0	NA	0	0	NA	0	0	NA	0	0	NA
Cluster1714	0	0	NA	0	0	NA	0	0	NA	0	0	NA
Cluster1715	0	0	NA	2.06421e-05	0	0.990085	0	0	NA	0.0377358	0	0.98754
Cluster1716	8.01865e-08	0	0.991504	4.10202e-06	0	0.987329	0.0192308	0	0.991504	0.0188679	0	0.987329
Cluster1717	0	0	NA	0	0	NA	0	0	NA	0	0	NA
Cluster1718	0	0	NA	0	0	NA	0	0	NA	0	0	NA
Cluster1719	5.7247e-06	2.87121e-06	0.386771	3.07555e-06	3.8569e-06	0.906653	0.153846	0.134615	0.743351	0.113208	0.0681818	0.144852
Cluster172	0	0	NA	0	0	NA	0	0	NA	0	0	NA
Cluster1720	1.09403e-05	6.69897e-07	0.703762	1.57635e-05	7.40351e-07	0.0701585	0.0576923	0.0384615	0.674828	0.150943	0.0227273	0.00978552
Cluster1721	1.76263e-06	1.28024e-06	0.734644	5.12675e-06	0	0.986213	0.0576923	0.0384615	0.645494	0.0754717	0	0.988237
Cluster1722	8.28501e-05	4.6233e-06	0.513268	2.07057e-05	2.46866e-06	0.335948	0.173077	0.211538	0.667109	0.0754717	0.102273	0.421721
Cluster1723	4.02113e-07	0	0.991488	0.000477204	4.11161e-06	0.737582	0.0192308	0	0.991488	0.0566038	0.0227273	0.107803
Cluster1724	9.89805e-06	5.57286e-07	0.43302	7.395e-06	3.10232e-07	0.0415897	0.115385	0.0576923	0.284132	0.132075	0.0340909	0.0417149
Cluster1725	0	0	NA	0	0	NA	0	0	NA	0	0	NA
Cluster1726	0	0	NA	0	0	NA	0	0	NA	0	0	NA
Cluster1727	0	0	NA	0	0	NA	0	0	NA	0	0	NA
Cluster1728	0	0	NA	0	0	NA	0	0	NA	0	0	NA
Cluster1729	0	0	NA	0	0	NA	0	0	NA	0	0	NA
Cluster173	0	3.05392e-08	0.991472	0	6.43192e-08	0.988119	0	0.0192308	0.991472	0	0.0113636	0.988119
Cluster1730	0	0	NA	0	0	NA	0	0	NA	0	0	NA
Cluster1731	0	0	NA	0	0	NA	0	0	NA	0	0	NA
Cluster1732	0	0	NA	0	0	NA	0	0	NA	0	0	NA
Cluster1733	0	1.24647e-07	0.991439	0	0	NA	0	0.0192308	0.991439	0	0	NA
Cluster1734	0	0	NA	0	0	NA	0	0	NA	0	0	NA
Cluster1735	0	0	NA	0	0	NA	0	0	NA	0	0	NA
Cluster1736	0	0	NA	0	0	NA	0	0	NA	0	0	NA
Cluster1737	0	0	NA	0	0	NA	0	0	NA	0	0	NA
Cluster1738	0	0	NA	0	0	NA	0	0	NA	0	0	NA
Cluster1739	0	0	NA	0	0	NA	0	0	NA	0	0	NA
Cluster174	0	0	NA	0	0	NA	0	0	NA	0	0	NA
Cluster1740	0	0	NA	0	0	NA	0	0	NA	0	0	NA
Cluster1741	0	0	NA	0	0	NA	0	0	NA	0	0	NA
Cluster1742	0	0	NA	0	0	NA	0	0	NA	0	0	NA
Cluster1743	0	0	NA	0	0	NA	0	0	NA	0	0	NA
Cluster1744	0	0	NA	0	0	NA	0	0	NA	0	0	NA
Cluster1745	0	0	NA	0	0	NA	0	0	NA	0	0	NA
Cluster1746	0	0	NA	0	0	NA	0	0	NA	0	0	NA
Cluster1747	0	0	NA	0	0	NA	0	0	NA	0	0	NA
Cluster1748	0	0	NA	0	0	NA	0	0	NA	0	0	NA
Cluster1749	0	0	NA	0	0	NA	0	0	NA	0	0	NA
Cluster175	0	0	NA	0	0	NA	0	0	NA	0	0	NA
Cluster1750	0	0	NA	0	0	NA	0	0	NA	0	0	NA
Cluster1751	0	0	NA	0	0	NA	0	0	NA	0	0	NA
Cluster1752	0	0	NA	0	0	NA	0	0	NA	0	0	NA
Cluster1753	0	0	NA	0	0	NA	0	0	NA	0	0	NA
Cluster176	0	0	NA	0	0	NA	0	0	NA	0	0	NA
Cluster177	3.06134e-07	3.20894e-07	0.916103	1.25946e-07	3.57044e-07	0.666261	0.0769231	0.0576923	0.672575	0.0377358	0.0795455	0.686513
Cluster178	0	0	NA	0	0	NA	0	0	NA	0	0	NA
Cluster179	1.1124e-07	0	0.991366	8.35898e-07	2.35965e-07	0.606321	0.0192308	0	0.991366	0.0188679	0.0227273	0.920599
Cluster18	0	0	NA	0	0	NA	0	0	NA	0	0	NA
Cluster180	0	2.99913e-08	0.991472	7.04014e-07	8.66453e-08	0.263251	0	0.0192308	0.991472	0.0566038	0.0227273	0.438857
Cluster181	0	0	NA	0	2.48808e-07	0.987427	0	0	NA	0	0.0113636	0.987427
Cluster182	0	0	NA	0	0	NA	0	0	NA	0	0	NA
Cluster183	0	0	NA	0	0	NA	0	0	NA	0	0	NA
Cluster184	0	0	NA	0	0	NA	0	0	NA	0	0	NA
Cluster185	0	0	NA	0	0	NA	0	0	NA	0	0	NA
Cluster186	0	0	NA	0	0	NA	0	0	NA	0	0	NA
Cluster187	2.67674e-08	1.0872e-07	0.258137	0	0	NA	0.0192308	0.0576923	0.328841	0	0	NA
Cluster188	0	0	NA	0	0	NA	0	0	NA	0	0	NA
Cluster189	0	0	NA	0	0	NA	0	0	NA	0	0	NA
Cluster19	0	0	NA	0	0	NA	0	0	NA	0	0	NA
Cluster190	0	2.93136e-07	0.990751	1.4834e-06	7.28995e-08	0.366593	0	0.0576923	0.990289	0.0566038	0.0113636	0.278165
Cluster191	0	0	NA	0	0	NA	0	0	NA	0	0	NA
Cluster192	0	0	NA	0	0	NA	0	0	NA	0	0	NA
Cluster193	0	0	NA	0	0	NA	0	0	NA	0	0	NA
Cluster194	0	0	NA	0	0	NA	0	0	NA	0	0	NA
Cluster195	0	0	NA	0	0	NA	0	0	NA	0	0	NA
Cluster196	0	0	NA	0	0	NA	0	0	NA	0	0	NA
Cluster197	0	0	NA	0	0	NA	0	0	NA	0	0	NA
Cluster198	0	0	NA	0	0	NA	0	0	NA	0	0	NA
Cluster199	0	0	NA	0	0	NA	0	0	NA	0	0	NA
Cluster2	0	0	NA	0	0	NA	0	0	NA	0	0	NA
Cluster20	0	0	NA	0	0	NA	0	0	NA	0	0	NA
Cluster200	2.9852e-07	0	0.991421	0	1.56059e-06	0.989782	0.0192308	0	0.991421	0	0.0340909	0.990674
Cluster201	0	0	NA	0	8.24247e-06	0.989972	0	0	NA	0	0.0340909	0.99013
Cluster202	0	0	NA	0	0	NA	0	0	NA	0	0	NA
Cluster203	0	5.46683e-06	0.991367	0	0	NA	0	0.0192308	0.991367	0	0	NA
Cluster204	0	5.58951e-07	0.991367	0	0	NA	0	0.0192308	0.991367	0	0	NA
Cluster205	0	0	NA	0	0	NA	0	0	NA	0	0	NA
Cluster206	0	0	NA	0	0	NA	0	0	NA	0	0	NA
Cluster207	0	0	NA	0	3.13061e-07	0.987277	0	0	NA	0	0.0113636	0.987277
Cluster208	0	0	NA	0	5.73323e-07	0.988916	0	0	NA	0	0.0340909	0.990644
Cluster209	0	0	NA	0	0	NA	0	0	NA	0	0	NA
Cluster21	0	0	NA	0	0	NA	0	0	NA	0	0	NA
Cluster210	0	0	NA	0	0	NA	0	0	NA	0	0	NA
Cluster211	0	0	NA	0	0	NA	0	0	NA	0	0	NA
Cluster212	0	0	NA	0	0	NA	0	0	NA	0	0	NA
Cluster213	0	0	NA	0	0	NA	0	0	NA	0	0	NA
Cluster214	0	0	NA	0	0	NA	0	0	NA	0	0	NA
Cluster215	0	0	NA	0	0	NA	0	0	NA	0	0	NA
Cluster216	0	0	NA	0	0	NA	0	0	NA	0	0	NA
Cluster217	0	0	NA	0	0	NA	0	0	NA	0	0	NA
Cluster218	0	0	NA	0	0	NA	0	0	NA	0	0	NA
Cluster219	0	0	NA	0	0	NA	0	0	NA	0	0	NA
Cluster22	0	0	NA	0	0	NA	0	0	NA	0	0	NA
Cluster220	0	0	NA	0	0	NA	0	0	NA	0	0	NA
Cluster221	0	0	NA	0	0	NA	0	0	NA	0	0	NA
Cluster222	0	0	NA	2.63904e-06	2.8429e-06	0.95651	0	0	NA	0.0943396	0.0454545	0.286982
Cluster223	6.56275e-08	5.27063e-08	0.890311	0	1.6055e-07	0.990186	0.0192308	0.0384615	0.534669	0	0.0227273	0.988403
Cluster224	0	0	NA	0	4.56291e-07	0.988173	0	0	NA	0	0.0568182	0.9873
Cluster225	0	0	NA	0	7.27366e-08	0.990578	0	0	NA	0	0.0227273	0.988507
Cluster226	0	0	NA	0	0	NA	0	0	NA	0	0	NA
Cluster227	0	2.06016e-07	0.991439	0	8.50398e-07	0.98831	0	0.0192308	0.991439	0	0.0454545	0.989086
Cluster228	0	1.53031e-07	0.990907	0	3.47045e-07	0.989473	0	0.0384615	0.987812	0	0.0568182	0.987822
Cluster229	0	5.10164e-08	0.98798	0	1.52027e-07	0.990995	0	0.0384615	0.987812	0	0.0340909	0.990533
Cluster23	0	0	NA	0	0	NA	0	0	NA	0	0	NA
Cluster230	0	0	NA	0	4.42765e-07	0.988772	0	0	NA	0	0.0113636	0.988772
Cluster231	2.02993e-07	0	0.991492	0	2.70355e-07	0.987018	0.0192308	0	0.991492	0	0.0340909	0.990779
Cluster232	0	1.43901e-07	0.990647	0	2.25899e-07	0.989233	0	0.0384615	0.9879	0	0.0454545	0.988999
Cluster233	6.20659e-08	5.11005e-07	0.50179	0	7.50585e-07	0.988672	0.0192308	0.0384615	0.526437	0	0.0454545	0.988999
Cluster234	1.38111e-07	1.59524e-06	0.351461	0	2.01226e-06	0.986628	0.0192308	0.0769231	0.194395	0	0.0568182	0.987614
Cluster235	0	0	NA	0	3.27057e-07	0.988964	0	0	NA	0	0.0340909	0.990493
Cluster236	1.79683e-05	3.42096e-05	0.501547	1.18685e-05	5.88188e-05	0.451261	0.230769	0.173077	0.470253	0.113208	0.102273	0.774229
Cluster237	5.62004e-08	2.07164e-07	0.509988	8.6075e-08	0	0.986177	0.0192308	0.0192308	0.964831	0.0188679	0	0.986177
Cluster238	0	1.377e-07	0.991384	0	1.66178e-07	0.989034	0	0.0192308	0.991384	0	0.0340909	0.990648
Cluster239	0	3.94947e-07	0.991745	4.30222e-08	2.32215e-07	0.45557	0	0.0769231	0.988899	0.0188679	0.0454545	0.513811
Cluster24	0	0	NA	0	0	NA	0	0	NA	0	0	NA
Cluster240	0	8.75534e-08	0.991448	0	4.63898e-08	0.987749	0	0.0192308	0.991448	0	0.0227273	0.988373
Cluster241	2.96074e-07	6.07127e-07	0.413179	8.83035e-08	4.68532e-07	0.244203	0.0576923	0.153846	0.120518	0.0377358	0.0909091	0.173332
Cluster242	0	0	NA	0	1.40826e-07	0.987118	0	0	NA	0	0.0113636	0.987118
Cluster243	0	0	NA	0	0	NA	0	0	NA	0	0	NA
Cluster244	0	0	NA	0	2.95051e-08	0.988569	0	0	NA	0	0.0227273	0.988559
Cluster245	0	0	NA	0	0	NA	0	0	NA	0	0	NA
Cluster246	9.91878e-09	0	0.991499	0	5.22643e-08	0.986767	0.0192308	0	0.991499	0	0.0113636	0.986767
Cluster247	0	0	NA	0	0	NA	0	0	NA	0	0	NA
Cluster248	0	1.03687e-07	0.991378	0	0	NA	0	0.0192308	0.991378	0	0	NA
Cluster249	0	0	NA	0	0	NA	0	0	NA	0	0	NA
Cluster25	0	0	NA	0	0	NA	0	0	NA	0	0	NA
Cluster250	3.09768e-08	0	0.991418	4.79862e-08	0	0.986433	0.0192308	0	0.991418	0.0188679	0	0.986433
Cluster251	0	0	NA	0	0	NA	0	0	NA	0	0	NA
Cluster252	7.60302e-08	0	0.991412	0	0	NA	0.0192308	0	0.991412	0	0	NA
Cluster253	0	0	NA	0	0	NA	0	0	NA	0	0	NA
Cluster254	0	0	NA	0	0	NA	0	0	NA	0	0	NA
Cluster255	0	0	NA	0	0	NA	0	0	NA	0	0	NA
Cluster256	0	0	NA	0	0	NA	0	0	NA	0	0	NA
Cluster257	0	0	NA	0	0	NA	0	0	NA	0	0	NA
Cluster258	0	0	NA	0	0	NA	0	0	NA	0	0	NA
Cluster259	0	0	NA	0	0	NA	0	0	NA	0	0	NA
Cluster26	0	0	NA	0	0	NA	0	0	NA	0	0	NA
Cluster260	0	0	NA	0	0	NA	0	0	NA	0	0	NA
Cluster261	0	0	NA	0	0	NA	0	0	NA	0	0	NA
Cluster262	0	0	NA	0	0	NA	0	0	NA	0	0	NA
Cluster263	0	0	NA	0	0	NA	0	0	NA	0	0	NA
Cluster264	0	0	NA	0	0	NA	0	0	NA	0	0	NA
Cluster265	0	0	NA	0	0	NA	0	0	NA	0	0	NA
Cluster266	4.3789e-08	0	0.991422	1.0557e-07	0	0.987329	0.0192308	0	0.991422	0.0188679	0	0.987329
Cluster267	0	0	NA	0	0	NA	0	0	NA	0	0	NA
Cluster268	0	0	NA	0	0	NA	0	0	NA	0	0	NA
Cluster269	0	0	NA	0	0	NA	0	0	NA	0	0	NA
Cluster27	0	0	NA	0	0	NA	0	0	NA	0	0	NA
Cluster270	0	0	NA	0	0	NA	0	0	NA	0	0	NA
Cluster271	0	0	NA	2.14829e-07	0	0.986743	0	0	NA	0.0188679	0	0.986743
Cluster272	0	0	NA	0	0	NA	0	0	NA	0	0	NA
Cluster273	0	0	NA	0	0	NA	0	0	NA	0	0	NA
Cluster274	0	0	NA	0	0	NA	0	0	NA	0	0	NA
Cluster275	0	0	NA	0	0	NA	0	0	NA	0	0	NA
Cluster276	0	0	NA	0	0	NA	0	0	NA	0	0	NA
Cluster277	0	0	NA	0	0	NA	0	0	NA	0	0	NA
Cluster278	0	0	NA	0	0	NA	0	0	NA	0	0	NA
Cluster279	0	0	NA	0	0	NA	0	0	NA	0	0	NA
Cluster28	0	0	NA	0	0	NA	0	0	NA	0	0	NA
Cluster280	0	0	NA	0	0	NA	0	0	NA	0	0	NA
Cluster281	0	0	NA	0	0	NA	0	0	NA	0	0	NA
Cluster282	0	0	NA	0	0	NA	0	0	NA	0	0	NA
Cluster283	0	0	NA	0	0	NA	0	0	NA	0	0	NA
Cluster284	0	0	NA	0	0	NA	0	0	NA	0	0	NA
Cluster285	0	0	NA	0	0	NA	0	0	NA	0	0	NA
Cluster286	0	0	NA	0	0	NA	0	0	NA	0	0	NA
Cluster287	0	0	NA	0	0	NA	0	0	NA	0	0	NA
Cluster288	0	0	NA	0	0	NA	0	0	NA	0	0	NA
Cluster289	0	0	NA	0	0	NA	0	0	NA	0	0	NA
Cluster29	0	0	NA	0	0	NA	0	0	NA	0	0	NA
Cluster290	0	0	NA	0	0	NA	0	0	NA	0	0	NA
Cluster291	0	0	NA	0	0	NA	0	0	NA	0	0	NA
Cluster292	0	0	NA	0	0	NA	0	0	NA	0	0	NA
Cluster293	0	0	NA	0	0	NA	0	0	NA	0	0	NA
Cluster294	0	0	NA	0	0	NA	0	0	NA	0	0	NA
Cluster295	0	0	NA	0	0	NA	0	0	NA	0	0	NA
Cluster296	0	0	NA	0	0	NA	0	0	NA	0	0	NA
Cluster297	0	0	NA	0	0	NA	0	0	NA	0	0	NA
Cluster298	0	0	NA	0	0	NA	0	0	NA	0	0	NA
Cluster299	0	0	NA	0	0	NA	0	0	NA	0	0	NA
Cluster3	0	0	NA	0	0	NA	0	0	NA	0	0	NA
Cluster30	0	0	NA	7.4611e-08	4.53847e-08	0.563175	0	0	NA	0.0188679	0.0113636	0.55809
Cluster300	0	0	NA	0	0	NA	0	0	NA	0	0	NA
Cluster301	0	0	NA	0	0	NA	0	0	NA	0	0	NA
Cluster302	0	0	NA	0	0	NA	0	0	NA	0	0	NA
Cluster303	0	0	NA	0	0	NA	0	0	NA	0	0	NA
Cluster304	0	0	NA	0	0	NA	0	0	NA	0	0	NA
Cluster305	0	0	NA	0	0	NA	0	0	NA	0	0	NA
Cluster306	0	0	NA	0	0	NA	0	0	NA	0	0	NA
Cluster307	0	0	NA	0	0	NA	0	0	NA	0	0	NA
Cluster308	0	0	NA	1.63897e-07	0	0.987528	0	0	NA	0.0188679	0	0.987528
Cluster309	0	0	NA	0	0	NA	0	0	NA	0	0	NA
Cluster31	0	0	NA	0	0	NA	0	0	NA	0	0	NA
Cluster310	4.04853e-07	0	0.991488	0	0	NA	0.0192308	0	0.991488	0	0	NA
Cluster311	0	0	NA	9.62738e-08	0	0.985784	0	0	NA	0.0188679	0	0.985784
Cluster312	0	0	NA	1.36477e-07	2.15973e-08	0.698894	0	0	NA	0.0188679	0.0113636	0.847726
Cluster313	6.84106e-07	6.73954e-07	0.964962	1.01792e-06	3.89917e-07	0.46652	0.0769231	0.0576923	0.64105	0.0566038	0.0340909	0.853294
Cluster314	0	0	NA	0	0	NA	0	0	NA	0	0	NA
Cluster315	0	0	NA	0	0	NA	0	0	NA	0	0	NA
Cluster316	0	0	NA	0	0	NA	0	0	NA	0	0	NA
Cluster317	0	7.80189e-08	0.991433	1.01807e-07	0	0.987329	0	0.0192308	0.991433	0.0188679	0	0.987329
Cluster318	0	2.14441e-07	0.991478	0	0	NA	0	0.0192308	0.991478	0	0	NA
Cluster319	4.54033e-06	4.3538e-06	0.979873	1.11077e-05	1.92844e-06	0.251103	0.230769	0.230769	0.946089	0.132075	0.147727	0.733524
Cluster32	0	0	NA	0	0	NA	0	0	NA	0	0	NA
Cluster320	7.94802e-06	6.66305e-06	0.810723	1.19773e-05	5.87187e-06	0.329541	0.153846	0.288462	0.104093	0.264151	0.215909	0.925739
Cluster321	8.04745e-08	0	0.991492	1.16228e-07	0	0.986356	0.0192308	0	0.991492	0.0188679	0	0.986356
Cluster322	0	0	NA	0	0	NA	0	0	NA	0	0	NA
Cluster323	3.60127e-05	4.19284e-05	0.663711	5.51571e-05	3.91637e-05	0.4983	0.442308	0.461538	0.825149	0.358491	0.511364	0.0587346
Cluster324	2.37231e-05	2.07686e-05	0.802452	2.70908e-05	2.20443e-05	0.805232	0.403846	0.423077	0.801477	0.415094	0.409091	0.894816
Cluster325	3.0199e-06	5.91938e-06	0.104031	7.14656e-06	4.61322e-06	0.724515	0.269231	0.307692	0.638396	0.226415	0.215909	0.799698
Cluster326	0.000328105	0.00049518	0.274312	0.000687902	0.000455168	0.520706	0.730769	0.865385	0.0711158	0.754717	0.761364	0.812083
Cluster327	3.48256e-05	2.45796e-05	0.656205	2.78429e-05	3.38368e-05	0.75649	0.326923	0.423077	0.312729	0.339623	0.340909	0.675847
Cluster328	3.36093e-08	7.01484e-08	0.596338	3.43628e-06	9.52664e-08	0.55133	0.0192308	0.0192308	0.940312	0.0377358	0.0227273	0.725315
Cluster329	0	0	NA	0	0	NA	0	0	NA	0	0	NA
Cluster33	0	0	NA	0	0	NA	0	0	NA	0	0	NA
Cluster330	0	0	NA	0	0	NA	0	0	NA	0	0	NA
Cluster331	0	0	NA	0	0	NA	0	0	NA	0	0	NA
Cluster332	0	0	NA	0	0	NA	0	0	NA	0	0	NA
Cluster333	0	0	NA	0	0	NA	0	0	NA	0	0	NA
Cluster334	0	0	NA	0	0	NA	0	0	NA	0	0	NA
Cluster335	0	0	NA	0	0	NA	0	0	NA	0	0	NA
Cluster336	1.51222e-07	1.25194e-07	0.832481	9.73526e-08	2.49855e-08	0.420709	0.0576923	0.0576923	0.978165	0.0188679	0.0113636	0.736508
Cluster337	2.79871e-08	2.20784e-08	0.822192	1.01229e-08	3.97389e-09	0.533662	0.0384615	0.0384615	0.990771	0.0188679	0.0113636	0.736508
Cluster338	4.57638e-08	7.99203e-09	0.469062	4.54203e-09	1.22129e-09	0.428989	0.0576923	0.0384615	0.683658	0.0188679	0.0113636	0.736508
Cluster339	0	0	NA	0	0	NA	0	0	NA	0	0	NA
Cluster34	0	0	NA	0	0	NA	0	0	NA	0	0	NA
Cluster340	0	0	NA	0	0	NA	0	0	NA	0	0	NA
Cluster341	0	3.3344e-07	0.991376	0	0	NA	0	0.0192308	0.991376	0	0	NA
Cluster342	0	0	NA	0	0	NA	0	0	NA	0	0	NA
Cluster343	0	0	NA	0	6.30796e-08	0.990621	0	0	NA	0	0.0227273	0.988153
Cluster344	0	0	NA	0	0	NA	0	0	NA	0	0	NA
Cluster345	0	0	NA	0	0	NA	0	0	NA	0	0	NA
Cluster346	7.32268e-08	1.62164e-07	0.560522	2.65781e-07	1.30022e-06	0.491634	0.0192308	0.0192308	0.948078	0.0566038	0.0568182	0.930661
Cluster347	0	0	NA	0	0	NA	0	0	NA	0	0	NA
Cluster348	0	0	NA	0	0	NA	0	0	NA	0	0	NA
Cluster349	0	0	NA	0	0	NA	0	0	NA	0	0	NA
Cluster35	0	0	NA	0	0	NA	0	0	NA	0	0	NA
Cluster350	0	0	NA	0	0	NA	0	0	NA	0	0	NA
Cluster351	7.34241e-08	0	0.991365	2.66497e-07	5.20094e-08	0.214038	0.0192308	0	0.991365	0.0566038	0.0113636	0.150661
Cluster352	0	0	NA	0	0	NA	0	0	NA	0	0	NA
Cluster353	0	0	NA	0	0	NA	0	0	NA	0	0	NA
Cluster354	4.62426e-08	9.07231e-08	0.471727	2.33801e-08	1.23407e-09	0.445619	0.0576923	0.0769231	0.704751	0.0188679	0.0113636	0.736508
Cluster355	0	0	NA	0	0	NA	0	0	NA	0	0	NA
Cluster356	0	0	NA	0	0	NA	0	0	NA	0	0	NA
Cluster357	0	0	NA	0	0	NA	0	0	NA	0	0	NA
Cluster358	0	0	NA	0	0	NA	0	0	NA	0	0	NA
Cluster359	0	0	NA	1.44478e-07	0	0.985843	0	0	NA	0.0188679	0	0.985843
Cluster36	0	0	NA	0	0	NA	0	0	NA	0	0	NA
Cluster360	0	0	NA	0	0	NA	0	0	NA	0	0	NA
Cluster361	9.48827e-05	2.31379e-05	0.274878	1.97861e-05	1.08139e-05	0.46231	0.0769231	0.0192308	0.150563	0.0188679	0.0340909	0.67975
Cluster362	0	0	NA	0	0	NA	0	0	NA	0	0	NA
Cluster363	0	0	NA	0	0	NA	0	0	NA	0	0	NA
Cluster364	0	0	NA	0	4.92776e-08	0.98725	0	0	NA	0	0.0113636	0.98725
Cluster365	2.86846e-07	0	0.991401	0	0	NA	0.0192308	0	0.991401	0	0	NA
Cluster366	0	0	NA	0	0	NA	0	0	NA	0	0	NA
Cluster367	0	1.88565e-07	0.991301	0	0	NA	0	0.0192308	0.991301	0	0	NA
Cluster368	0	4.41209e-07	0.990657	6.30498e-08	6.24399e-07	0.392939	0	0.0384615	0.98761	0.0188679	0.0454545	0.458009
Cluster369	0	6.71077e-07	0.990633	4.48502e-07	7.96714e-08	0.260258	0	0.0384615	0.987911	0.0566038	0.0227273	0.367079
Cluster37	0	0	NA	0	0	NA	0	0	NA	0	0	NA
Cluster370	0	0	NA	1.84657e-07	5.91432e-08	0.298164	0	0	NA	0.0377358	0.0113636	0.250305
Cluster371	4.26581e-08	1.31997e-06	0.59065	7.89731e-07	1.4164e-06	0.591434	0.0769231	0.0384615	0.457719	0.0754717	0.0568182	0.764663
Cluster372	4.9929e-07	1.31171e-07	0.55038	8.08144e-08	1.71912e-09	0.451659	0.0192308	0.0192308	0.912102	0.0377358	0.0113636	0.419355
Cluster373	8.49399e-09	0	0.991418	3.23677e-07	1.95524e-08	0.466043	0.0192308	0	0.991418	0.0377358	0.0113636	0.24577
Cluster374	0	1.29964e-05	0.989669	0.000194488	0.000205396	0.826826	0	0.0769231	0.988782	0.377358	0.306818	0.688969
Cluster375	0	0	NA	1.29259e-07	0	0.990956	0	0	NA	0.0566038	0	0.989734
Cluster376	0	0	NA	3.59322e-08	2.18266e-08	0.641874	0	0	NA	0.0188679	0.0113636	0.636534
Cluster377	0	0	NA	7.97985e-07	1.2374e-07	0.147222	0	0	NA	0.0754717	0.0113636	0.0668887
Cluster378	0	0	NA	1.84742e-07	0	0.988919	0	0	NA	0.0377358	0	0.986871
Cluster379	0	0	NA	3.35011e-08	0	0.986335	0	0	NA	0.0188679	0	0.986335
Cluster38	0	0	NA	0	0	NA	0	0	NA	0	0	NA
Cluster380	0	0	NA	1.23033e-07	0	0.989413	0	0	NA	0.0377358	0	0.986871
Cluster381	0	2.77323e-07	0.991301	7.94592e-08	5.18766e-08	0.677175	0	0.0192308	0.991301	0.0188679	0.0113636	0.626587
Cluster382	3.27706e-07	1.54509e-06	0.22421	1.65228e-07	2.66136e-07	0.357506	0.0769231	0.0961538	0.74618	0.0566038	0.0340909	0.804067
Cluster383	2.23701e-06	1.05135e-05	0.445837	1.63742e-06	2.57502e-07	0.0872269	0.115385	0.134615	0.78453	0.150943	0.0454545	0.0809175
Cluster384	0.00039645	6.54873e-05	0.492302	0.00163409	0.000115429	0.533144	0.211538	0.307692	0.244901	0.226415	0.261364	0.866777
Cluster385	1.1545e-05	2.16463e-05	0.55954	2.18407e-05	5.33414e-06	0.440798	0.115385	0.211538	0.193601	0.132075	0.147727	0.846143
Cluster386	1.06815e-05	1.33429e-05	0.891076	0.000271188	2.59134e-05	0.467071	0.153846	0.25	0.217824	0.207547	0.215909	0.956613
Cluster387	7.06663e-06	6.98224e-06	0.98937	6.78023e-06	1.80235e-06	0.25182	0.0576923	0.153846	0.127739	0.150943	0.102273	0.305833
Cluster388	2.79022e-06	6.45723e-06	0.445709	7.31597e-06	1.725e-06	0.22634	0.0769231	0.134615	0.345273	0.113208	0.113636	0.845791
Cluster389	3.09272e-07	1.48933e-06	0.254711	5.23704e-07	4.6436e-07	0.936692	0.0576923	0.0769231	0.623257	0.0377358	0.0568182	0.484621
Cluster39	0	0	NA	0	0	NA	0	0	NA	0	0	NA
Cluster390	0.0199922	0.0034354	0.097905	0.033165	0.0143279	0.253732	0.980769	0.942308	0.322443	0.924528	0.931818	0.860668
Cluster391	3.7004e-06	1.17386e-05	0.315568	6.71209e-05	8.75522e-05	0.803248	0.134615	0.0769231	0.343571	0.283019	0.113636	0.0383121
Cluster392	9.94076e-06	0.000195839	0.352648	0.000458585	8.58421e-05	0.193296	0.115385	0.269231	0.0525914	0.226415	0.170455	0.479832
Cluster393	4.31608e-06	7.38551e-06	0.592613	4.54787e-05	1.26215e-05	0.418963	0.0769231	0.134615	0.350358	0.226415	0.170455	0.443895
Cluster394	4.67645e-06	4.1168e-05	0.54197	3.11891e-05	4.02182e-06	0.25067	0.153846	0.192308	0.615522	0.207547	0.113636	0.16323
Cluster395	5.31973e-07	3.31362e-07	0.646162	3.7237e-07	3.75547e-07	0.934711	0.0576923	0.0576923	0.996996	0.0754717	0.0681818	0.999121
Cluster396	6.72591e-08	1.96638e-07	0.495962	1.46409e-06	5.78036e-07	0.411071	0.0384615	0.0192308	0.608724	0.0943396	0.0568182	0.585942
Cluster397	2.07908e-07	9.91102e-05	0.192572	1.8894e-05	1.93028e-06	0.38466	0.0384615	0.153846	0.0499423	0.150943	0.102273	0.671831
Cluster398	7.19295e-07	1.95862e-05	0.55726	1.12048e-06	2.37921e-07	0.103377	0.0384615	0.0384615	0.968085	0.0943396	0.0227273	0.0383671
Cluster399	0.00414238	0.00106936	0.424252	0.000240728	0.000125329	0.620511	0.557692	0.538462	0.830039	0.339623	0.295455	0.960307
Cluster4	0	0	NA	0	0	NA	0	0	NA	0	0	NA
Cluster40	0	0	NA	0	0	NA	0	0	NA	0	0	NA
Cluster400	2.29756e-05	0.00317228	0.32758	3.12466e-05	6.70361e-05	0.63693	0.192308	0.307692	0.172432	0.188679	0.238636	0.826784
Cluster401	1.95327e-06	1.28577e-05	0.135655	0.00115958	0.000177912	0.577524	0.0769231	0.192308	0.0677948	0.188679	0.25	0.346964
Cluster402	1.24573e-07	1.17024e-05	0.484336	2.36615e-06	4.92663e-07	0.392499	0.0192308	0.0769231	0.207913	0.0943396	0.0454545	0.319895
Cluster403	2.00557e-07	6.62577e-08	0.528452	0	0	NA	0.0192308	0.0192308	0.991322	0	0	NA
Cluster404	0	4.77509e-07	0.991412	0	1.34941e-08	0.987476	0	0.0192308	0.991412	0	0.0113636	0.987476
Cluster405	0	0	NA	2.8658e-07	1.45961e-07	0.50395	0	0	NA	0.0377358	0.0227273	0.533168
Cluster406	0	1.12894e-06	0.987431	6.75807e-09	5.77628e-08	0.555421	0	0.0384615	0.987713	0.0188679	0.0113636	0.77701
Cluster407	0	1.11118e-07	0.99145	6.31305e-07	3.98832e-07	0.668933	0	0.0192308	0.99145	0.0188679	0.0568182	0.362763
Cluster408	0	1.93879e-07	0.991301	3.11698e-07	5.35066e-08	0.21493	0	0.0192308	0.991301	0.0566038	0.0227273	0.262607
Cluster409	2.36115e-05	2.84447e-06	0.560378	1.62137e-06	1.09575e-06	0.410119	0.134615	0.115385	0.746447	0.113208	0.0909091	0.554625
Cluster41	0	0	NA	0	0	NA	0	0	NA	0	0	NA
Cluster410	5.58966e-07	8.05645e-07	0.446319	4.03752e-08	4.0074e-07	0.126753	0.192308	0.192308	0.927247	0.0377358	0.147727	0.0300749
Cluster411	0	1.33193e-06	0.989318	4.11884e-07	2.72303e-07	0.534464	0	0.0384615	0.98786	0.0566038	0.0454545	0.70252
Cluster412	0	0	NA	0	5.75141e-08	0.988047	0	0	NA	0	0.0113636	0.988047
Cluster413	7.20854e-06	7.95167e-07	0.335414	2.74833e-06	4.85399e-07	0.273299	0.0769231	0.0769231	0.99443	0.0754717	0.0454545	0.555617
Cluster414	1.56989e-06	0	0.991656	9.24843e-07	1.26916e-07	0.259433	0.0576923	0	0.99018	0.0566038	0.0113636	0.226348
Cluster415	3.29711e-06	7.21449e-07	0.316387	2.22346e-05	0	0.989523	0.0769231	0.0384615	0.381973	0.0377358	0	0.987594
Cluster416	1.3418e-07	6.71897e-07	0.444583	7.07814e-07	0	0.987328	0.0192308	0.0192308	0.988514	0.0377358	0	0.987555
Cluster417	0	3.0782e-08	0.991376	0	0	NA	0	0.0192308	0.991376	0	0	NA
Cluster418	0	0	NA	0	0	NA	0	0	NA	0	0	NA
Cluster419	0	0	NA	2.11532e-08	0	0.986941	0	0	NA	0.0377358	0	0.986702
Cluster42	0	0	NA	0	0	NA	0	0	NA	0	0	NA
Cluster420	0	0	NA	0	0	NA	0	0	NA	0	0	NA
Cluster421	0	0	NA	0	0	NA	0	0	NA	0	0	NA
Cluster422	0	0	NA	0	0	NA	0	0	NA	0	0	NA
Cluster423	0	0	NA	0	0	NA	0	0	NA	0	0	NA
Cluster424	0	0	NA	0	0	NA	0	0	NA	0	0	NA
Cluster425	0.000100235	5.42063e-06	0.535476	1.09215e-05	5.8171e-05	0.572782	0.0384615	0.0192308	0.572401	0.0377358	0.0681818	0.565431
Cluster426	0	0	NA	0	0	NA	0	0	NA	0	0	NA
Cluster427	0	0	NA	0	0	NA	0	0	NA	0	0	NA
Cluster428	0	0	NA	0	0	NA	0	0	NA	0	0	NA
Cluster429	0	0	NA	0	0	NA	0	0	NA	0	0	NA
Cluster43	0	0	NA	0	0	NA	0	0	NA	0	0	NA
Cluster430	0	0	NA	0	0	NA	0	0	NA	0	0	NA
Cluster431	0	0	NA	0	0	NA	0	0	NA	0	0	NA
Cluster432	0	0	NA	0	0	NA	0	0	NA	0	0	NA
Cluster433	4.97021e-06	4.82848e-06	0.961045	2.94169e-06	1.30391e-06	0.786587	0.134615	0.134615	0.970855	0.0566038	0.0795455	0.324009
Cluster434	2.15194e-06	3.17785e-06	0.665158	1.10308e-06	1.53379e-06	0.438117	0.115385	0.134615	0.836292	0.0754717	0.102273	0.327231
Cluster435	7.22678e-08	7.81159e-08	0.969787	3.7188e-07	5.75861e-07	0.589947	0.0576923	0.0384615	0.643137	0.0754717	0.0681818	0.900415
Cluster436	7.32041e-06	3.87772e-06	0.624863	1.33494e-06	1.83563e-06	0.740526	0.0769231	0.153846	0.190979	0.0754717	0.0909091	0.519773
Cluster437	2.18924e-06	1.6591e-06	0.756147	5.90168e-06	1.8136e-06	0.524459	0.0961538	0.134615	0.558915	0.169811	0.125	0.717925
Cluster438	5.11183e-07	9.58376e-08	0.243504	1.00058e-06	4.07909e-08	0.227289	0.0769231	0.0769231	0.956154	0.113208	0.0454545	0.197971
Cluster439	2.77244e-07	3.80651e-07	0.805966	5.96992e-06	3.58226e-07	0.452994	0.0384615	0.0576923	0.673081	0.150943	0.0227273	0.0279405
Cluster44	0	0	NA	0	0	NA	0	0	NA	0	0	NA
Cluster440	4.238e-08	7.81897e-07	0.468052	4.55852e-07	4.86107e-07	0.711926	0.0192308	0.0961538	0.134194	0.0754717	0.0454545	0.806924
Cluster441	1.11903e-07	5.44822e-07	0.310766	3.62526e-07	0	0.989408	0.0192308	0.0576923	0.318147	0.0377358	0	0.987194
Cluster442	1.27894e-06	2.41994e-06	0.301159	4.39083e-06	1.63907e-06	0.569857	0.134615	0.153846	0.720926	0.150943	0.0909091	0.483589
Cluster443	1.65197e-06	5.20634e-07	0.536442	3.02613e-06	1.48257e-07	0.294954	0.0192308	0.0384615	0.564688	0.0943396	0.0227273	0.0932647
Cluster444	1.77807e-06	7.59944e-07	0.571564	1.34039e-08	1.0594e-07	0.450367	0.0384615	0.0576923	0.669072	0.0377358	0.0227273	0.671537
Cluster445	0	1.23272e-08	0.987672	2.35559e-08	0	0.986581	0	0.0384615	0.987897	0.0188679	0	0.986581
Cluster446	3.77076e-07	1.1209e-06	0.461738	1.49752e-06	2.75845e-08	0.386139	0.0384615	0.0576923	0.662109	0.0754717	0.0227273	0.051133
Cluster447	0	0	NA	5.95859e-07	3.24253e-07	0.778951	0	0	NA	0.0377358	0.0113636	0.560939
Cluster448	3.4372e-06	1.77727e-07	0.189945	6.24515e-06	4.35595e-08	0.20624	0.0961538	0.0384615	0.221504	0.169811	0.0113636	0.00550836
Cluster449	0	0	NA	0	0	NA	0	0	NA	0	0	NA
Cluster45	0	0	NA	0	0	NA	0	0	NA	0	0	NA
Cluster450	0	0	NA	0	0	NA	0	0	NA	0	0	NA
Cluster451	0	4.19177e-07	0.991478	0	0	NA	0	0.0192308	0.991478	0	0	NA
Cluster452	2.23822e-07	0	0.990608	6.03669e-07	0	0.988066	0.0384615	0	0.987889	0.0754717	0	0.986977
Cluster453	0	0	NA	0	0	NA	0	0	NA	0	0	NA
Cluster454	0	0	NA	0	0	NA	0	0	NA	0	0	NA
Cluster455	0	0	NA	0	0	NA	0	0	NA	0	0	NA
Cluster456	0	0	NA	0	0	NA	0	0	NA	0	0	NA
Cluster457	0	0	NA	0	0	NA	0	0	NA	0	0	NA
Cluster458	0	0	NA	1.48151e-07	2.42861e-07	0.714283	0	0	NA	0.0188679	0.0340909	0.611045
Cluster459	0	0	NA	0	0	NA	0	0	NA	0	0	NA
Cluster46	0	0	NA	0	0	NA	0	0	NA	0	0	NA
Cluster460	0	0	NA	2.0271e-07	8.71092e-06	0.735833	0	0	NA	0.0188679	0.0113636	0.938404
Cluster461	0	0	NA	0	0	NA	0	0	NA	0	0	NA
Cluster462	0	0	NA	0	0	NA	0	0	NA	0	0	NA
Cluster463	0	0	NA	0	0	NA	0	0	NA	0	0	NA
Cluster464	0	8.71416e-08	0.991351	1.07851e-07	1.29359e-07	0.669132	0	0.0192308	0.991351	0.0566038	0.0454545	0.829214
Cluster465	0	8.76408e-08	0.991351	6.6316e-07	4.35885e-07	0.547392	0	0.0192308	0.991351	0.0566038	0.0681818	0.665374
Cluster466	0	0	NA	0	0	NA	0	0	NA	0	0	NA
Cluster467	0	0	NA	0	0	NA	0	0	NA	0	0	NA
Cluster468	0.00117995	0.00199422	0.153105	0.00091874	0.00131957	0.360048	0.769231	0.75	0.817243	0.830189	0.806818	0.617284
Cluster469	0.000967399	0.00140718	0.543528	0.000935603	0.000925478	0.778402	0.480769	0.403846	0.414175	0.301887	0.397727	0.565552
Cluster47	0	0	NA	0	0	NA	0	0	NA	0	0	NA
Cluster470	0	3.51782e-05	0.991376	9.5183e-06	8.75441e-07	0.395116	0	0.0192308	0.991376	0.0377358	0.0113636	0.450861
Cluster471	8.16398e-05	0.000130127	0.479577	1.44279e-05	3.69884e-05	0.793274	0.153846	0.115385	0.575706	0.0377358	0.0113636	0.423432
Cluster472	0	0	NA	0	0	NA	0	0	NA	0	0	NA
Cluster473	0	0	NA	0	0	NA	0	0	NA	0	0	NA
Cluster474	1.70368e-07	5.13397e-08	0.255736	5.72486e-08	2.92539e-08	0.432457	0.0769231	0.0192308	0.177349	0.0377358	0.0113636	0.222237
Cluster475	3.66365e-07	5.35493e-08	0.405454	5.80273e-08	5.70409e-08	0.796589	0.0576923	0.0192308	0.285342	0.0377358	0.0227273	0.436041
Cluster476	1.22619e-07	0	0.989777	0	5.62789e-08	0.987207	0.0769231	0	0.988846	0	0.0113636	0.987207
Cluster477	5.32702e-06	1.97343e-06	0.364318	2.00523e-06	2.36623e-06	0.860027	0.173077	0.153846	0.77506	0.113208	0.136364	0.772637
Cluster478	0	0	NA	0	3.60893e-08	0.988772	0	0	NA	0	0.0113636	0.988772
Cluster479	0	3.45885e-09	0.991461	0	1.2754e-08	0.988507	0	0.0192308	0.991461	0	0.0340909	0.990445
Cluster48	0	0	NA	0	0	NA	0	0	NA	0	0	NA
Cluster480	0	0	NA	0	0	NA	0	0	NA	0	0	NA
Cluster481	1.10441e-07	0	0.991473	0	1.22621e-07	0.987737	0.0192308	0	0.991473	0	0.0113636	0.987737
Cluster482	0	0	NA	0	0	NA	0	0	NA	0	0	NA
Cluster483	0	1.23357e-07	0.990491	6.45538e-08	0	0.987255	0	0.0769231	0.988757	0.0377358	0	0.987232
Cluster484	1.26743e-08	5.14787e-08	0.258137	0	0	NA	0.0192308	0.0576923	0.328841	0	0	NA
Cluster485	5.15424e-08	1.56564e-07	0.519285	1.00089e-07	1.80383e-06	0.663308	0.0192308	0.0192308	0.931054	0.0377358	0.0454545	0.997024
Cluster486	3.41515e-08	4.71631e-08	0.775377	0	0	NA	0.0192308	0.0192308	0.943518	0	0	NA
Cluster487	2.53527e-08	0	0.989043	0	5.23467e-08	0.98727	0.0384615	0	0.987937	0	0.0113636	0.98727
Cluster488	7.43179e-08	0	0.990597	0	0	NA	0.0576923	0	0.990452	0	0	NA
Cluster489	3.84277e-08	0	0.987531	0	0	NA	0.0384615	0	0.987924	0	0	NA
Cluster49	0	0	NA	0	0	NA	0	0	NA	0	0	NA
Cluster490	3.85826e-07	0	0.990649	1.06525e-07	1.87582e-07	0.498029	0.0576923	0	0.990443	0.0188679	0.0340909	0.486446
Cluster491	4.02208e-08	0	0.987531	0	0	NA	0.0384615	0	0.987924	0	0	NA
Cluster492	1.55948e-07	2.37221e-07	0.62928	1.41987e-07	1.79372e-07	0.865537	0.0576923	0.0576923	0.989667	0.0377358	0.0227273	0.346146
Cluster493	5.07676e-07	1.02968e-07	0.152082	6.62356e-07	4.76624e-07	0.668553	0.0961538	0.0384615	0.242668	0.0754717	0.0681818	0.940438
Cluster494	2.96713e-08	1.34916e-07	0.354452	8.33895e-08	7.34987e-08	0.660785	0.0192308	0.0384615	0.583515	0.0188679	0.0227273	0.457742
Cluster495	0	2.67944e-08	0.991263	0	2.21983e-07	0.987427	0	0.0192308	0.991263	0	0.0227273	0.988338
Cluster496	0	1.33583e-08	0.991263	0	1.74672e-07	0.990668	0	0.0192308	0.991263	0	0.0227273	0.988338
Cluster497	5.99367e-09	2.98246e-07	0.35232	2.63543e-07	1.35936e-07	0.760218	0.0192308	0.0769231	0.177068	0.0377358	0.0568182	0.302616
Cluster498	4.57477e-07	1.09078e-06	0.213922	0	1.40495e-06	0.991121	0.115385	0.153846	0.581528	0	0.113636	0.988915
Cluster499	0	0	NA	0	2.74926e-09	0.988788	0	0	NA	0	0.0113636	0.988788
Cluster5	0	0	NA	0	0	NA	0	0	NA	0	0	NA
Cluster50	0	0	NA	0	0	NA	0	0	NA	0	0	NA
Cluster500	0	0	NA	0	0	NA	0	0	NA	0	0	NA
Cluster501	0	1.47495e-08	0.991377	4.93257e-08	0	0.986764	0	0.0192308	0.991377	0.0188679	0	0.986764
Cluster502	1.47639e-07	1.99264e-07	0.706633	2.86324e-07	1.11302e-07	0.387178	0.0384615	0.0384615	0.954534	0.0377358	0.0227273	0.46374
Cluster503	0	0	NA	0	4.56692e-08	0.987118	0	0	NA	0	0.0113636	0.987118
Cluster504	0	0	NA	0	0	NA	0	0	NA	0	0	NA
Cluster505	0	0	NA	0	5.60201e-08	0.99041	0	0	NA	0	0.0227273	0.988258
Cluster506	8.15806e-08	3.22514e-08	0.591622	0	0	NA	0.0192308	0.0192308	0.97304	0	0	NA
Cluster507	0	0	NA	0	0	NA	0	0	NA	0	0	NA
Cluster508	0	0	NA	0	1.62541e-08	0.987207	0	0	NA	0	0.0113636	0.987207
Cluster509	0	0	NA	1.21493e-07	0	0.985469	0	0	NA	0.0377358	0	0.986391
Cluster51	0	0	NA	0	0	NA	0	0	NA	0	0	NA
Cluster510	0	0	NA	4.02594e-07	1.17494e-07	0.171328	0	0	NA	0.0566038	0.0113636	0.0896631
Cluster511	0	0	NA	0	0	NA	0	0	NA	0	0	NA
Cluster512	1.91375e-07	8.77285e-08	0.527205	0	2.04849e-08	0.986786	0.0384615	0.0192308	0.564846	0	0.0113636	0.986786
Cluster513	0	0	NA	0	0	NA	0	0	NA	0	0	NA
Cluster514	0	0	NA	5.10102e-08	1.75979e-08	0.627609	0	0	NA	0.0188679	0.0113636	0.86917
Cluster515	8.09725e-09	0	0.991415	0	6.79379e-08	0.988496	0.0192308	0	0.991415	0	0.0227273	0.98798
Cluster516	0	0	NA	0	0	NA	0	0	NA	0	0	NA
Cluster517	0	0	NA	0	4.59194e-08	0.991117	0	0	NA	0	0.0227273	0.98797
Cluster518	0	0	NA	0	0	NA	0	0	NA	0	0	NA
Cluster519	0	1.67132e-07	0.991423	5.5395e-07	2.42206e-07	0.598234	0	0.0192308	0.991423	0.0188679	0.0454545	0.492858
Cluster52	0	0	NA	0	0	NA	0	0	NA	0	0	NA
Cluster520	0	6.64626e-08	0.99151	7.45373e-08	0	0.987255	0	0.0192308	0.99151	0.0188679	0	0.987255
Cluster521	1.56455e-08	8.77803e-08	0.486446	0	7.65617e-08	0.987058	0.0192308	0.0192308	0.993234	0	0.0227273	0.987721
Cluster522	1.19894e-07	1.11698e-07	0.946092	1.26517e-07	3.18673e-07	0.503278	0.0192308	0.0192308	0.983443	0.0188679	0.0227273	0.73662
Cluster523	0	0	NA	0	8.20633e-08	0.989043	0	0	NA	0	0.0227273	0.988549
Cluster524	0	0	NA	0	1.62927e-07	0.98784	0	0	NA	0	0.0113636	0.98784
Cluster525	0	0	NA	0	0	NA	0	0	NA	0	0	NA
Cluster526	6.38455e-06	1.20395e-05	0.322733	3.17707e-06	1.84062e-06	0.95237	0.153846	0.269231	0.134434	0.0566038	0.136364	0.100601
Cluster527	8.07428e-08	8.50821e-08	0.877499	4.58655e-08	8.10238e-08	0.383933	0.0384615	0.0961538	0.221037	0.0188679	0.0340909	0.346326
Cluster528	0	3.2239e-08	0.988758	1.66776e-07	2.36299e-07	0.853091	0	0.0384615	0.987675	0.0754717	0.0568182	0.490274
Cluster529	0	0	NA	4.32226e-07	3.50877e-07	0.995387	0	0	NA	0.0566038	0.0227273	0.514537
Cluster53	0	0	NA	0	0	NA	0	0	NA	0	0	NA
Cluster530	9.85448e-09	0	0.991499	1.5155e-07	2.24545e-08	0.188037	0.0192308	0	0.991499	0.0188679	0.0113636	0.435975
Cluster531	5.298e-07	5.25276e-07	0.989613	0	1.75583e-07	0.992636	0.0961538	0.0961538	0.97275	0	0.0909091	0.989485
Cluster532	0	0	NA	0	0	NA	0	0	NA	0	0	NA
Cluster533	1.92351e-07	0	0.991488	0	0	NA	0.0192308	0	0.991488	0	0	NA
Cluster534	0	0	NA	2.00513e-07	0	0.986776	0	0	NA	0.0188679	0	0.986776
Cluster535	8.34772e-08	2.62864e-07	0.295088	2.95904e-07	7.36468e-08	0.315849	0.0192308	0.0576923	0.305624	0.0566038	0.0227273	0.204352
Cluster536	1.92003e-07	0	0.991982	0	0	NA	0.0384615	0	0.987878	0	0	NA
Cluster537	0	0	NA	7.98727e-08	0	0.98702	0	0	NA	0.0188679	0	0.98702
Cluster538	0	0	NA	0	0	NA	0	0	NA	0	0	NA
Cluster539	0	7.52723e-08	0.991433	0	0	NA	0	0.0192308	0.991433	0	0	NA
Cluster54	0	0	NA	0	0	NA	0	0	NA	0	0	NA
Cluster540	0	0	NA	0	0	NA	0	0	NA	0	0	NA
Cluster541	0	0	NA	0	0	NA	0	0	NA	0	0	NA
Cluster542	0	0	NA	0	0	NA	0	0	NA	0	0	NA
Cluster543	0	0	NA	0	0	NA	0	0	NA	0	0	NA
Cluster544	0	0	NA	0	0	NA	0	0	NA	0	0	NA
Cluster545	0	0	NA	0	0	NA	0	0	NA	0	0	NA
Cluster546	0	0	NA	0	0	NA	0	0	NA	0	0	NA
Cluster547	0	0	NA	0	0	NA	0	0	NA	0	0	NA
Cluster548	0	0	NA	0	0	NA	0	0	NA	0	0	NA
Cluster549	0	0	NA	0	0	NA	0	0	NA	0	0	NA
Cluster55	0	0	NA	0	0	NA	0	0	NA	0	0	NA
Cluster550	0	0	NA	0	0	NA	0	0	NA	0	0	NA
Cluster551	0	0	NA	0	0	NA	0	0	NA	0	0	NA
Cluster552	0	0	NA	0	0	NA	0	0	NA	0	0	NA
Cluster553	0	0	NA	0	0	NA	0	0	NA	0	0	NA
Cluster554	0	0	NA	0	0	NA	0	0	NA	0	0	NA
Cluster555	0	0	NA	0	0	NA	0	0	NA	0	0	NA
Cluster556	0	0	NA	0	0	NA	0	0	NA	0	0	NA
Cluster557	0	0	NA	0	0	NA	0	0	NA	0	0	NA
Cluster558	0	0	NA	0	0	NA	0	0	NA	0	0	NA
Cluster559	0	0	NA	0	0	NA	0	0	NA	0	0	NA
Cluster56	0	0	NA	0	0	NA	0	0	NA	0	0	NA
Cluster560	0	0	NA	0	0	NA	0	0	NA	0	0	NA
Cluster561	0	0	NA	0	0	NA	0	0	NA	0	0	NA
Cluster562	0	0	NA	0	0	NA	0	0	NA	0	0	NA
Cluster563	0	0	NA	0	0	NA	0	0	NA	0	0	NA
Cluster564	0	0	NA	0	0	NA	0	0	NA	0	0	NA
Cluster565	0	0	NA	0	0	NA	0	0	NA	0	0	NA
Cluster566	0	0	NA	0	0	NA	0	0	NA	0	0	NA
Cluster567	0	0	NA	0	0	NA	0	0	NA	0	0	NA
Cluster568	0	0	NA	0	0	NA	0	0	NA	0	0	NA
Cluster569	0	0	NA	0	0	NA	0	0	NA	0	0	NA
Cluster57	0	0	NA	0	0	NA	0	0	NA	0	0	NA
Cluster570	0	0	NA	0	0	NA	0	0	NA	0	0	NA
Cluster571	0	0	NA	0	0	NA	0	0	NA	0	0	NA
Cluster572	0	0	NA	0	0	NA	0	0	NA	0	0	NA
Cluster573	0	0	NA	0	0	NA	0	0	NA	0	0	NA
Cluster574	0	0	NA	0	0	NA	0	0	NA	0	0	NA
Cluster575	0	0	NA	0	0	NA	0	0	NA	0	0	NA
Cluster576	0	0	NA	0	0	NA	0	0	NA	0	0	NA
Cluster577	0	0	NA	0	0	NA	0	0	NA	0	0	NA
Cluster578	0	0	NA	0	0	NA	0	0	NA	0	0	NA
Cluster579	0	0	NA	0	0	NA	0	0	NA	0	0	NA
Cluster58	0	0	NA	0	0	NA	0	0	NA	0	0	NA
Cluster580	0	0	NA	0	0	NA	0	0	NA	0	0	NA
Cluster581	0	0	NA	0	0	NA	0	0	NA	0	0	NA
Cluster582	0	0	NA	0	0	NA	0	0	NA	0	0	NA
Cluster583	0	0	NA	0	0	NA	0	0	NA	0	0	NA
Cluster584	0	0	NA	0	0	NA	0	0	NA	0	0	NA
Cluster585	0	0	NA	0	0	NA	0	0	NA	0	0	NA
Cluster586	0	0	NA	0	0	NA	0	0	NA	0	0	NA
Cluster587	0	0	NA	0	0	NA	0	0	NA	0	0	NA
Cluster588	0	0	NA	0	0	NA	0	0	NA	0	0	NA
Cluster589	0	0	NA	0	0	NA	0	0	NA	0	0	NA
Cluster59	0	0	NA	0	0	NA	0	0	NA	0	0	NA
Cluster590	0	0	NA	0	0	NA	0	0	NA	0	0	NA
Cluster591	0	0	NA	0	0	NA	0	0	NA	0	0	NA
Cluster592	0	0	NA	0	0	NA	0	0	NA	0	0	NA
Cluster593	0	0	NA	0	0	NA	0	0	NA	0	0	NA
Cluster594	0	0	NA	0	0	NA	0	0	NA	0	0	NA
Cluster595	0	0	NA	0	1.23185e-07	0.987118	0	0	NA	0	0.0113636	0.987118
Cluster596	0	0	NA	0	0	NA	0	0	NA	0	0	NA
Cluster597	0	0	NA	0	0	NA	0	0	NA	0	0	NA
Cluster598	0	0	NA	0	0	NA	0	0	NA	0	0	NA
Cluster599	0	0	NA	0	0	NA	0	0	NA	0	0	NA
Cluster6	0	0	NA	0	0	NA	0	0	NA	0	0	NA
Cluster60	0	0	NA	0	0	NA	0	0	NA	0	0	NA
Cluster600	0	0	NA	0	0	NA	0	0	NA	0	0	NA
Cluster601	8.75515e-08	3.37095e-07	0.182793	0	8.68764e-08	0.990992	0.0192308	0.0961538	0.123031	0	0.0227273	0.988243
Cluster602	0	0	NA	0	0	NA	0	0	NA	0	0	NA
Cluster603	0	0	NA	0	0	NA	0	0	NA	0	0	NA
Cluster604	0	0	NA	0	0	NA	0	0	NA	0	0	NA
Cluster605	6.30638e-07	5.70862e-07	0.968392	3.72954e-08	4.59061e-07	0.124448	0.173077	0.173077	0.915432	0.0377358	0.159091	0.0240116
Cluster606	3.63694e-07	1.56712e-06	0.362842	8.39328e-07	3.73574e-07	0.546176	0.173077	0.192308	0.72276	0.0377358	0.147727	0.0300749
Cluster607	0	0	NA	0	0	NA	0	0	NA	0	0	NA
Cluster608	0	0	NA	0	0	NA	0	0	NA	0	0	NA
Cluster609	0	0	NA	0	0	NA	0	0	NA	0	0	NA
Cluster61	0	0	NA	0	0	NA	0	0	NA	0	0	NA
Cluster610	0	0	NA	0	0	NA	0	0	NA	0	0	NA
Cluster611	0	0	NA	0	0	NA	0	0	NA	0	0	NA
Cluster612	0	0	NA	0	0	NA	0	0	NA	0	0	NA
Cluster613	0	0	NA	0	0	NA	0	0	NA	0	0	NA
Cluster614	0	0	NA	0	0	NA	0	0	NA	0	0	NA
Cluster615	0	0	NA	0	0	NA	0	0	NA	0	0	NA
Cluster616	0	0	NA	0	0	NA	0	0	NA	0	0	NA
Cluster617	0	0	NA	0	0	NA	0	0	NA	0	0	NA
Cluster618	0	0	NA	0	0	NA	0	0	NA	0	0	NA
Cluster619	0	0	NA	0	0	NA	0	0	NA	0	0	NA
Cluster62	0	0	NA	0	0	NA	0	0	NA	0	0	NA
Cluster620	0	0	NA	0	0	NA	0	0	NA	0	0	NA
Cluster621	0	0	NA	0	0	NA	0	0	NA	0	0	NA
Cluster622	0	6.81742e-08	0.99155	5.10818e-07	3.2332e-08	0.467127	0	0.0192308	0.99155	0.0566038	0.0227273	0.447301
Cluster623	0	0	NA	0	0	NA	0	0	NA	0	0	NA
Cluster624	0	0	NA	0	1.20432e-07	0.988788	0	0	NA	0	0.0113636	0.988788
Cluster625	0	0	NA	1.12962e-07	0	0.985652	0	0	NA	0.0188679	0	0.985652
Cluster626	0	0	NA	0	0	NA	0	0	NA	0	0	NA
Cluster627	0	0	NA	0	0	NA	0	0	NA	0	0	NA
Cluster628	0	0	NA	0	0	NA	0	0	NA	0	0	NA
Cluster629	0	0	NA	0	0	NA	0	0	NA	0	0	NA
Cluster63	0	0	NA	0	0	NA	0	0	NA	0	0	NA
Cluster630	0	0	NA	0	0	NA	0	0	NA	0	0	NA
Cluster631	0	0	NA	0	0	NA	0	0	NA	0	0	NA
Cluster632	0	0	NA	0	0	NA	0	0	NA	0	0	NA
Cluster633	0	0	NA	0	0	NA	0	0	NA	0	0	NA
Cluster634	0	0	NA	0	0	NA	0	0	NA	0	0	NA
Cluster635	0	0	NA	0	0	NA	0	0	NA	0	0	NA
Cluster636	0	0	NA	0	0	NA	0	0	NA	0	0	NA
Cluster637	0	0	NA	0	0	NA	0	0	NA	0	0	NA
Cluster638	3.72111e-07	5.89443e-07	0.384938	3.85093e-08	3.8222e-07	0.126753	0.173077	0.173077	0.915432	0.0377358	0.147727	0.0300749
Cluster639	0	0	NA	0	0	NA	0	0	NA	0	0	NA
Cluster64	0	0	NA	0	0	NA	0	0	NA	0	0	NA
Cluster640	0	0	NA	0	0	NA	0	0	NA	0	0	NA
Cluster641	0	0	NA	1.21408e-07	0	0.985784	0	0	NA	0.0188679	0	0.985784
Cluster642	0	0	NA	0	0	NA	0	0	NA	0	0	NA
Cluster643	0	0	NA	3.88779e-08	3.01558e-09	0.110709	0	0	NA	0.0566038	0.0113636	0.129346
Cluster644	0	0	NA	0	0	NA	0	0	NA	0	0	NA
Cluster645	0	0	NA	0	0	NA	0	0	NA	0	0	NA
Cluster646	0	0	NA	0	0	NA	0	0	NA	0	0	NA
Cluster647	0	0	NA	0	0	NA	0	0	NA	0	0	NA
Cluster648	0	0	NA	0	1.20258e-07	0.987197	0	0	NA	0	0.0113636	0.987197
Cluster649	0	0	NA	0	4.71005e-07	0.9882	0	0	NA	0	0.0340909	0.990561
Cluster65	0	0	NA	0	0	NA	0	0	NA	0	0	NA
Cluster650	1.16803e-07	0	0.99119	2.15446e-07	0	0.987049	0.0192308	0	0.99119	0.0188679	0	0.987049
Cluster651	0	0	NA	3.2677e-08	0	0.985629	0	0	NA	0.0188679	0	0.985629
Cluster652	0	0	NA	0	3.37692e-08	0.991013	0	0	NA	0	0.0227273	0.987199
Cluster653	0	0	NA	1.61958e-08	0	0.985629	0	0	NA	0.0188679	0	0.985629
Cluster654	0	0	NA	2.17863e-07	4.76814e-08	0.585429	0	0	NA	0.0188679	0.0340909	0.447842
Cluster655	0	0	NA	0	0	NA	0	0	NA	0	0	NA
Cluster656	0	0	NA	0	0	NA	0	0	NA	0	0	NA
Cluster657	0	0	NA	0	0	NA	0	0	NA	0	0	NA
Cluster658	0	0	NA	1.22899e-07	0	0.987892	0	0	NA	0.0377358	0	0.98674
Cluster659	0	0	NA	0	0	NA	0	0	NA	0	0	NA
Cluster66	0	0	NA	0	0	NA	0	0	NA	0	0	NA
Cluster660	0	0	NA	0	0	NA	0	0	NA	0	0	NA
Cluster661	0	0	NA	0	0	NA	0	0	NA	0	0	NA
Cluster662	0	0	NA	0	0	NA	0	0	NA	0	0	NA
Cluster663	0	0	NA	0	0	NA	0	0	NA	0	0	NA
Cluster664	0	8.42553e-08	0.99148	0	1.11314e-08	0.987375	0	0.0192308	0.99148	0	0.0113636	0.987375
Cluster665	0	0	NA	0	0	NA	0	0	NA	0	0	NA
Cluster666	0	0	NA	0	0	NA	0	0	NA	0	0	NA
Cluster667	0	0	NA	0	0	NA	0	0	NA	0	0	NA
Cluster668	0	0	NA	0	7.36143e-08	0.987044	0	0	NA	0	0.0113636	0.987044
Cluster669	0	0	NA	3.18904e-07	0	0.987035	0	0	NA	0.0188679	0	0.987035
Cluster67	0	0	NA	0	0	NA	0	0	NA	0	0	NA
Cluster670	0	3.40108e-09	0.991461	0	1.67131e-08	0.991366	0	0.0192308	0.991461	0	0.0454545	0.988685
Cluster671	0	1.51606e-07	0.991351	0	0	NA	0	0.0192308	0.991351	0	0	NA
Cluster672	0	0	NA	0	3.85038e-08	0.987089	0	0	NA	0	0.0113636	0.987089
Cluster673	0	0	NA	0	0	NA	0	0	NA	0	0	NA
Cluster674	0	0	NA	0	0	NA	0	0	NA	0	0	NA
Cluster675	0	0	NA	0	0	NA	0	0	NA	0	0	NA
Cluster676	0	0	NA	0	0	NA	0	0	NA	0	0	NA
Cluster677	0	0	NA	0	0	NA	0	0	NA	0	0	NA
Cluster678	0	0	NA	0	0	NA	0	0	NA	0	0	NA
Cluster679	0	0	NA	0	0	NA	0	0	NA	0	0	NA
Cluster68	0	0	NA	0	0	NA	0	0	NA	0	0	NA
Cluster680	0	0	NA	0	0	NA	0	0	NA	0	0	NA
Cluster681	0	0	NA	0	0	NA	0	0	NA	0	0	NA
Cluster682	0	0	NA	0	0	NA	0	0	NA	0	0	NA
Cluster683	0	0	NA	1.0484e-07	6.76085e-08	0.991253	0	0	NA	0.0188679	0.0113636	0.958238
Cluster684	0	0	NA	0	0	NA	0	0	NA	0	0	NA
Cluster685	0	0	NA	0	0	NA	0	0	NA	0	0	NA
Cluster686	0	6.03265e-08	0.991439	0	0	NA	0	0.0192308	0.991439	0	0	NA
Cluster687	2.99825e-08	6.25787e-08	0.596338	1.8616e-07	1.38316e-07	0.888873	0.0192308	0.0192308	0.940312	0.0188679	0.0227273	0.790964
Cluster688	0	0	NA	0	0	NA	0	0	NA	0	0	NA
Cluster689	0	0	NA	0	0	NA	0	0	NA	0	0	NA
Cluster69	0	0	NA	0	0	NA	0	0	NA	0	0	NA
Cluster690	0	0	NA	0	0	NA	0	0	NA	0	0	NA
Cluster691	0	0	NA	0	0	NA	0	0	NA	0	0	NA
Cluster692	0	0	NA	2.13036e-07	0	0.987194	0	0	NA	0.0377358	0	0.988152
Cluster693	0	4.07838e-09	0.991377	0	0	NA	0	0.0192308	0.991377	0	0	NA
Cluster694	0	0	NA	0	0	NA	0	0	NA	0	0	NA
Cluster695	0	0	NA	0	0	NA	0	0	NA	0	0	NA
Cluster696	0	0	NA	0	0	NA	0	0	NA	0	0	NA
Cluster697	0	0	NA	0	0	NA	0	0	NA	0	0	NA
Cluster698	0	4.14542e-09	0.991377	1.72563e-08	1.56032e-08	0.911747	0	0.0192308	0.991377	0.0188679	0.0113636	0.906187
Cluster699	0	1.33341e-07	0.987853	0	0	NA	0	0.0384615	0.987821	0	0	NA
Cluster7	0	0	NA	0	0	NA	0	0	NA	0	0	NA
Cluster70	0	0	NA	0	0	NA	0	0	NA	0	0	NA
Cluster700	0	3.54886e-07	0.990522	0	1.53973e-08	0.987384	0	0.0576923	0.990346	0	0.0113636	0.987384
Cluster701	0	0	NA	0	0	NA	0	0	NA	0	0	NA
Cluster702	0	0	NA	2.28865e-07	2.31592e-08	0.591527	0	0	NA	0.0188679	0.0113636	0.994407
Cluster703	0	2.83843e-07	0.991377	0	1.52642e-08	0.987384	0	0.0192308	0.991377	0	0.0113636	0.987384
Cluster704	0	2.4617e-07	0.990247	1.69772e-08	0	0.987049	0	0.0384615	0.987842	0.0188679	0	0.987049
Cluster705	0	0	NA	0	0	NA	0	0	NA	0	0	NA
Cluster706	4.02564e-07	1.78495e-07	0.416491	8.70872e-08	5.19848e-07	0.784742	0.0769231	0.0192308	0.193122	0.0188679	0.0454545	0.881331
Cluster707	0	4.00245e-09	0.991377	0	1.51596e-07	0.990781	0	0.0192308	0.991377	0	0.0227273	0.988468
Cluster708	0	0	NA	0	0	NA	0	0	NA	0	0	NA
Cluster709	0	0	NA	0	4.41664e-08	0.987746	0	0	NA	0	0.0113636	0.987746
Cluster71	0	0	NA	0	0	NA	0	0	NA	0	0	NA
Cluster710	0	8.88849e-08	0.991384	1.9029e-07	0	0.985824	0	0.0192308	0.991384	0.0188679	0	0.985824
Cluster711	1.52537e-07	0	0.991471	0	0	NA	0.0192308	0	0.991471	0	0	NA
Cluster712	0	0	NA	1.46869e-07	4.64134e-08	0.747238	0	0	NA	0.0188679	0.0113636	0.994361
Cluster713	2.26842e-08	8.73398e-08	0.182793	0	1.30249e-07	0.988007	0.0192308	0.0961538	0.123031	0	0.0340909	0.990703
Cluster714	1.1741e-07	3.15221e-08	0.43271	2.23151e-07	7.73789e-09	0.619904	0.0192308	0.0384615	0.627101	0.0188679	0.0113636	0.915798
Cluster715	1.75967e-07	0	0.990714	3.29516e-07	7.56762e-08	0.304293	0.0384615	0	0.987747	0.0754717	0.0227273	0.296078
Cluster716	0	1.17847e-07	0.99143	0	0	NA	0	0.0192308	0.99143	0	0	NA
Cluster717	0	0	NA	0	0	NA	0	0	NA	0	0	NA
Cluster718	7.80473e-07	1.62327e-06	0.287704	3.60147e-07	3.45639e-07	0.822338	0.173077	0.211538	0.553001	0.0566038	0.147727	0.067331
Cluster719	0	0	NA	0	0	NA	0	0	NA	0	0	NA
Cluster72	0	0	NA	0	0	NA	0	0	NA	0	0	NA
Cluster720	0	0	NA	0	0	NA	0	0	NA	0	0	NA
Cluster721	0	0	NA	0	0	NA	0	0	NA	0	0	NA
Cluster722	0	0	NA	0	0	NA	0	0	NA	0	0	NA
Cluster723	0	0	NA	0	0	NA	0	0	NA	0	0	NA
Cluster724	0	0	NA	0	0	NA	0	0	NA	0	0	NA
Cluster725	0	0	NA	0	0	NA	0	0	NA	0	0	NA
Cluster726	0	0	NA	0	0	NA	0	0	NA	0	0	NA
Cluster727	0	0	NA	0	0	NA	0	0	NA	0	0	NA
Cluster728	0	0	NA	0	0	NA	0	0	NA	0	0	NA
Cluster729	0	0	NA	0	0	NA	0	0	NA	0	0	NA
Cluster73	0	0	NA	0	0	NA	0	0	NA	0	0	NA
Cluster730	0	0	NA	0	0	NA	0	0	NA	0	0	NA
Cluster731	1.17611e-06	8.07046e-07	0.634357	5.35831e-07	1.08426e-06	0.313209	0.173077	0.211538	0.544164	0.0566038	0.147727	0.0528573
Cluster732	0	0	NA	0	0	NA	0	0	NA	0	0	NA
Cluster733	0	0	NA	0	0	NA	0	0	NA	0	0	NA
Cluster734	0	0	NA	0	3.13983e-08	0.987342	0	0	NA	0	0.0113636	0.987342
Cluster735	0	0	NA	0	3.05945e-08	0.987128	0	0	NA	0	0.0113636	0.987128
Cluster736	0	0	NA	0	0	NA	0	0	NA	0	0	NA
Cluster737	0	0	NA	0	0	NA	0	0	NA	0	0	NA
Cluster738	0	0	NA	0	0	NA	0	0	NA	0	0	NA
Cluster739	0	0	NA	0	0	NA	0	0	NA	0	0	NA
Cluster74	0	0	NA	0	0	NA	0	0	NA	0	0	NA
Cluster740	0	0	NA	0	0	NA	0	0	NA	0	0	NA
Cluster741	0	0	NA	9.65441e-09	0	0.987049	0	0	NA	0.0188679	0	0.987049
Cluster742	0	0	NA	0	0	NA	0	0	NA	0	0	NA
Cluster743	1.17041e-07	0	0.991488	2.29859e-07	4.59706e-07	0.829182	0.0192308	0	0.991488	0.0377358	0.0227273	0.526646
Cluster744	0	0	NA	0	0	NA	0	0	NA	0	0	NA
Cluster745	0	0	NA	1.9491e-07	5.46017e-08	0.26863	0	0	NA	0.0566038	0.0340909	0.424886
Cluster746	0	0	NA	1.31211e-07	5.28101e-08	0.639002	0	0	NA	0.0377358	0.0340909	0.916516
Cluster747	0	1.11897e-07	0.988986	3.80359e-07	1.26006e-07	0.365344	0	0.0384615	0.987765	0.0566038	0.0227273	0.163373
Cluster748	1.19429e-06	1.64445e-06	0.545914	3.15417e-06	1.83665e-06	0.356696	0.173077	0.192308	0.790202	0.301887	0.204545	0.210611
Cluster749	0	0	NA	0	0	NA	0	0	NA	0	0	NA
Cluster75	0	0	NA	0	0	NA	0	0	NA	0	0	NA
Cluster750	0	1.72054e-07	0.991489	1.65503e-07	0	0.986044	0	0.0192308	0.991489	0.0188679	0	0.986044
Cluster751	0.00216042	0.00260974	0.661837	0.00497074	0.00328281	0.869716	0.615385	0.480769	0.176056	0.584906	0.5	0.421729
Cluster752	0.000125014	2.82032e-05	0.484864	0.000469162	6.76584e-06	0.227737	0.0961538	0.0769231	0.781419	0.207547	0.113636	0.143655
Cluster753	1.78211e-07	0	0.990792	5.24403e-07	0	0.988587	0.0384615	0	0.987872	0.0377358	0	0.986689
Cluster754	0	2.72497e-05	0.991423	0	0	NA	0	0.0192308	0.991423	0	0	NA
Cluster755	5.5233e-07	2.1149e-07	0.332042	1.64368e-06	3.14882e-07	0.0265524	0.0576923	0.0384615	0.632913	0.226415	0.0681818	0.0164942
Cluster756	0.00263537	0.00266529	0.949424	0.00452822	0.00283765	0.438589	0.942308	0.903846	0.50963	0.943396	0.875	0.255775
Cluster757	7.04689e-08	0	0.991234	0	1.88402e-08	0.986786	0.0192308	0	0.991234	0	0.0113636	0.986786
Cluster758	0	0	NA	0	4.79838e-08	0.987044	0	0	NA	0	0.0113636	0.987044
Cluster759	0	0	NA	0	0	NA	0	0	NA	0	0	NA
Cluster76	0	0	NA	0	0	NA	0	0	NA	0	0	NA
Cluster760	0	1.61683e-07	0.991489	1.04682e-07	0	0.986977	0	0.0192308	0.991489	0.0188679	0	0.986977
Cluster761	1.20391e-06	9.27458e-07	0.668312	4.75157e-07	3.55772e-07	0.857054	0.173077	0.134615	0.618841	0.0754717	0.0795455	0.836645
Cluster762	0	0	NA	3.27477e-08	4.95908e-08	0.906224	0	0	NA	0.0188679	0.0113636	0.54891
Cluster763	1.78436e-08	4.01199e-08	0.672911	0	1.37764e-07	0.986946	0.0192308	0.0192308	0.91225	0	0.0568182	0.987843
Cluster764	9.43788e-08	1.03776e-07	0.952668	0	0	NA	0.0192308	0.0192308	0.991315	0	0	NA
Cluster765	0	0	NA	0	0	NA	0	0	NA	0	0	NA
Cluster766	0	0	NA	0	0	NA	0	0	NA	0	0	NA
Cluster767	0	0	NA	5.66698e-07	0	0.990316	0	0	NA	0.0377358	0	0.987412
Cluster768	0	0	NA	0	0	NA	0	0	NA	0	0	NA
Cluster769	0	0	NA	0	0	NA	0	0	NA	0	0	NA
Cluster77	0	0	NA	0	0	NA	0	0	NA	0	0	NA
Cluster770	0	0	NA	0	0	NA	0	0	NA	0	0	NA
Cluster771	0	0	NA	0	0	NA	0	0	NA	0	0	NA
Cluster772	0	1.62325e-07	0.991351	1.4531e-07	5.08876e-08	0.657534	0	0.0192308	0.991351	0.0188679	0.0113636	0.908969
Cluster773	2.74984e-07	5.77455e-08	0.248244	6.65082e-08	4.09676e-07	0.233479	0.0576923	0.0192308	0.322059	0.0188679	0.0681818	0.298041
Cluster774	0	1.96745e-07	0.988774	0	1.26756e-07	0.990792	0	0.0384615	0.987942	0	0.0227273	0.987683
Cluster775	0	0	NA	0	0	NA	0	0	NA	0	0	NA
Cluster776	0	4.77746e-08	0.991407	0	0	NA	0	0.0192308	0.991407	0	0	NA
Cluster777	3.42482e-07	0	0.991894	2.8608e-07	1.47597e-07	0.430676	0.0769231	0	0.988857	0.0188679	0.0227273	0.987413
Cluster778	0	0	NA	0	0	NA	0	0	NA	0	0	NA
Cluster779	0	0	NA	0	0	NA	0	0	NA	0	0	NA
Cluster78	0	0	NA	0	0	NA	0	0	NA	0	0	NA
Cluster780	0	0	NA	0	1.97534e-08	0.987578	0	0	NA	0	0.0113636	0.987578
Cluster781	0	0	NA	0	0	NA	0	0	NA	0	0	NA
Cluster782	0	0	NA	0	3.67529e-08	0.988358	0	0	NA	0	0.0113636	0.988358
Cluster783	0	0	NA	0	0	NA	0	0	NA	0	0	NA
Cluster784	0	0	NA	0	0	NA	0	0	NA	0	0	NA
Cluster785	0	0	NA	1.38596e-07	2.39667e-08	0.382232	0	0	NA	0.0188679	0.0113636	0.768315
Cluster786	1.70137e-07	0	0.989337	9.50449e-08	2.05227e-08	0.506396	0.0384615	0	0.987912	0.0188679	0.0227273	0.760203
Cluster787	0	0	NA	0	0	NA	0	0	NA	0	0	NA
Cluster788	0	0	NA	0	0	NA	0	0	NA	0	0	NA
Cluster789	0	0	NA	1.83413e-07	0	0.986433	0	0	NA	0.0188679	0	0.986433
Cluster79	0	0	NA	0	0	NA	0	0	NA	0	0	NA
Cluster790	0	0	NA	0	0	NA	0	0	NA	0	0	NA
Cluster791	0	0	NA	0	0	NA	0	0	NA	0	0	NA
Cluster792	0	0	NA	0	0	NA	0	0	NA	0	0	NA
Cluster793	0	0	NA	0	0	NA	0	0	NA	0	0	NA
Cluster794	0	0	NA	0	0	NA	0	0	NA	0	0	NA
Cluster795	0	0	NA	0	0	NA	0	0	NA	0	0	NA
Cluster796	0	0	NA	0	0	NA	0	0	NA	0	0	NA
Cluster797	0	0	NA	0	6.75775e-08	0.987197	0	0	NA	0	0.0113636	0.987197
Cluster798	0	0	NA	0	0	NA	0	0	NA	0	0	NA
Cluster799	0	0	NA	0	0	NA	0	0	NA	0	0	NA
Cluster8	0	0	NA	0	0	NA	0	0	NA	0	0	NA
Cluster80	0	0	NA	0	0	NA	0	0	NA	0	0	NA
Cluster800	0	0	NA	0	0	NA	0	0	NA	0	0	NA
Cluster801	0	0	NA	0	0	NA	0	0	NA	0	0	NA
Cluster802	0	0	NA	0	0	NA	0	0	NA	0	0	NA
Cluster803	0	0	NA	0	0	NA	0	0	NA	0	0	NA
Cluster804	0	0	NA	1.46437e-07	0	0.985159	0	0	NA	0.0188679	0	0.985159
Cluster805	0	0	NA	0	0	NA	0	0	NA	0	0	NA
Cluster806	0	0	NA	0	0	NA	0	0	NA	0	0	NA
Cluster807	0	0	NA	0	7.39458e-06	0.989742	0	0	NA	0	0.0795455	0.990325
Cluster808	3.05096e-05	1.41149e-05	0.413896	2.15242e-05	8.52506e-06	0.128054	0.480769	0.326923	0.0721928	0.339623	0.386364	0.430394
Cluster809	1.53325e-05	3.10179e-06	0.271974	2.32639e-05	1.2279e-05	0.374805	0.288462	0.134615	0.0527469	0.339623	0.465909	0.163597
Cluster81	0	0	NA	0	0	NA	0	0	NA	0	0	NA
Cluster810	4.59302e-06	0	0.990391	1.33744e-06	2.53208e-07	0.426307	0.0384615	0	0.987716	0.0188679	0.0113636	0.614349
Cluster811	0	1.02113e-07	0.99143	0	0	NA	0	0.0192308	0.99143	0	0	NA
Cluster812	5.94613e-06	8.98668e-06	0.47303	1.80276e-05	4.47682e-05	0.379345	0.365385	0.384615	0.813479	0.566038	0.568182	0.778081
Cluster813	0.00059629	0.000518575	0.746451	0.00028314	0.000291579	0.72453	0.519231	0.5	0.818363	0.45283	0.579545	0.0994072
Cluster814	0.0036125	0.0041225	0.51139	0.00499937	0.00775041	0.487493	0.788462	0.884615	0.134194	0.867925	0.909091	0.691893
Cluster815	0	7.71732e-08	0.99148	1.95077e-07	2.59084e-07	0.650873	0	0.0192308	0.99148	0.0566038	0.0568182	0.687989
Cluster816	1.9706e-05	3.75636e-06	0.358797	3.51523e-05	1.26666e-05	0.0635568	0.211538	0.211538	0.976495	0.584906	0.488636	0.296385
Cluster817	0.00160941	0.000880418	0.140363	0.00116634	0.0010398	0.8212	0.923077	0.961538	0.423574	0.962264	0.909091	0.346548
Cluster818	2.5739e-06	8.62157e-06	0.126093	1.08854e-05	5.82622e-06	0.181544	0.230769	0.461538	0.0161136	0.433962	0.443182	0.861848
Cluster819	1.68721e-06	1.2444e-06	0.675397	2.32323e-06	2.46133e-06	0.634371	0.153846	0.115385	0.585882	0.207547	0.295455	0.243834
Cluster82	0	0	NA	0	0	NA	0	0	NA	0	0	NA
Cluster820	9.44348e-06	2.8963e-06	0.18628	5.06303e-05	9.21064e-06	0.0618776	0.211538	0.211538	0.939468	0.54717	0.488636	0.627724
Cluster821	3.28959e-06	4.6816e-07	0.222396	1.02433e-05	3.73766e-06	0.147897	0.115385	0.0384615	0.169072	0.169811	0.170455	0.652843
Cluster822	0	0	NA	0	1.09004e-08	0.987965	0	0	NA	0	0.0113636	0.987965
Cluster823	1.55894e-07	5.55105e-07	0.395211	1.02674e-05	1.57015e-05	0.485872	0.0192308	0.0384615	0.579034	0.301887	0.261364	0.654624
Cluster824	0	0	NA	1.18235e-07	1.95042e-07	0.671115	0	0	NA	0.0188679	0.0113636	0.851996
Cluster825	5.30774e-06	1.24479e-05	0.340962	2.93392e-05	0.000158811	0.645665	0.0769231	0.134615	0.361659	0.283019	0.329545	0.909551
Cluster826	0	0	NA	3.04566e-06	0	0.990089	0	0	NA	0.0377358	0	0.987446
Cluster827	0	0	NA	1.16739e-06	0	0.990212	0	0	NA	0.0377358	0	0.987791
Cluster828	0	0	NA	0	0	NA	0	0	NA	0	0	NA
Cluster829	0	1.52098e-07	0.991445	1.322e-06	2.37953e-05	0.631731	0	0.0192308	0.991445	0.0566038	0.102273	0.439312
Cluster83	0	0	NA	0	0	NA	0	0	NA	0	0	NA
Cluster830	0	2.83417e-07	0.991263	1.42151e-06	5.24856e-07	0.321613	0	0.0192308	0.991263	0.0377358	0.0340909	0.933997
Cluster831	0	0	NA	1.87351e-07	3.49452e-08	0.370792	0	0	NA	0.0188679	0.0113636	0.538502
Cluster832	0	0	NA	0	0	NA	0	0	NA	0	0	NA
Cluster833	3.49698e-07	5.30943e-07	0.625085	1.12081e-06	1.12899e-06	0.462764	0.0192308	0.0576923	0.270953	0.0943396	0.0454545	0.108661
Cluster834	0	0	NA	0	0	NA	0	0	NA	0	0	NA
Cluster835	0	0	NA	0	0	NA	0	0	NA	0	0	NA
Cluster836	0	0	NA	0	0	NA	0	0	NA	0	0	NA
Cluster837	0	0	NA	0	0	NA	0	0	NA	0	0	NA
Cluster838	0	0	NA	4.31619e-07	1.65313e-07	0.623604	0	0	NA	0.0377358	0.0454545	0.590454
Cluster839	0	0	NA	6.84986e-08	2.5618e-08	0.593089	0	0	NA	0.0188679	0.0113636	0.724301
Cluster84	0	0	NA	0	0	NA	0	0	NA	0	0	NA
Cluster840	0	0	NA	0	1.39216e-06	0.992148	0	0	NA	0	0.0340909	0.99028
Cluster841	0	1.25926e-07	0.991454	6.06865e-07	1.38603e-06	0.383326	0	0.0192308	0.991454	0.0377358	0.102273	0.16675
Cluster842	0	9.24925e-07	0.989696	1.21489e-06	5.78116e-08	0.210881	0	0.0384615	0.987676	0.0943396	0.0113636	0.0290398
Cluster843	0	0	NA	8.55208e-07	5.67902e-08	0.439733	0	0	NA	0.0566038	0.0113636	0.186049
Cluster844	0	1.25853e-07	0.991377	0	1.70777e-05	0.990005	0	0.0192308	0.991377	0	0.0227273	0.988908
Cluster845	0	0	NA	0	3.55517e-07	0.98999	0	0	NA	0	0.0227273	0.988541
Cluster846	0	0	NA	0	0	NA	0	0	NA	0	0	NA
Cluster847	0	1.08757e-07	0.99153	0	0	NA	0	0.0192308	0.99153	0	0	NA
Cluster848	1.00141e-07	4.44899e-07	0.261568	6.77563e-07	4.14161e-07	0.547132	0.0192308	0.0576923	0.325011	0.0943396	0.0681818	0.564009
Cluster849	0	0	NA	1.75471e-07	0	0.989087	0	0	NA	0.0377358	0	0.987668
Cluster85	0	0	NA	0	0	NA	0	0	NA	0	0	NA
Cluster850	0	0	NA	5.28796e-08	2.39352e-07	0.63348	0	0	NA	0.0188679	0.0113636	0.656326
Cluster851	2.96027e-08	0	0.991415	2.28307e-07	1.2384e-08	0.443018	0.0192308	0	0.991415	0.0754717	0.0113636	0.038549
Cluster852	0	9.56718e-08	0.991467	1.50527e-07	3.16565e-07	0.976283	0	0.0192308	0.991467	0.0754717	0.0454545	0.202933
Cluster853	3.89689e-07	1.27418e-07	0.228963	1.29138e-07	2.2096e-08	0.338774	0.0961538	0.0576923	0.481621	0.0754717	0.0340909	0.182119
Cluster854	0	0	NA	4.46965e-07	5.76212e-08	0.550799	0	0	NA	0.0377358	0.0227273	0.755466
Cluster855	0	5.72293e-08	0.99145	4.90427e-08	0	0.987113	0	0.0192308	0.99145	0.0188679	0	0.987113
Cluster856	0	0	NA	0	0	NA	0	0	NA	0	0	NA
Cluster857	0	0	NA	0	0	NA	0	0	NA	0	0	NA
Cluster858	0	5.18008e-08	0.99141	4.10217e-07	0	0.987207	0	0.0192308	0.99141	0.0188679	0	0.987207
Cluster859	0	5.62567e-08	0.99145	0	4.76324e-08	0.987867	0	0.0192308	0.99145	0	0.0113636	0.987867
Cluster86	0	0	NA	0	0	NA	0	0	NA	0	0	NA
Cluster860	0	0	NA	0	0	NA	0	0	NA	0	0	NA
Cluster861	0	0	NA	7.72884e-08	0	0.986977	0	0	NA	0.0188679	0	0.986977
Cluster862	0	8.02685e-08	0.991392	0	0	NA	0	0.0192308	0.991392	0	0	NA
Cluster863	0	0	NA	0	0	NA	0	0	NA	0	0	NA
Cluster864	0	0	NA	0	3.05252e-08	0.987483	0	0	NA	0	0.0113636	0.987483
Cluster865	0	0	NA	0	0	NA	0	0	NA	0	0	NA
Cluster866	0	1.45834e-07	0.99103	8.51774e-08	2.98625e-07	0.467296	0	0.0384615	0.987813	0.0377358	0.0340909	0.741139
Cluster867	0	0	NA	0	0	NA	0	0	NA	0	0	NA
Cluster868	0	1.78141e-07	0.991407	0	5.77998e-08	0.988266	0	0.0192308	0.991407	0	0.0227273	0.988644
Cluster869	5.40791e-08	1.27252e-07	0.577822	2.16494e-06	1.52321e-07	0.602946	0.0192308	0.0192308	0.95407	0.0188679	0.0340909	0.744579
Cluster87	0	0	NA	0	0	NA	0	0	NA	0	0	NA
Cluster870	0	0	NA	0	5.82556e-08	0.988788	0	0	NA	0	0.0113636	0.988788
Cluster871	0	0	NA	0	0	NA	0	0	NA	0	0	NA
Cluster872	0	0	NA	0	0	NA	0	0	NA	0	0	NA
Cluster873	0	0	NA	0	2.72316e-08	0.988047	0	0	NA	0	0.0113636	0.988047
Cluster874	0	0	NA	0	0	NA	0	0	NA	0	0	NA
Cluster875	0	0	NA	0	0	NA	0	0	NA	0	0	NA
Cluster876	0	0	NA	5.23349e-09	0	0.986433	0	0	NA	0.0188679	0	0.986433
Cluster877	0	0	NA	0	0	NA	0	0	NA	0	0	NA
Cluster878	0.000112482	7.64385e-05	0.153695	0.000201144	0.000219991	0.755282	0.923077	0.942308	0.682401	0.849057	0.954545	0.0664384
Cluster879	1.0124e-05	4.49713e-06	0.553524	2.19131e-05	1.79332e-05	0.822812	0.25	0.269231	0.831661	0.584906	0.681818	0.0726756
Cluster88	0	0	NA	0	0	NA	0	0	NA	0	0	NA
Cluster880	4.50141e-05	2.7854e-05	0.280716	6.90843e-05	0.000102987	0.107439	0.653846	0.730769	0.429049	0.716981	0.795455	0.160654
Cluster881	6.12257e-06	4.87025e-06	0.566285	1.85002e-05	2.38716e-05	0.452467	0.269231	0.326923	0.566541	0.528302	0.602273	0.291946
Cluster882	3.39643e-07	1.39789e-07	0.520717	2.59472e-06	5.81289e-07	0.323199	0.0384615	0.0192308	0.615013	0.132075	0.0454545	0.174137
Cluster883	7.52721e-06	7.42944e-06	0.975646	2.46487e-05	2.79598e-05	0.368613	0.288462	0.384615	0.271158	0.490566	0.5	0.762658
Cluster884	6.21953e-08	9.04203e-08	0.704425	8.85638e-08	0	0.987495	0.0384615	0.0192308	0.596233	0.0566038	0	0.989178
Cluster885	0	0	NA	0	0	NA	0	0	NA	0	0	NA
Cluster886	0	0	NA	0	2.79715e-08	0.988047	0	0	NA	0	0.0113636	0.988047
Cluster887	0	0	NA	0	1.07456e-07	0.987329	0	0	NA	0	0.0227273	0.987738
Cluster888	0	9.86596e-08	0.991427	0	4.07784e-07	0.989808	0	0.0192308	0.991427	0	0.0454545	0.988966
Cluster889	0	0	NA	8.39237e-08	1.42819e-09	0.58627	0	0	NA	0.0188679	0.0113636	0.530817
Cluster89	0	0	NA	0	0	NA	0	0	NA	0	0	NA
Cluster890	0	3.96373e-08	0.991426	1.40118e-07	8.26296e-08	0.658041	0	0.0192308	0.991426	0.0377358	0.0340909	0.955098
Cluster891	0	0	NA	9.35361e-08	9.56845e-08	0.742795	0	0	NA	0.0566038	0.0568182	0.833952
Cluster892	4.7131e-07	3.94107e-07	0.761993	5.64291e-07	2.23916e-07	0.189525	0.0769231	0.0769231	0.95309	0.150943	0.0795455	0.161905
Cluster893	0	0	NA	0	9.54943e-08	0.988604	0	0	NA	0	0.0227273	0.988775
Cluster894	0	1.05501e-07	0.991415	0	0	NA	0	0.0192308	0.991415	0	0	NA
Cluster895	0	0	NA	0	0	NA	0	0	NA	0	0	NA
Cluster896	0	0	NA	4.16031e-08	3.84332e-07	0.339779	0	0	NA	0.0566038	0.0681818	0.702113
Cluster897	2.74605e-06	7.20977e-07	0.358289	4.8489e-06	6.91774e-06	0.416935	0.0961538	0.0961538	0.962069	0.226415	0.318182	0.361735
Cluster898	0	0	NA	0	0	NA	0	0	NA	0	0	NA
Cluster899	0	0	NA	0	0	NA	0	0	NA	0	0	NA
Cluster9	0	0	NA	0	0	NA	0	0	NA	0	0	NA
Cluster90	0	0	NA	0	0	NA	0	0	NA	0	0	NA
Cluster900	0	0	NA	0	0	NA	0	0	NA	0	0	NA
Cluster901	0	0	NA	6.29327e-07	2.61597e-08	0.438706	0	0	NA	0.0377358	0.0113636	0.412871
Cluster902	0	1.85534e-08	0.991471	3.19674e-08	0	0.987049	0	0.0192308	0.991471	0.0188679	0	0.987049
Cluster903	0	0	NA	3.31811e-07	3.274e-07	0.991045	0	0	NA	0.0377358	0.0454545	0.82538
Cluster904	0	8.72085e-08	0.991383	1.3013e-07	3.93886e-07	0.620211	0	0.0192308	0.991383	0.0188679	0.0227273	0.964259
Cluster905	0	9.98508e-08	0.987766	5.08857e-07	1.18074e-07	0.539363	0	0.0384615	0.987734	0.0377358	0.0454545	0.995071
Cluster906	0	0	NA	0	0	NA	0	0	NA	0	0	NA
Cluster907	0	0	NA	0	3.66776e-08	0.988047	0	0	NA	0	0.0113636	0.988047
Cluster908	1.57243e-07	1.399e-07	0.953398	2.51008e-07	2.24096e-07	0.644023	0.0576923	0.0384615	0.688404	0.0754717	0.0568182	0.535389
Cluster909	0	0	NA	2.39181e-08	3.93357e-08	0.872251	0	0	NA	0.0188679	0.0227273	0.919725
Cluster91	0	0	NA	0	0	NA	0	0	NA	0	0	NA
Cluster910	0	0	NA	2.37233e-07	0	0.99097	0	0	NA	0.0566038	0	0.989868
Cluster911	0	0	NA	1.39141e-07	1.5437e-08	0.563417	0	0	NA	0.0188679	0.0227273	0.715014
Cluster912	1.11661e-07	0	0.99119	1.32686e-07	1.87066e-08	0.331644	0.0192308	0	0.99119	0.0377358	0.0227273	0.524101
Cluster913	0	0	NA	7.96374e-08	3.65144e-08	0.384632	0	0	NA	0.0377358	0.0227273	0.673593
Cluster914	0	0	NA	0	0	NA	0	0	NA	0	0	NA
Cluster915	0	0	NA	1.02936e-07	2.79437e-08	0.345193	0	0	NA	0.0566038	0.0227273	0.348594
Cluster916	0	0	NA	0	0	NA	0	0	NA	0	0	NA
Cluster917	0	0	NA	2.35034e-08	8.26378e-10	0.418982	0	0	NA	0.0188679	0.0113636	0.672589
Cluster918	0	0	NA	1.99075e-08	1.01582e-08	0.46105	0	0	NA	0.0377358	0.0227273	0.599787
Cluster919	6.1639e-08	5.15661e-07	0.293495	8.65513e-08	8.66564e-09	0.204691	0.0384615	0.0576923	0.60357	0.0377358	0.0227273	0.462329
Cluster92	0.00891871	0.00499038	0.416103	0.0363641	0.0180389	0.127109	0.730769	0.653846	0.420845	0.811321	0.886364	0.301605
Cluster920	1.26619e-07	1.06082e-07	0.93238	1.38826e-07	2.8955e-08	0.505128	0.0192308	0.0384615	0.545109	0.0377358	0.0340909	0.822882
Cluster921	0	0	NA	0	4.00905e-08	0.987089	0	0	NA	0	0.0113636	0.987089
Cluster922	0	0	NA	0	2.9876e-09	0.986834	0	0	NA	0	0.0113636	0.986834
Cluster923	0	1.33344e-08	0.991423	5.79448e-08	5.06191e-08	0.921347	0	0.0192308	0.991423	0.0188679	0.0340909	0.491999
Cluster924	0	0	NA	8.72694e-08	1.73916e-08	0.637994	0	0	NA	0.0188679	0.0113636	0.963947
Cluster925	0	0	NA	5.81927e-08	1.82564e-08	0.397802	0	0	NA	0.0377358	0.0113636	0.395277
Cluster926	2.94207e-07	1.60691e-07	0.51146	3.98671e-08	1.86632e-08	0.424851	0.0384615	0.0384615	0.894922	0.0377358	0.0113636	0.260927
Cluster927	1.59837e-07	4.15367e-07	0.293493	3.81577e-07	4.30845e-07	0.540246	0.0576923	0.0769231	0.650264	0.0943396	0.113636	0.527325
Cluster928	0	4.19405e-07	0.991728	1.58468e-07	1.33197e-07	0.912694	0	0.0961538	0.987571	0.0754717	0.0568182	0.763896
Cluster929	0	0	NA	1.9535e-07	3.75351e-08	0.498908	0	0	NA	0.0188679	0.0113636	0.854727
Cluster93	0	0	NA	0	1.57028e-07	0.990329	0	0	NA	0	0.0227273	0.988085
Cluster930	1.11454e-07	0	0.991382	1.11175e-07	2.4713e-07	0.666367	0.0192308	0	0.991382	0.0188679	0.0568182	0.362261
Cluster931	0	0	NA	0	0	NA	0	0	NA	0	0	NA
Cluster932	1.06679e-07	0	0.991499	2.62534e-07	1.71758e-07	0.413179	0.0192308	0	0.991499	0.0566038	0.0113636	0.0590402
Cluster933	0	0	NA	0	0	NA	0	0	NA	0	0	NA
Cluster934	8.58536e-08	0	0.991412	0	0	NA	0.0192308	0	0.991412	0	0	NA
Cluster935	1.79663e-08	0	0.991267	0	0	NA	0.0192308	0	0.991267	0	0	NA
Cluster936	0	0	NA	0	0	NA	0	0	NA	0	0	NA
Cluster937	1.83259e-07	5.232e-08	0.375944	0	1.67404e-07	0.987818	0.0384615	0.0192308	0.549595	0	0.0113636	0.987818
Cluster938	0	0	NA	0	0	NA	0	0	NA	0	0	NA
Cluster939	2.76288e-08	8.42511e-08	0.53201	3.50282e-07	6.79578e-07	0.719199	0.0192308	0.0192308	0.994771	0.0754717	0.0909091	0.831607
Cluster94	3.73949e-06	0.000104741	0.241021	6.12667e-06	0.000468426	0.187271	0.0384615	0.115385	0.118024	0.0566038	0.227273	0.00963843
Cluster940	5.76141e-08	0	0.991378	9.16983e-08	3.94697e-07	0.317205	0.0192308	0	0.991378	0.0566038	0.0681818	0.985393
Cluster941	2.78481e-08	0	0.991378	3.30665e-08	1.90779e-07	0.287698	0.0192308	0	0.991378	0.0377358	0.0681818	0.705104
Cluster942	0	0	NA	8.81032e-08	0	0.987432	0	0	NA	0.0377358	0	0.987233
Cluster943	0	9.91028e-08	0.990141	7.28253e-07	6.34129e-08	0.332448	0	0.0384615	0.987921	0.0754717	0.0227273	0.0521669
Cluster944	5.31037e-07	5.25806e-07	0.952307	3.0277e-07	2.003e-08	0.417067	0.134615	0.0961538	0.567882	0.0377358	0.0227273	0.619576
Cluster945	7.46709e-08	6.17542e-08	0.891787	1.6559e-07	5.46887e-08	0.530776	0.0192308	0.0192308	0.990184	0.0188679	0.0227273	0.920831
Cluster946	0	8.13054e-08	0.991331	2.0728e-07	3.01738e-08	0.628756	0	0.0192308	0.991331	0.0188679	0.0113636	0.809915
Cluster947	0	0	NA	0	0	NA	0	0	NA	0	0	NA
Cluster948	0	0	NA	0	5.4942e-08	0.98727	0	0	NA	0	0.0113636	0.98727
Cluster949	0	0	NA	9.81155e-07	1.11426e-05	0.750997	0	0	NA	0.0566038	0.0568182	0.941088
Cluster95	0	0	NA	0	0	NA	0	0	NA	0	0	NA
Cluster950	0	0	NA	1.64097e-06	1.00522e-07	0.461113	0	0	NA	0.0188679	0.0113636	0.484649
Cluster951	0	0	NA	0	1.56894e-07	0.986648	0	0	NA	0	0.0340909	0.990331
Cluster952	0	0	NA	0	5.79437e-08	0.988047	0	0	NA	0	0.0113636	0.988047
Cluster953	1.35265e-07	2.54075e-07	0.528934	6.8104e-07	4.1966e-08	0.0739623	0.0384615	0.0384615	0.933487	0.113208	0.0227273	0.0610481
Cluster954	0	0	NA	0	0	NA	0	0	NA	0	0	NA
Cluster955	0.00014904	5.03809e-05	0.350901	0.00011119	0.000139951	0.375473	0.673077	0.615385	0.552495	0.641509	0.840909	0.00395548
Cluster956	1.12863e-05	5.83512e-06	0.436499	2.32654e-05	2.094e-05	0.991959	0.25	0.269231	0.794544	0.396226	0.454545	0.395095
Cluster957	0	0	NA	0	0	NA	0	0	NA	0	0	NA
Cluster958	0	1.27245e-07	0.991351	0	0	NA	0	0.0192308	0.991351	0	0	NA
Cluster959	0	0	NA	0	0	NA	0	0	NA	0	0	NA
Cluster96	0	0	NA	0	0	NA	0	0	NA	0	0	NA
Cluster960	0	0	NA	0	0	NA	0	0	NA	0	0	NA
Cluster961	0	4.17438e-08	0.991423	6.96359e-06	7.56197e-07	0.580832	0	0.0192308	0.991423	0.0377358	0.0909091	0.117071
Cluster962	5.97451e-08	0	0.991492	3.65981e-07	2.81219e-07	0.835851	0.0192308	0	0.991492	0.0566038	0.0568182	0.997756
Cluster963	0	0	NA	0	6.3722e-07	0.988452	0	0	NA	0	0.0681818	0.986931
Cluster964	0	0	NA	0	0	NA	0	0	NA	0	0	NA
Cluster965	1.20129e-06	6.66253e-07	0.678417	0	8.29138e-07	0.989548	0.0384615	0.0192308	0.557289	0	0.0340909	0.990708
Cluster966	4.18098e-07	0	0.991412	4.93278e-05	1.15281e-06	0.600156	0.0192308	0	0.991412	0.0188679	0.0454545	0.456282
Cluster967	0	0	NA	0.000739863	0.00226001	0.382011	0	0	NA	0.245283	0.431818	0.0389315
Cluster968	0.000463939	0.000713669	0.63324	0.00609423	0.00533407	0.598067	0.326923	0.346154	0.923237	0.698113	0.681818	0.829784
Cluster969	0.000102101	3.22555e-05	0.437725	3.47611e-05	0.000310928	0.242194	0.288462	0.211538	0.267331	0.264151	0.409091	0.04281
Cluster97	0	0	NA	0	0	NA	0	0	NA	0	0	NA
Cluster970	0.00327414	0.00648451	0.221667	0.00900854	0.0182907	0.179766	0.884615	0.884615	0.937386	0.886792	0.931818	0.486702
Cluster971	0.000121491	4.7351e-05	0.401466	0.000450905	0.000180946	0.0811077	0.576923	0.519231	0.555005	0.698113	0.704545	0.546446
Cluster972	0.00440031	0.00874484	0.43681	0.00481828	0.0165259	0.0216516	0.711538	0.807692	0.256171	0.811321	0.897727	0.313027
Cluster973	0.00057702	0.00140797	0.16744	0.00250842	0.0117086	0.0304762	0.480769	0.538462	0.621291	0.830189	0.829545	0.883642
Cluster974	4.15677e-05	0.000176105	0.481522	4.81467e-05	0.000948854	0.101619	0.307692	0.307692	0.896861	0.566038	0.625	0.576144
Cluster975	0	0	NA	4.82758e-08	1.35269e-07	0.391134	0	0	NA	0.0188679	0.0227273	0.575833
Cluster976	3.34863e-06	2.907e-06	0.865231	1.46469e-05	7.41415e-06	0.622929	0.0961538	0.0961538	0.942313	0.226415	0.181818	0.61023
Cluster977	5.85729e-07	0	0.991064	5.64226e-06	3.30132e-06	0.439438	0.0384615	0	0.987823	0.132075	0.136364	0.935665
Cluster978	0	0	NA	0	0	NA	0	0	NA	0	0	NA
Cluster979	0	2.68116e-07	0.991536	7.47196e-07	7.77021e-08	0.136369	0	0.0384615	0.987722	0.0754717	0.0113636	0.122988
Cluster98	0	0	NA	0	0	NA	0	0	NA	0	0	NA
Cluster980	0	0	NA	0	0	NA	0	0	NA	0	0	NA
Cluster981	0	0	NA	0	0	NA	0	0	NA	0	0	NA
Cluster982	0	0	NA	0	0	NA	0	0	NA	0	0	NA
Cluster983	0	0	NA	0	0	NA	0	0	NA	0	0	NA
Cluster984	0	1.40028e-07	0.991454	2.18707e-07	0	0.987207	0	0.0192308	0.991454	0.0188679	0	0.987207
Cluster985	0	0	NA	0	0	NA	0	0	NA	0	0	NA
Cluster986	0	6.72853e-08	0.991378	0	0	NA	0	0.0192308	0.991378	0	0	NA
Cluster987	0	3.33697e-08	0.991378	0	0	NA	0	0.0192308	0.991378	0	0	NA
Cluster988	0	0	NA	0	0	NA	0	0	NA	0	0	NA
Cluster989	0	0	NA	0	0	NA	0	0	NA	0	0	NA
Cluster99	0	0	NA	0	0	NA	0	0	NA	0	0	NA
Cluster990	0	5.49277e-08	0.99141	2.15579e-07	1.75748e-07	0.82276	0	0.0192308	0.99141	0.0188679	0.0113636	0.69579
Cluster991	0	0	NA	0	0	NA	0	0	NA	0	0	NA
Cluster992	0	0	NA	0	4.87888e-08	0.987396	0	0	NA	0	0.0113636	0.987396
Cluster993	0	0	NA	0	0	NA	0	0	NA	0	0	NA
Cluster994	0	0	NA	0	0	NA	0	0	NA	0	0	NA
Cluster995	1.01025e-07	1.02749e-07	0.965415	0	1.87457e-07	0.989727	0.0192308	0.0192308	0.975211	0	0.0340909	0.990679
Cluster996	0	0	NA	0	9.62425e-08	0.989583	0	0	NA	0	0.0340909	0.990831
Cluster997	0	0	NA	0	0	NA	0	0	NA	0	0	NA
Cluster998	1.13932e-07	0	0.991378	4.76722e-07	3.84433e-07	0.371186	0.0192308	0	0.991378	0.0754717	0.0454545	0.324508
Cluster999	0	9.30061e-08	0.990038	0	2.09635e-08	0.986786	0	0.0384615	0.987882	0	0.0113636	0.986786

## Sheet: Motu
	WGSS DC Relative Abundance			Population F Relative Abundance			WGSS DC Presence/Absence			Population F Presence/Absence
	meanCase	meanControl	pWald	meanCase	meanControl	pWald	meanCase	meanControl	pWald	meanCase	meanControl	pWald
Abiotrophia defectiva	0	0	NA	2.9724e-06	0	0.98595	0	0	NA	0.0188679	0	0.98595
Acaryochloris marina	0	0	NA	0	0	NA	0	0	NA	0	0	NA
Acetivibrio cellulolyticus	0	0	NA	0	0	NA	0	0	NA	0	0	NA
Acetobacter pasteurianus	0	0	NA	0	0	NA	0	0	NA	0	0	NA
Acetobacter pomorum	0	0	NA	0	0	NA	0	0	NA	0	0	NA
Acetobacterium woodii	0	0	NA	0	0	NA	0	0	NA	0	0	NA
Acetohalobium arabaticum	0	0	NA	0	0	NA	0	0	NA	0	0	NA
Acetonema longum	0	0	NA	0	0	NA	0	0	NA	0	0	NA
Acholeplasma laidlawii	0	0	NA	0	0	NA	0	0	NA	0	0	NA
Achromobacter piechaudii	0	0	NA	0	0	NA	0	0	NA	0	0	NA
Achromobacter xylosoxidans	0	0	NA	0	0	NA	0	0	NA	0	0	NA
Acidaminococcus fermentans	2.65308e-05	1.87197e-06	0.536841	0.00149793	0.000641803	0.518144	0.0192308	0.0192308	0.932846	0.207547	0.215909	0.602912
Acidaminococcus intestini	0.00379314	0.00135502	0.235645	0.00683719	0.000377805	0.195584	0.423077	0.403846	0.79387	0.245283	0.125	0.0373809
Acidianus hospitalis	0	0	NA	0	0	NA	0	0	NA	0	0	NA
Acidilobus saccharovorans	0	0	NA	0	0	NA	0	0	NA	0	0	NA
Acidimicrobium ferrooxidans	0	0	NA	0	0	NA	0	0	NA	0	0	NA
Acidiphilium multivorum/cryptum	0	0	NA	0	0	NA	0	0	NA	0	0	NA
Acidithiobacillus caldus	0	0	NA	0	0	NA	0	0	NA	0	0	NA
Acidithiobacillus ferrivorans	0	0	NA	0	0	NA	0	0	NA	0	0	NA
Acidithiobacillus ferrooxidans	0	0	NA	0	0	NA	0	0	NA	0	0	NA
Acidobacterium capsulatum	0	0	NA	0	0	NA	0	0	NA	0	0	NA
Acidothermus cellulolyticus	0	0	NA	0	0	NA	0	0	NA	0	0	NA
Acidovorax citrulli/avenae	0	0	NA	0	0	NA	0	0	NA	0	0	NA
Acidovorax ebreus	0	0	NA	0	0	NA	0	0	NA	0	0	NA
Aciduliprofundum boonei	0	0	NA	0	0	NA	0	0	NA	0	0	NA
Acinetobacter Acinetobacter calcoaceticus-Acinetobacter baumannii (ACB) complex	0	2.63674e-06	0.991367	0	0	NA	0	0.0192308	0.991367	0	0	NA
Acinetobacter baumannii	0	0	NA	0	0	NA	0	0	NA	0	0	NA
Acinetobacter haemolyticus	0	0	NA	0	0	NA	0	0	NA	0	0	NA
Acinetobacter johnsonii	0	0	NA	0	2.56082e-06	0.990514	0	0	NA	0	0.0340909	0.990674
Acinetobacter junii	0	0	NA	0	0	NA	0	0	NA	0	0	NA
Acinetobacter lwoffii	0	0	NA	0	4.63606e-06	0.987732	0	0	NA	0	0.0227273	0.987361
Acinetobacter nosocomialis	0	0	NA	0	0	NA	0	0	NA	0	0	NA
Acinetobacter oleivorans	0	0	NA	0	0	NA	0	0	NA	0	0	NA
Acinetobacter radioresistens	0	0	NA	0	0	NA	0	0	NA	0	0	NA
Acinetobacter sp. ADP1	0	0	NA	0	0	NA	0	0	NA	0	0	NA
Actinobacillus minor	0	0	NA	0	0	NA	0	0	NA	0	0	NA
Actinobacillus pleuropneumoniae	0	0	NA	0	0	NA	0	0	NA	0	0	NA
Actinobacillus succinogenes	0	0	NA	0	0	NA	0	0	NA	0	0	NA
Actinobacillus ureae	0	0	NA	0	0	NA	0	0	NA	0	0	NA
Actinomyces coleocanis	0	0	NA	0	0	NA	0	0	NA	0	0	NA
Actinomyces odontolyticus	0.000150678	9.10632e-05	0.0705658	0.000221957	0.000232114	0.924818	0.730769	0.673077	0.436771	0.754717	0.806818	0.39704
Actinomyces sp. oral taxon 170	1.27176e-06	0	0.991492	1.55162e-05	2.01498e-05	0.408331	0.0192308	0	0.991492	0.113208	0.215909	0.106229
Actinomyces sp. oral taxon 180	8.29536e-06	6.57835e-06	0.8298	2.91556e-05	2.57467e-05	0.874212	0.0576923	0.0769231	0.626425	0.226415	0.272727	0.223129
Actinomyces sp. oral taxon 448	2.4243e-06	2.37475e-06	0.976572	1.38103e-05	2.86926e-05	0.0351308	0.0192308	0.0384615	0.506112	0.113208	0.25	0.015746
Actinomyces sp. oral taxon 848	4.73497e-06	0	0.991879	5.3179e-06	6.66023e-06	0.602176	0.0384615	0	0.98787	0.0566038	0.0795455	0.457247
Actinomyces urogenitalis	0	0	NA	3.01752e-06	9.65539e-07	0.467231	0	0	NA	0.0188679	0.0113636	0.638691
Actinomyces viscosus	2.44015e-05	1.86647e-05	0.579984	6.20101e-05	9.7615e-05	0.113904	0.192308	0.173077	0.866976	0.45283	0.590909	0.094813
Actinoplanes sp. SE50/110	0	0	NA	0	0	NA	0	0	NA	0	0	NA
Actinosynnema mirum	0	0	NA	0	0	NA	0	0	NA	0	0	NA
Aerococcus urinae	0	0	NA	0	0	NA	0	0	NA	0	0	NA
Aerococcus viridans	0	0	NA	0	0	NA	0	0	NA	0	0	NA
Aeromicrobium marinum	0	0	NA	0	0	NA	0	0	NA	0	0	NA
Aeromonas caviae	0	0	NA	0	0	NA	0	0	NA	0	0	NA
Aeromonas hydrophila	5.8526e-06	0	0.99043	0	0	NA	0.0384615	0	0.98767	0	0	NA
Aeromonas salmonicida	0	1.81501e-06	0.991263	0	0	NA	0	0.0192308	0.991263	0	0	NA
Aeromonas veronii	3.2023e-06	1.21001e-06	0.406148	1.40214e-05	0	0.986333	0.0384615	0.0192308	0.524538	0.0188679	0	0.986333
Aeropyrum pernix	0	0	NA	0	0	NA	0	0	NA	0	0	NA
Afipia sp. 1NLS2	0	0	NA	0	0	NA	0	0	NA	0	0	NA
Aggregatibacter actinomycetemcomitans	0	0	NA	0	0	NA	0	0	NA	0	0	NA
Aggregatibacter aphrophilus	0	2.19288e-06	0.991509	9.50672e-06	1.71492e-06	0.155542	0	0.0192308	0.991509	0.0566038	0.0227273	0.34679
Aggregatibacter segnis	6.13007e-06	6.3848e-06	0.985153	5.35203e-06	3.28329e-06	0.758428	0.0192308	0.0384615	0.600625	0.0566038	0.0340909	0.707757
Agrobacterium fabrum	0	0	NA	0	0	NA	0	0	NA	0	0	NA
Agrobacterium sp. H13-3	0	0	NA	0	0	NA	0	0	NA	0	0	NA
Agrobacterium tumefaciens	0	0	NA	0	0	NA	0	0	NA	0	0	NA
Agrobacterium vitis	0	0	NA	0	0	NA	0	0	NA	0	0	NA
Ahrensia sp. R2A130	0	0	NA	0	0	NA	0	0	NA	0	0	NA
Akkermansia muciniphila	0.00630812	0.0052793	0.649667	0.0155346	0.00564696	0.0626874	0.596154	0.557692	0.70262	0.641509	0.670455	0.991061
Albidiferax ferrireducens	0	0	NA	0	0	NA	0	0	NA	0	0	NA
Alcanivorax borkumensis	0	0	NA	0	0	NA	0	0	NA	0	0	NA
Alcanivorax sp. DG881	0	0	NA	0	0	NA	0	0	NA	0	0	NA
Algoriphagus sp. PR1	0	0	NA	0	0	NA	0	0	NA	0	0	NA
Alicycliphilus denitrificans	0	0	NA	0	0	NA	0	0	NA	0	0	NA
Alicyclobacillus acidocaldarius	0	0	NA	0	0	NA	0	0	NA	0	0	NA
Aliivibrio fischeri	0	0	NA	0	0	NA	0	0	NA	0	0	NA
Aliivibrio salmonicida	0	0	NA	0	0	NA	0	0	NA	0	0	NA
Alistipes putredinis	0.0250934	0.0196558	0.125145	0.0161556	0.0104588	0.0513076	0.980769	0.980769	0.940885	0.962264	0.931818	0.427492
Alistipes shahii	0.0080047	0.00563023	0.474763	0.00509516	0.00243314	0.0830678	0.884615	0.884615	0.963884	0.924528	0.920455	0.78786
Alistipes sp. HGB5	0.00414577	0.00277674	0.264625	0.00329161	0.00180512	0.311585	0.884615	0.788462	0.176223	0.754717	0.75	0.951455
Alkalilimnicola ehrlichii	0	0	NA	0	0	NA	0	0	NA	0	0	NA
Alkaliphilus metalliredigens	0	0	NA	0	0	NA	0	0	NA	0	0	NA
Alkaliphilus oremlandii	0	0	NA	0	0	NA	0	0	NA	0	0	NA
Allochromatium vinosum	0	0	NA	0	0	NA	0	0	NA	0	0	NA
Alteromonadales bacterium TW-7	0	0	NA	0	0	NA	0	0	NA	0	0	NA
Alteromonas macleodii	0	0	NA	0	0	NA	0	0	NA	0	0	NA
Alteromonas sp. SN2	0	0	NA	0	0	NA	0	0	NA	0	0	NA
Aminobacterium colombiense	0	0	NA	0	0	NA	0	0	NA	0	0	NA
Aminomonas paucivorans	0	0	NA	0	0	NA	0	0	NA	0	0	NA
Ammonifex degensii	0	0	NA	0	0	NA	0	0	NA	0	0	NA
Amycolatopsis mediterranei	0	0	NA	0	0	NA	0	0	NA	0	0	NA
Amycolicicoccus subflavus	0	0	NA	0	0	NA	0	0	NA	0	0	NA
Anabaena variabilis	0	0	NA	0	0	NA	0	0	NA	0	0	NA
Anaerobaculum hydrogeniformans	0	0	NA	0	0	NA	0	0	NA	0	0	NA
Anaerococcus hydrogenalis	1.17317e-05	0	0.991444	3.27912e-05	0	0.987172	0.0576923	0	0.990445	0.0188679	0	0.987172
Anaerococcus lactolyticus	5.54662e-06	0	0.990719	0	6.37491e-07	0.987965	0.0384615	0	0.987796	0	0.0113636	0.987965
Anaerococcus prevotii	0	0	NA	0	0	NA	0	0	NA	0	0	NA
Anaerococcus tetradius	0	0	NA	0	0	NA	0	0	NA	0	0	NA
Anaerococcus vaginalis	0.000347474	5.64851e-06	0.135544	9.82715e-05	7.93206e-06	0.0310512	0.173077	0.0384615	0.0416769	0.188679	0.0681818	0.0462582
Anaerofustis stercorihominis	3.35246e-05	2.37051e-05	0.428764	1.13558e-05	6.85795e-06	0.74361	0.25	0.173077	0.337767	0.0943396	0.0681818	0.874073
Anaerolinea thermophila	0	0	NA	0	0	NA	0	0	NA	0	0	NA
Anaeromyxobacter dehalogenans	0	0	NA	0	0	NA	0	0	NA	0	0	NA
Anaeromyxobacter sp. Fw109-5	0	0	NA	0	0	NA	0	0	NA	0	0	NA
Anaerostipes caccae	0.000228392	0.000191767	0.824572	0.000343278	8.02919e-05	0.472851	0.365385	0.346154	0.807162	0.188679	0.159091	0.668913
Anaerotruncus colihominis	0.000356257	0.000230559	0.351336	0.000389782	0.00011335	0.0248483	0.846154	0.653846	0.0296589	0.584906	0.420455	0.165919
Anaplasma centrale	0	0	NA	0	0	NA	0	0	NA	0	0	NA
Anaplasma marginale	0	0	NA	0	0	NA	0	0	NA	0	0	NA
Anaplasma phagocytophilum	0	0	NA	0	0	NA	0	0	NA	0	0	NA
Anoxybacillus flavithermus	0	0	NA	0	0	NA	0	0	NA	0	0	NA
Aquifex aeolicus	0	0	NA	0	0	NA	0	0	NA	0	0	NA
Arcanobacterium haemolyticum	0	0	NA	0	0	NA	0	0	NA	0	0	NA
Archaeoglobus fulgidus	0	0	NA	0	0	NA	0	0	NA	0	0	NA
Archaeoglobus profundus	0	0	NA	0	0	NA	0	0	NA	0	0	NA
Archaeoglobus veneficus	0	0	NA	0	0	NA	0	0	NA	0	0	NA
Arcobacter butzleri	0	7.13664e-06	0.991456	0	9.75059e-07	0.98706	0	0.0384615	0.987852	0	0.0113636	0.98706
Arcobacter nitrofigilis	0	0	NA	0	0	NA	0	0	NA	0	0	NA
Arcobacter sp. L	0	0	NA	0	0	NA	0	0	NA	0	0	NA
Aromatoleum aromaticum	0	0	NA	0	0	NA	0	0	NA	0	0	NA
Arthrobacter arilaitensis	0	0	NA	0	0	NA	0	0	NA	0	0	NA
Arthrobacter aurescens	0	0	NA	0	0	NA	0	0	NA	0	0	NA
Arthrobacter chlorophenolicus	0	0	NA	0	0	NA	0	0	NA	0	0	NA
Arthrobacter phenanthrenivorans	0	0	NA	0	0	NA	0	0	NA	0	0	NA
Arthrobacter sp. FB24	0	0	NA	0	0	NA	0	0	NA	0	0	NA
Arthrospira maxima	0	0	NA	0	0	NA	0	0	NA	0	0	NA
Arthrospira platensis	0	0	NA	0	0	NA	0	0	NA	0	0	NA
Aster yellows witches'-broom phytoplasma	0	0	NA	0	0	NA	0	0	NA	0	0	NA
Asticcacaulis biprosthecium	0	0	NA	0	0	NA	0	0	NA	0	0	NA
Asticcacaulis excentricus	0	0	NA	0	0	NA	0	0	NA	0	0	NA
Atopobium parvulum	3.81937e-05	1.67385e-05	0.418226	3.13195e-05	1.17434e-05	0.0996843	0.153846	0.134615	0.731964	0.207547	0.136364	0.438291
Atopobium rimae	1.10603e-05	2.76955e-06	0.335992	2.54084e-05	8.04715e-06	0.070295	0.0769231	0.0384615	0.456181	0.169811	0.0909091	0.214129
Atopobium vaginae	1.66402e-06	0	0.991412	0	0	NA	0.0192308	0	0.991412	0	0	NA
Aurantimonas manganoxydans	0	0	NA	0	0	NA	0	0	NA	0	0	NA
Azoarcus sp. BH72	0	0	NA	0	0	NA	0	0	NA	0	0	NA
Azorhizobium caulinodans	0	0	NA	0	0	NA	0	0	NA	0	0	NA
Azospira oryzae	0	0	NA	0	0	NA	0	0	NA	0	0	NA
Azospirillum brasilense	0	0	NA	0	0	NA	0	0	NA	0	0	NA
Azospirillum lipoferum	0	0	NA	0	0	NA	0	0	NA	0	0	NA
Azospirillum sp. B510	0	0	NA	0	0	NA	0	0	NA	0	0	NA
Azotobacter vinelandii	0	0	NA	0	0	NA	0	0	NA	0	0	NA
Bacillus amyloliquefaciens	0	0	NA	0	0	NA	0	0	NA	0	0	NA
Bacillus anthracis/cereus/thuringiensis	0	0	NA	0	0	NA	0	0	NA	0	0	NA
Bacillus atrophaeus	0	0	NA	0	0	NA	0	0	NA	0	0	NA
Bacillus cellulosilyticus	0	0	NA	0	0	NA	0	0	NA	0	0	NA
Bacillus cereus	0	0	NA	0	0	NA	0	0	NA	0	0	NA
Bacillus clausii	0	0	NA	0	0	NA	0	0	NA	0	0	NA
Bacillus coagulans	0	0	NA	0	0	NA	0	0	NA	0	0	NA
Bacillus coahuilensis	0	0	NA	0	0	NA	0	0	NA	0	0	NA
Bacillus cytotoxicus	0	0	NA	0	0	NA	0	0	NA	0	0	NA
Bacillus halodurans	0	0	NA	0	0	NA	0	0	NA	0	0	NA
Bacillus licheniformis	0	0	NA	0	0	NA	0	0	NA	0	0	NA
Bacillus megaterium	0	0	NA	0	0	NA	0	0	NA	0	0	NA
Bacillus pseudofirmus	0	0	NA	0	0	NA	0	0	NA	0	0	NA
Bacillus pumilus	0	0	NA	0	0	NA	0	0	NA	0	0	NA
Bacillus selenitireducens	0	0	NA	0	0	NA	0	0	NA	0	0	NA
Bacillus sp. 2_A_57_CT2	0	0	NA	0	0	NA	0	0	NA	0	0	NA
Bacillus sp. B14905	0	0	NA	0	0	NA	0	0	NA	0	0	NA
Bacillus sp. NRRL B-14911	0	0	NA	0	0	NA	0	0	NA	0	0	NA
Bacillus sp. m3-13	0	0	NA	0	0	NA	0	0	NA	0	0	NA
Bacillus subtilis	0	0	NA	0	1.06327e-06	0.987277	0	0	NA	0	0.0113636	0.987277
Bacillus weihenstephanensis/mycoides/cereus	0	0	NA	0	0	NA	0	0	NA	0	0	NA
Bacteriovorax marinus	0	0	NA	0	0	NA	0	0	NA	0	0	NA
Bacteroides caccae	0.0121257	0.00533722	0.159822	0.00526345	0.00355489	0.151251	0.865385	0.788462	0.290385	0.754717	0.772727	0.895875
Bacteroides clarus	0.000519454	0.000465305	0.800561	0.0013038	0.0020052	0.434359	0.25	0.25	0.944579	0.358491	0.340909	0.718074
Bacteroides coprocola	0.00293633	1.09316e-05	0.402372	0.000774135	0.00263375	0.320389	0.211538	0.0576923	0.0325934	0.150943	0.159091	0.398253
Bacteroides coprophilus	0.000517414	1.49692e-05	0.486527	0.000176519	0.00138855	0.559297	0.0961538	0.0384615	0.228124	0.150943	0.125	0.943078
Bacteroides coprosuis	0	0	NA	0	0	NA	0	0	NA	0	0	NA
Bacteroides dorei/vulgatus	0.073385	0.0709499	0.822075	0.0483073	0.0413233	0.51537	1	1	NA	1	1	NA
Bacteroides eggerthii	0.00451703	0.00436664	0.945422	0.00383824	0.00252079	0.788481	0.403846	0.211538	0.0307047	0.396226	0.443182	0.544093
Bacteroides finegoldii	0.00378481	0.0039558	0.877223	0.00333527	0.00141198	0.192769	0.596154	0.557692	0.704832	0.415094	0.386364	0.692315
Bacteroides fluxus	6.0562e-06	0.000953436	0.754688	1.27663e-06	0.000133568	0.356645	0.0384615	0.0384615	0.970872	0.0188679	0.0454545	0.222948
Bacteroides fragilis	0.0180788	0.0139071	0.714403	0.0105233	0.00234475	0.00859698	0.903846	0.846154	0.386255	0.792453	0.659091	0.0740983
Bacteroides helcogenes	1.70575e-06	0	0.991533	0	0	NA	0.0192308	0	0.991533	0	0	NA
Bacteroides intestinalis	0.00294126	0.00383433	0.706957	0.0030774	0.000948401	0.197745	0.423077	0.442308	0.844112	0.301887	0.284091	0.723394
Bacteroides ovatus	0.01367	0.0126803	0.822368	0.0110108	0.00580892	0.150612	0.846154	0.903846	0.371225	0.90566	0.943182	0.376369
Bacteroides plebeius	0.00678749	0.00620818	0.935226	0.00357773	0.0106352	0.369984	0.403846	0.384615	0.839506	0.509434	0.397727	0.0841069
Bacteroides salanitronis	0	0	NA	4.41458e-05	0.000104395	0.716531	0	0	NA	0.0377358	0.0568182	0.962387
Bacteroides stercoris	0.0219206	0.0195054	0.752637	0.00472271	0.00545073	0.565698	0.865385	0.884615	0.889181	0.622642	0.602273	0.970373
Bacteroides thetaiotaomicron	0.0123598	0.00949382	0.627509	0.0110336	0.00453975	0.12121	0.884615	0.884615	0.982764	0.90566	0.897727	0.860709
Bacteroides uniformis	0.0379714	0.0387783	0.905729	0.0429879	0.0244609	0.00520154	0.961538	1	0.987832	1	1	NA
Bacteroides xylanisolvens	0.00865935	0.0110901	0.520468	0.00818755	0.00646903	0.616806	0.884615	0.980769	0.0819258	0.886792	0.977273	0.0512657
Bacteroidetes oral taxon 274	0	0	NA	0	0	NA	0	0	NA	0	0	NA
Bartonella bacilliformis	0	0	NA	0	0	NA	0	0	NA	0	0	NA
Bartonella clarridgeiae	0	0	NA	0	0	NA	0	0	NA	0	0	NA
Bartonella grahamii	0	0	NA	0	0	NA	0	0	NA	0	0	NA
Bartonella henselae	0	0	NA	0	0	NA	0	0	NA	0	0	NA
Bartonella quintana	0	0	NA	0	0	NA	0	0	NA	0	0	NA
Bartonella tribocorum	0	0	NA	0	0	NA	0	0	NA	0	0	NA
Bdellovibrio bacteriovorus	0	0	NA	0	0	NA	0	0	NA	0	0	NA
Beijerinckia indica	0	0	NA	0	0	NA	0	0	NA	0	0	NA
Bermanella marisrubri	0	0	NA	0	0	NA	0	0	NA	0	0	NA
Beutenbergia cavernae	0	0	NA	0	0	NA	0	0	NA	0	0	NA
Bifidobacterium adolescentis	0.00283156	0.00546802	0.522343	0.00332257	0.0112709	0.0332466	0.403846	0.557692	0.120234	0.641509	0.704545	0.779089
Bifidobacterium angulatum	2.26111e-05	0.000105728	0.156834	0.000130642	0.00104212	0.252424	0.115385	0.115385	0.901129	0.0754717	0.295455	0.00334494
Bifidobacterium animalis	0	0	NA	0.000433218	0.00127179	0.402724	0	0	NA	0.150943	0.261364	0.1656
Bifidobacterium bifidum	0.000232678	0.00035108	0.688938	0.0045244	0.00334471	0.481552	0.115385	0.134615	0.902676	0.396226	0.375	0.869954
Bifidobacterium breve	6.8291e-05	1.51199e-05	0.433068	4.89968e-05	0.000563264	0.372915	0.0384615	0.0576923	0.73993	0.0754717	0.125	0.355197
Bifidobacterium catenulatum-Bifidobacterium pseudocatenulatum complex	0.000412984	0.000995327	0.189207	0.00163521	0.00776836	0.0430053	0.365385	0.288462	0.349516	0.528302	0.670455	0.143071
Bifidobacterium dentium	5.16739e-05	3.70418e-05	0.570481	0.000322875	0.00012581	0.0912771	0.211538	0.25	0.638652	0.490566	0.465909	0.912954
Bifidobacterium gallicum	0	0	NA	0	0	NA	0	0	NA	0	0	NA
Bifidobacterium longum	0.0018516	0.00337288	0.306553	0.00483549	0.0108425	0.177953	0.673077	0.653846	0.755772	0.754717	0.886364	0.0733714
Bilophila wadsworthia	0.00170573	0.00143637	0.412818	0.00242531	0.00204373	0.811603	0.884615	0.884615	0.946183	0.867925	0.852273	0.903542
Bizionia argentinensis	0	0	NA	0	0	NA	0	0	NA	0	0	NA
Blastopirellula marina	0	0	NA	0	0	NA	0	0	NA	0	0	NA
Blattabacterium punctulatus	0	0	NA	0	0	NA	0	0	NA	0	0	NA
Blattabacterium sp. (Blattella germanica)	0	0	NA	0	0	NA	0	0	NA	0	0	NA
Blattabacterium sp. (Mastotermes darwiniensis)	0	0	NA	0	0	NA	0	0	NA	0	0	NA
Blattabacterium sp. (Periplaneta americana)	0	0	NA	0	0	NA	0	0	NA	0	0	NA
Blautia hansenii	0.000772139	0.00029339	0.308197	7.46626e-06	0.000107433	0.552128	0.192308	0.192308	0.843472	0.0566038	0.0681818	0.725098
Blautia hydrogenotrophica	8.1553e-05	6.72252e-05	0.717966	0.000213965	0.000107601	0.483728	0.326923	0.288462	0.599168	0.264151	0.295455	0.651181
Bordetella avium	0	0	NA	0	0	NA	0	0	NA	0	0	NA
Bordetella pertussis/bronchiseptica/parapertussis	0	0	NA	0	0	NA	0	0	NA	0	0	NA
Bordetella petrii	0	0	NA	0	0	NA	0	0	NA	0	0	NA
Borrelia afzelii	0	0	NA	0	0	NA	0	0	NA	0	0	NA
Borrelia bissettii	0	0	NA	0	0	NA	0	0	NA	0	0	NA
Borrelia burgdorferi	0	0	NA	0	0	NA	0	0	NA	0	0	NA
Borrelia garinii	0	0	NA	0	0	NA	0	0	NA	0	0	NA
Borrelia hermsii	0	0	NA	0	0	NA	0	0	NA	0	0	NA
Borrelia recurrentis	0	0	NA	0	0	NA	0	0	NA	0	0	NA
Borrelia spielmanii	0	0	NA	0	0	NA	0	0	NA	0	0	NA
Borrelia turicatae	0	0	NA	0	0	NA	0	0	NA	0	0	NA
Borrelia valaisiana	0	0	NA	0	0	NA	0	0	NA	0	0	NA
Brachybacterium faecium	0	0	NA	0	0	NA	0	0	NA	0	0	NA
Brachyspira hyodysenteriae	0	0	NA	0	0	NA	0	0	NA	0	0	NA
Brachyspira intermedia	0	0	NA	0	0	NA	0	0	NA	0	0	NA
Brachyspira murdochii	0	0	NA	0	0	NA	0	0	NA	0	0	NA
Brachyspira pilosicoli	0	0	NA	0	0	NA	0	0	NA	0	0	NA
Bradyrhizobiaceae bacterium SG-6C	0	0	NA	0	0	NA	0	0	NA	0	0	NA
Bradyrhizobium japonicum	0	0	NA	0	0	NA	0	0	NA	0	0	NA
Bradyrhizobium sp. BTAi1	0	0	NA	0	0	NA	0	0	NA	0	0	NA
Bradyrhizobium sp. ORS 278	0	0	NA	0	0	NA	0	0	NA	0	0	NA
Brevibacillus brevis	0	0	NA	0	0	NA	0	0	NA	0	0	NA
Brevibacillus laterosporus	0	0	NA	0	0	NA	0	0	NA	0	0	NA
Brevibacterium linens	0	0	NA	0	7.00407e-06	0.987342	0	0	NA	0	0.0113636	0.987342
Brevibacterium mcbrellneri	0	0	NA	1.06495e-06	0	0.986177	0	0	NA	0.0188679	0	0.986177
Brevundimonas diminuta	0	0	NA	0	0	NA	0	0	NA	0	0	NA
Brevundimonas sp. BAL3	0	0	NA	0	0	NA	0	0	NA	0	0	NA
Brevundimonas subvibrioides	0	0	NA	0	0	NA	0	0	NA	0	0	NA
Brucella melitensis	0	0	NA	0	0	NA	0	0	NA	0	0	NA
Buchnera aphidicola	0	0	NA	0	0	NA	0	0	NA	0	0	NA
Bulleidia extructa	6.34761e-06	1.21001e-06	0.300789	2.33002e-05	1.41818e-05	0.347826	0.0384615	0.0192308	0.563833	0.113208	0.159091	0.416411
Burkholderia ambifaria	0	0	NA	0	0	NA	0	0	NA	0	0	NA
Burkholderia cenocepacia	0	0	NA	0	0	NA	0	0	NA	0	0	NA
Burkholderia dolosa	0	0	NA	0	0	NA	0	0	NA	0	0	NA
Burkholderia gladioli	0	0	NA	0	0	NA	0	0	NA	0	0	NA
Burkholderia glumae	0	0	NA	0	0	NA	0	0	NA	0	0	NA
Burkholderia multivorans	0	0	NA	0	0	NA	0	0	NA	0	0	NA
Burkholderia phymatum	0	0	NA	0	0	NA	0	0	NA	0	0	NA
Burkholderia phytofirmans	0	0	NA	0	0	NA	0	0	NA	0	0	NA
Burkholderia pseudomallei	0	1.73929e-06	0.991351	0	1.22197e-06	0.988788	0	0.0192308	0.991351	0	0.0113636	0.988788
Burkholderia rhizoxinica	0	0	NA	0	0	NA	0	0	NA	0	0	NA
Burkholderia sp. CCGE1001	0	0	NA	0	0	NA	0	0	NA	0	0	NA
Burkholderia sp. CCGE1002	0	0	NA	0	0	NA	0	0	NA	0	0	NA
Burkholderia sp. CCGE1003	0	0	NA	0	0	NA	0	0	NA	0	0	NA
Burkholderia sp. YI23	0	0	NA	0	0	NA	0	0	NA	0	0	NA
Burkholderia vietnamiensis	0	0	NA	0	0	NA	0	0	NA	0	0	NA
Burkholderia xenovorans	0	0	NA	0	0	NA	0	0	NA	0	0	NA
Butyrivibrio crossotus	0.00516277	0.0105438	0.233427	0.00431965	0.0126777	0.135596	0.423077	0.519231	0.276105	0.415094	0.488636	0.364317
Butyrivibrio fibrisolvens	0	0	NA	0	0	NA	0	0	NA	0	0	NA
Caldalkalibacillus thermarum	0	0	NA	0	0	NA	0	0	NA	0	0	NA
Caldanaerobacter subterraneus	0	0	NA	0	0	NA	0	0	NA	0	0	NA
Caldicellulosiruptor hydrothermalis	0	0	NA	0	0	NA	0	0	NA	0	0	NA
Caldicellulosiruptor kristjanssonii/lactoaceticus	0	0	NA	0	0	NA	0	0	NA	0	0	NA
Caldicellulosiruptor kronotskyensis/bescii	0	0	NA	0	0	NA	0	0	NA	0	0	NA
Caldicellulosiruptor obsidiansis	0	0	NA	0	0	NA	0	0	NA	0	0	NA
Caldicellulosiruptor owensensis	0	0	NA	0	0	NA	0	0	NA	0	0	NA
Caldicellulosiruptor saccharolyticus	0	0	NA	0	0	NA	0	0	NA	0	0	NA
Calditerrivibrio nitroreducens	0	0	NA	0	0	NA	0	0	NA	0	0	NA
Caldivirga maquilingensis	0	0	NA	0	0	NA	0	0	NA	0	0	NA
Calyptogena okutanii thioautotrophic gill symbiont	0	0	NA	0	0	NA	0	0	NA	0	0	NA
Caminibacter mediatlanticus	0	0	NA	0	0	NA	0	0	NA	0	0	NA
Campylobacter coli	0	0	NA	9.40136e-06	0	0.99019	0	0	NA	0.0377358	0	0.98754
Campylobacter concisus	4.02029e-05	8.15731e-06	0.45778	2.88398e-05	1.70751e-06	0.431285	0.0769231	0.0769231	0.950864	0.0377358	0.0113636	0.345555
Campylobacter curvus	0	0	NA	0.000453482	4.55395e-06	0.69529	0	0	NA	0.0188679	0.0227273	0.657118
Campylobacter fetus	0	0	NA	0	0	NA	0	0	NA	0	0	NA
Campylobacter gracilis	1.0534e-05	0	0.989402	9.54669e-06	0	0.98904	0.0576923	0	0.990389	0.0754717	0	0.986945
Campylobacter hominis	1.67917e-06	0	0.991488	1.06495e-06	2.33087e-06	0.77714	0.0192308	0	0.991488	0.0188679	0.0227273	0.920938
Campylobacter jejuni	0	0	NA	2.46676e-06	0	0.987329	0	0	NA	0.0188679	0	0.987329
Campylobacter lari	0	0	NA	0	0	NA	0	0	NA	0	0	NA
Campylobacter rectus	4.07797e-06	0	0.991488	1.25302e-05	0	0.987707	0.0192308	0	0.991488	0.0377358	0	0.986973
Campylobacter showae	1.03248e-06	0	0.991401	6.84409e-06	0	0.989415	0.0192308	0	0.991401	0.0377358	0	0.986973
Campylobacter upsaliensis	0	0	NA	0	0	NA	0	0	NA	0	0	NA
Campylobacterales bacterium GD 1	0	0	NA	0	0	NA	0	0	NA	0	0	NA
Candidatus Accumulibacter phosphatis	0	0	NA	0	0	NA	0	0	NA	0	0	NA
Candidatus Amoebophilus asiaticus	0	0	NA	0	0	NA	0	0	NA	0	0	NA
Candidatus Arthromitus sp. SFB-mouse	0	0	NA	0	0	NA	0	0	NA	0	0	NA
Candidatus Arthromitus sp. SFB-rat-Yit	0	0	NA	0	0	NA	0	0	NA	0	0	NA
Candidatus Azobacteroides pseudotrichonymphae	0	0	NA	0	0	NA	0	0	NA	0	0	NA
Candidatus Baumannia cicadellinicola	0	0	NA	0	0	NA	0	0	NA	0	0	NA
Candidatus Blochmannia floridanus	0	0	NA	0	0	NA	0	0	NA	0	0	NA
Candidatus Blochmannia pennsylvanicus	0	0	NA	0	0	NA	0	0	NA	0	0	NA
Candidatus Blochmannia vafer	0	0	NA	0	0	NA	0	0	NA	0	0	NA
Candidatus Chloracidobacterium thermophilum	0	0	NA	0	0	NA	0	0	NA	0	0	NA
Candidatus Desulforudis audaxviator	0	0	NA	0	0	NA	0	0	NA	0	0	NA
Candidatus Hamiltonella defensa	0	0	NA	0	0	NA	0	0	NA	0	0	NA
Candidatus Korarchaeum cryptofilum	0	0	NA	0	0	NA	0	0	NA	0	0	NA
Candidatus Koribacter versatilis	0	0	NA	0	0	NA	0	0	NA	0	0	NA
Candidatus Liberibacter asiaticus	0	0	NA	0	0	NA	0	0	NA	0	0	NA
Candidatus Liberibacter solanacearum	0	0	NA	0	0	NA	0	0	NA	0	0	NA
Candidatus Midichloria mitochondrii	0	0	NA	0	0	NA	0	0	NA	0	0	NA
Candidatus Moranella endobia	0	0	NA	0	0	NA	0	0	NA	0	0	NA
Candidatus Nitrosoarchaeum koreensis MY1	0	0	NA	0	0	NA	0	0	NA	0	0	NA
Candidatus Nitrosoarchaeum limnia	0	0	NA	0	0	NA	0	0	NA	0	0	NA
Candidatus Nitrospira defluvii	0	0	NA	0	0	NA	0	0	NA	0	0	NA
Candidatus Odyssella thessalonicensis	0	0	NA	0	0	NA	0	0	NA	0	0	NA
Candidatus Pelagibacter sp. HTCC7211	0	0	NA	0	0	NA	0	0	NA	0	0	NA
Candidatus Pelagibacter sp. IMCC9063	0	0	NA	0	0	NA	0	0	NA	0	0	NA
Candidatus Pelagibacter ubique	0	0	NA	0	0	NA	0	0	NA	0	0	NA
Candidatus Phytoplasma australiense	0	0	NA	0	0	NA	0	0	NA	0	0	NA
Candidatus Phytoplasma mali	0	0	NA	0	0	NA	0	0	NA	0	0	NA
Candidatus Protochlamydia amoebophila	0	0	NA	0	0	NA	0	0	NA	0	0	NA
Candidatus Puniceispirillum marinum	0	0	NA	0	0	NA	0	0	NA	0	0	NA
Candidatus Regiella insecticola	0	0	NA	0	0	NA	0	0	NA	0	0	NA
Candidatus Riesia pediculicola	0	0	NA	0	0	NA	0	0	NA	0	0	NA
Candidatus Ruthia magnifica	0	0	NA	0	0	NA	0	0	NA	0	0	NA
Candidatus Solibacter usitatus	0	0	NA	0	0	NA	0	0	NA	0	0	NA
Candidatus Sulcia muelleri	0	0	NA	0	0	NA	0	0	NA	0	0	NA
Candidatus Zinderia insecticola	0	0	NA	0	0	NA	0	0	NA	0	0	NA
Capnocytophaga canimorsus	0	0	NA	0	0	NA	0	0	NA	0	0	NA
Capnocytophaga gingivalis	0	0	NA	0	0	NA	0	0	NA	0	0	NA
Capnocytophaga ochracea	0	0	NA	0	0	NA	0	0	NA	0	0	NA
Capnocytophaga sp. oral taxon 329	0.00159454	0.00669558	0.0532584	0.0013712	0.00151529	0.466032	0.423077	0.346154	0.406829	0.45283	0.329545	0.353022
Capnocytophaga sp. oral taxon 338	0	0	NA	0	0	NA	0	0	NA	0	0	NA
Capnocytophaga sputigena	0	0	NA	0	0	NA	0	0	NA	0	0	NA
[truncated: 1,617 more rows]

## Sheet: KO
	WGSS DC Relative Abundance			Population F Relative Abundance			WGSS DC Presence/Absence			Population F Presence/Absence
[truncated: 8,029 more rows]

[truncated: 2 more sheets: Module, Pathway]
